# Supplementary material for: Cycles of gene expression and genome response during mammalian tissue regeneration
Source: Epigenetics Chromatin. 2018 Sep 12;11:52. doi: 10.1186/s13072-018-0222-0 (PMC6134763; doi:10.1186/s13072-018-0222-0)
Supplement: Supplementary file 3 — Additional file 3: Table S1. List of genes in Set 2. [file 13072_2018_222_MOESM3_ESM.xlsx]

## Sheet: Sheet1
Gene symbol	Gene type	Annotation status	RNA-seq gene set	Ensembl gene identifier	Chromosome	Start	End	Strand	# annotated transcription units	X0	X1	X4	X10	X20	X28	X36	X44	X48	X60	X72	X1W	X4W	S1	S4	S10	S20	S48
Gnai3	protein_coding	KNOWN	2	ENSMUSG00000000001	3	107910198	107949064	-	1	4.6481	4.37554	4.4891	5.03781	4.67363	4.63267	4.63353	4.94197	5.0676	4.60896	4.99812	4.79136	4.78046	4.35915	4.62021	5.0162	4.53765	4.55366
Narf	protein_coding	KNOWN	2	ENSMUSG00000000056	11	121098567	121117170	+	3	2.3963	2.35787	1.96327	2.46794	2.34377	2.40673	2.88474	2.21641	2.43702	2.84325	2.56318	2.51691	2.50795	2.18012	2.68634	3.00713	2.40372	2.47543
Scmh1	protein_coding	KNOWN	2	ENSMUSG00000000085	4	120077886	120202804	+	14	-0.23873	-0.480052	-0.985173	0.0670591	-0.165445	-0.229293	0.0897005	0.141854	0.146711	0.177799	0.137009	0.041465	-0.0548977	-0.557784	-0.82675	0.0572188	-0.301949	-0.391742
Tbx2	protein_coding	KNOWN	2	ENSMUSG00000000093	11	85646053	85655450	+	1	-1.30939	-1.21365	-0.587872	-1.61143	-1.17143	-1.03669	-0.841033	-0.452085	-0.632532	-0.514742	-0.581258	-0.838419	-1.01644	-1.14959	-1.16349	-1.64453	-1.73222	-1.42632
Fer	protein_coding	KNOWN	2	ENSMUSG00000000127	17	64213364	64488843	+	4	0.18122	-0.119279	-0.528326	0.494896	0.617069	-0.225353	0.637612	0.909333	0.772123	0.558445	0.912207	0.570545	0.313068	0.0370594	-0.216483	0.651847	0.399025	0.23015
Xpo6	protein_coding	KNOWN	2	ENSMUSG00000000131	7	133245229	133344015	-	19	1.45109	1.29873	1.27726	1.49535	1.67183	1.45416	1.63388	1.75777	1.75384	1.62081	1.65984	1.65171	1.65859	1.25903	1.2713	1.61488	1.66293	1.46157
Baat1	protein_coding	KNOWN	2	ENSMUSG00000000148	5	141180965	141195333	+	9	0.258246	-0.200075	-0.421434	0.858227	0.377229	0.187507	0.607467	0.590687	0.601302	0.868482	0.360735	0.545469	0.455641	-0.252853	-0.153165	0.780843	0.473741	0.113237
Gna12	protein_coding	KNOWN	2	ENSMUSG00000000149	5	141234362	141306385	-	2	4.23948	4.03464	3.38491	4.91375	4.69633	4.75643	4.83605	4.28375	4.25756	5.04174	4.02917	4.60934	4.60493	4.03735	3.60535	5.36395	4.86393	3.77961
Igsf5	protein_coding	KNOWN	2	ENSMUSG00000000159	16	96583275	96747187	+	6	2.833	2.65539	2.1501	3.29797	3.36728	3.06536	3.2356	2.88315	3.02182	3.22452	3.04665	2.96347	2.96804	2.71549	2.34221	3.11328	3.10756	2.81015
Ccnd2	protein_coding	KNOWN	2	ENSMUSG00000000184	6	127075797	127101066	-	1	-0.22933	-0.678713	-0.764595	-0.220269	0.101151	-0.0462468	0.113801	0.129446	0.223342	0.226871	0.136079	-0.0237571	-0.0535185	-0.591245	-1.28404	-1.16414	-0.504356	-0.436944
Lhx2	protein_coding	KNOWN	2	ENSMUSG00000000247	2	38194801	38225253	+	7	-1.42572	-2.33798	-2.9442	-2.72105	-2.1184	-2.37643	-1.8192	-1.40969	-1.91326	-1.38387	-2.07706	-1.48855	-1.72634	-2.21341	-2.64123	-2.53162	-1.87067	-2.21605
Mid2	protein_coding	KNOWN	2	ENSMUSG00000000266	X	137199138	137302254	+	5	-0.743318	-0.867931	-0.703549	-0.200845	-0.38324	-0.357106	-0.103568	-0.286246	-0.0423176	0.0339178	-0.0608757	0.0393489	-0.345837	-1.03462	-1.13365	-0.448567	-0.787717	-0.689119
Mnt	protein_coding	KNOWN	2	ENSMUSG00000000282	11	74644422	74659227	+	3	0.730834	1.15618	0.393543	0.915475	0.852582	0.835746	-0.155483	1.11037	0.920582	0.213503	0.943536	0.966868	1.1432	1.20559	0.728958	0.912855	0.949661	0.979831
Itgb2	protein_coding	KNOWN	2	ENSMUSG00000000290	10	76992997	77028453	+	5	-0.955192	-0.853705	-0.910232	-0.920628	-0.608949	-0.723769	-0.796067	-0.439593	-0.140973	-0.866415	-0.110162	-0.12085	-0.332535	-0.781212	-0.649872	-1.13721	-0.604453	-0.0601528
Tpd52l1	protein_coding	KNOWN	2	ENSMUSG00000000296	10	31052186	31165727	-	2	1.55682	1.59809	1.83355	1.50037	1.44432	1.21847	1.55893	0.936475	1.34957	1.47014	1.52548	1.20295	1.50074	1.29412	1.75242	1.56778	1.4285	1.25169
Arvcf	protein_coding	KNOWN	2	ENSMUSG00000000325	16	18348275	18407169	+	13	0.280506	0.117817	-0.737706	-0.352491	-0.0172899	-0.506944	-0.202775	0.0816106	-0.0818964	0.129	0.0768822	0.213675	0.141173	0.0286318	-0.934208	-0.313285	-0.20336	-0.102262
Rtcd1	protein_coding	KNOWN	2	ENSMUSG00000000339	3	116191881	116211126	-	5	1.71395	1.60695	1.66028	1.90173	1.93351	1.94883	2.24597	2.24923	2.24284	2.24818	2.23071	1.7757	1.6275	1.55833	1.64755	1.82571	1.78988	1.54788
Mcts1	protein_coding	KNOWN	2	ENSMUSG00000000355	X	35953755	35966699	+	6	3.74576	3.46692	3.36882	3.43993	3.62311	3.50967	3.38059	3.44846	3.48871	3.42335	3.65734	3.63882	3.56805	3.4899	3.33402	3.57842	3.48516	3.44001
Trappc10	protein_coding	KNOWN	2	ENSMUSG00000000374	10	77649470	77707387	-	1	1.78159	1.90317	1.90238	2.12801	2.17505	1.61105	2.23811	2.43147	2.41426	2.24597	2.28289	2.10561	2.14352	1.62919	1.85486	2.17256	2.09291	1.87856
Galnt1	protein_coding	KNOWN	2	ENSMUSG00000000420	18	24363845	24445319	+	7	2.95639	2.91745	2.83954	3.23998	3.3617	2.99751	3.46431	3.58688	3.47261	3.40827	3.09862	3.05409	3.04103	2.91666	2.60208	3.05469	3.10252	3.09012
Pparg	protein_coding	KNOWN	2	ENSMUSG00000000440	6	115311239	115440419	+	2	1.33179	1.07021	0.620523	1.53976	1.64766	1.26113	2.11455	1.84916	1.62152	1.6782	1.55742	1.5922	2.02654	1.2322	0.19633	1.35045	1.62446	0.982044
Raf1	protein_coding	KNOWN	2	ENSMUSG00000000441	6	115568085	115626653	-	7	3.37491	3.09579	2.81768	3.15041	3.40101	2.96811	3.28087	3.43657	3.50184	3.34056	3.52229	3.53343	3.59827	3.22715	2.85169	3.33742	3.46484	3.2405
Atp5f1	protein_coding	KNOWN	2	ENSMUSG00000000563	3	105745616	105763017	-	5	6.09809	5.79568	5.79769	5.65321	5.72165	5.86366	5.84294	5.83149	5.84024	5.75444	6.00052	5.8585	5.78148	5.88108	5.84919	5.71851	5.62258	5.59334
Sox9	protein_coding	KNOWN	2	ENSMUSG00000000567	11	112643538	112649074	+	2	0.611514	0.76235	0.924124	-0.0938019	0.988176	-0.280089	-0.0584326	1.04091	0.708065	0.73243	1.05882	0.924667	0.560592	0.34389	1.07006	-0.234762	1.03109	0.648081
Dynlt1c	protein_coding	KNOWN	2	ENSMUSG00000000579	17	6646959	6655064	-	4	-0.987014	-1.52242	-1.69873	-0.761589	-0.865457	-0.854931	-0.127952	0.377946	0.283607	0.102116	0.0374877	-0.923677	-1.02496	-1.55274	-1.3399	-0.262063	-0.721996	-1.30581
C1d	protein_coding	KNOWN	2	ENSMUSG00000000581	11	17157582	17169179	+	5	3.25625	2.84127	2.7551	2.8254	2.7868	2.90268	2.83867	2.96597	3.07255	2.86566	2.99944	2.9814	2.8526	2.95511	2.8076	2.7944	2.64681	3.03514
Clcn4-2	protein_coding	KNOWN	2	ENSMUSG00000000605	7	7235027	7252222	-	3	3.37871	3.53595	3.45523	3.60106	3.67847	3.42533	3.53003	3.45433	3.45352	3.54794	3.26198	3.54761	3.58738	3.37782	3.30046	3.66803	3.59357	3.41676
Cd52	protein_coding	KNOWN	2	ENSMUSG00000000682	4	133638363	133650997	-	3	0.0830588	-0.0259843	-0.407108	-0.801928	-0.388086	-0.469863	-0.557854	0.0959697	0.326083	-0.243866	0.126589	0.803292	0.70402	0.408642	-0.147888	-0.785534	0.414942	0.267159
Spg7	protein_coding	KNOWN	2	ENSMUSG00000000738	8	125586842	125621660	+	12	2.88058	2.83962	2.75563	2.64458	2.67054	2.77945	2.95874	3.17889	3.23485	3.12742	3.19557	3.1035	2.88252	2.73723	2.59823	2.66444	2.70803	2.68487
Rpl13	protein_coding	KNOWN	2	ENSMUSG00000000740	8	125626250	125629144	+	4	5.73695	5.39329	5.41271	5.58431	5.74669	5.73336	5.75065	5.64634	5.61434	5.62303	5.84114	4.92159	5.34884	5.49411	5.45227	5.7357	5.71977	5.3545
Chmp1a	protein_coding	KNOWN	2	ENSMUSG00000000743	8	125728164	125736663	-	3	3.64778	3.45147	3.38836	3.74044	3.74977	3.86481	3.87297	3.8361	3.88857	3.91161	3.73854	3.69009	3.6364	3.48507	3.49818	3.93489	3.75042	3.69362
Tubgcp3	protein_coding	KNOWN	2	ENSMUSG00000000759	8	12614277	12672248	-	9	0.0559816	0.187063	0.508271	0.274727	0.40443	-0.371788	0.55732	0.813192	0.565989	0.51172	0.688033	0.323306	0.651861	-0.0440623	0.0965845	0.272241	0.238988	-0.130699
Usp32	protein_coding	KNOWN	2	ENSMUSG00000000804	11	84797944	84953663	-	9	1.71874	1.82268	1.16759	1.99335	1.96375	1.4615	1.72933	1.98289	2.10983	1.83132	2.04293	2.14711	2.04755	1.72957	1.42663	2.05693	1.79236	1.73033
Znf512b	protein_coding	KNOWN	2	ENSMUSG00000000823	2	181316808	181327508	-	11	1.22081	1.07562	0.372156	1.88366	1.93132	0.969683	1.78514	1.27746	1.10723	1.89567	1.14846	1.65358	1.80996	0.863111	-0.0550092	1.80727	1.6111	1.0542
Tpd52l2	protein_coding	KNOWN	2	ENSMUSG00000000827	2	181231847	181252671	+	12	2.03713	1.53251	1.80229	2.09782	2.02322	1.93522	2.08546	2.28188	2.29443	2.16953	2.10426	2.08515	1.86062	1.68353	2.1385	2.21945	1.8997	1.9462
Gnb1l	protein_coding	KNOWN	2	ENSMUSG00000000884	16	18498861	18566772	+	12	-2.06785	-2.48322	-3.04752	-2.33005	-1.90781	-2.12841	-1.1109	-0.987814	-1.21322	-1.32445	-1.59217	-2.36046	-1.79237	-2.871	-3.15902	-2.42314	-2.25934	-2.29461
Smarcb1	protein_coding	KNOWN	2	ENSMUSG00000000902	10	75359514	75384362	-	7	0.779731	0.415841	0.600782	0.990196	1.17985	1.11843	1.16618	1.63675	1.54257	1.18094	1.50931	0.971481	0.857299	0.547828	0.685586	1.01462	1.01333	0.822084
Nsun5	protein_coding	KNOWN	2	ENSMUSG00000000916	5	135845823	135852675	+	7	0.679091	0.757837	0.99151	1.19451	0.865757	0.814648	1.0779	1.23775	1.0923	1.31793	0.960924	0.800443	1.00605	0.569914	0.956757	0.946791	0.959373	0.684309
Snrpn	protein_coding	KNOWN	2	ENSMUSG00000000948	7	67127388	67285105	-	2	2.04971	1.64249	1.12466	1.56346	2.17691	2.11148	2.11199	2.28726	2.33893	2.05422	2.82752	2.56716	1.91988	1.73543	1.19329	1.70319	1.82873	2.09307
Slc7a7	protein_coding	KNOWN	2	ENSMUSG00000000958	14	54989128	55032856	-	2	-0.595347	-0.779629	-0.931096	-0.228285	0.200014	-0.333086	0.00383712	0.125703	0.553097	0.567774	1.10426	0.685419	-0.233177	-0.850933	-0.735016	-0.163855	-0.471405	0.0309168
Oxa1l	protein_coding	KNOWN	2	ENSMUSG00000000959	14	54980525	54989353	+	1	3.78987	3.55688	3.31709	3.37892	3.4331	3.42137	3.49024	3.55187	3.72587	3.66954	3.823	3.68099	3.65692	3.59133	3.25011	3.39196	3.5604	3.54188
2500003M10Rik	protein_coding	KNOWN	2	ENSMUSG00000001017	3	90302878	90313420	-	9	3.62025	3.51516	3.61516	3.59977	3.61914	3.58792	3.61906	3.85803	3.90179	3.80115	3.74074	3.577	3.62457	3.53463	3.69563	3.63627	3.58469	3.62894
Snapin	protein_coding	KNOWN	2	ENSMUSG00000001018	3	90291948	90294955	-	5	2.45822	2.02617	1.50582	2.65019	2.42965	1.9756	2.18687	2.1983	2.07519	2.4898	2.16093	2.44317	2.66464	2.09094	1.34606	2.6649	2.45059	2.02319
Icam2	protein_coding	KNOWN	2	ENSMUSG00000001029	11	106238970	106249389	-	5	-0.863504	-0.743569	-0.977898	-1.0086	-0.854693	-0.637704	-0.686744	-0.596147	-0.14677	-0.409378	0.100525	-0.162734	-0.59054	-0.51524	-1.5952	-1.48216	-1.16732	-0.758468
Epn2	protein_coding	KNOWN	2	ENSMUSG00000001036	11	61330751	61393187	-	11	-0.035223	-0.53753	-0.407813	0.584508	0.402782	0.200233	0.313603	0.284878	0.338098	0.37346	0.0851308	0.222879	0.34062	-0.579246	-0.521543	0.230243	-0.112026	-0.360893
Sec24b	protein_coding	KNOWN	2	ENSMUSG00000001052	3	129685677	129764471	-	10	1.47199	1.35934	1.36235	1.91178	1.61188	1.43558	1.85462	1.98343	1.97498	1.89251	1.76033	1.72766	1.65596	1.36393	1.53364	1.79541	1.62044	1.61719
Rmnd5b	protein_coding	KNOWN	2	ENSMUSG00000001054	11	51437173	51449398	-	4	1.85331	1.57433	2.02271	2.18492	2.22647	1.98443	2.12806	2.36449	2.27906	2.50193	2.37165	2.23668	2.18891	1.45568	2.07706	2.12805	1.97359	1.69953
Nhp2	protein_coding	KNOWN	2	ENSMUSG00000001056	11	51433237	51437216	+	2	3.40712	3.23402	3.48207	3.79962	3.68558	3.89602	4.28246	4.39127	4.28406	4.16618	3.97661	3.10569	3.04719	3.30105	3.46312	3.56884	3.06622	3.1982
1300018I17Rik	protein_coding	NOVEL	2	ENSMUSG00000001062	8	125766256	125778248	-	13	1.13773	1.32553	0.00251081	0.662808	0.832397	0.414901	1.06011	0.818317	0.967424	1.40285	0.636887	0.912961	0.946402	0.834615	-0.0322966	1.18074	1.23113	0.878091
Zfp276	protein_coding	KNOWN	2	ENSMUSG00000001065	8	125778095	125793645	+	7	1.17783	1.61984	0.709495	0.959392	0.911696	0.371557	0.881073	0.739616	0.925873	1.18895	0.786444	0.731597	0.793725	1.01836	0.833277	1.05585	1.13298	0.793555
Mfsd10	protein_coding	KNOWN	2	ENSMUSG00000001082	5	34976291	34979861	-	17	-0.573365	-0.792395	-0.448592	-0.0465689	-0.029716	-0.114543	0.521764	0.199635	0.139239	0.418071	-0.0780823	-0.609606	-0.424921	-0.840573	-0.399554	0.221626	-0.19869	-0.628763
Poldip2	protein_coding	KNOWN	2	ENSMUSG00000001100	11	78325695	78336238	+	6	3.98393	3.773	3.67882	3.90782	4.07671	3.88792	4.21591	4.21527	4.11935	4.19129	4.26483	3.98404	4.03454	3.82061	3.63456	4.07984	4.12502	3.85976
Ift20	protein_coding	KNOWN	2	ENSMUSG00000001105	11	78349863	78355239	+	5	4.17718	3.89071	3.65533	4.24829	4.33177	4.16887	4.09006	4.13412	4.20202	4.22794	4.17277	4.05824	3.94486	3.97412	4.22844	4.71852	4.40624	4.16012
Col6a1	protein_coding	KNOWN	2	ENSMUSG00000001119	10	76171537	76188913	-	4	0.30008	-0.114861	-0.64562	-0.399759	0.58801	0.32308	0.869357	1.42808	1.41933	0.718837	1.496	1.19906	0.261361	0.119835	-0.700023	-0.190123	0.251749	0.148643
Pcbp3	protein_coding	KNOWN	2	ENSMUSG00000001120	10	76224602	76424632	-	10	-2.51694	-2.55288	-3.22992	-1.03589	-2.13829	-2.06536	-1.07687	-1.18413	-1.289	-1.04956	-1.61238	-1.85986	-2.17158	-2.8262	-2.71733	-1.1852	-2.08708	-2.95153
Araf	protein_coding	KNOWN	2	ENSMUSG00000001127	X	20374940	20437645	+	10	2.87899	2.78424	2.5902	2.7233	2.96625	2.71253	2.68343	2.82487	2.82716	2.71828	2.79341	2.82433	2.84032	2.74927	2.48017	2.7846	2.96947	2.74567
Cfp	protein_coding	KNOWN	2	ENSMUSG00000001128	X	20502580	20508681	-	2	0.877526	1.46802	1.42521	0.576487	0.919236	1.318	1.1756	1.51023	1.62878	1.3457	1.65906	1.90474	1.53298	1.45241	1.5667	0.58334	1.20726	1.69041
Uxt	protein_coding	KNOWN	2	ENSMUSG00000001134	X	20518848	20539143	-	6	2.79147	2.56398	2.71568	2.82753	2.98191	3.00973	3.04104	2.99059	2.93764	2.84916	2.82236	2.54711	2.40248	2.69764	2.8222	2.94865	2.72989	2.6783
Lman2l	protein_coding	KNOWN	2	ENSMUSG00000001143	1	36478910	36502116	-	6	1.07571	1.07322	0.301608	0.611458	1.55361	1.22805	1.00338	1.27593	1.31304	0.899612	1.10003	0.913197	1.1653	1.00469	0.590445	1.50452	1.85278	1.11704
Mcm3ap	protein_coding	KNOWN	2	ENSMUSG00000001150	10	75931672	75978601	+	2	1.26708	1.38703	1.31413	1.94735	1.75592	1.40842	1.73574	2.02981	2.00648	1.96937	1.70142	1.70378	1.6698	1.18214	1.29231	1.86325	1.69498	1.31172
Snrnp27	protein_coding	KNOWN	2	ENSMUSG00000001158	6	86625215	86634516	-	4	2.57742	2.06419	2.30594	2.66637	2.51726	2.70306	2.5127	2.78534	2.7631	2.72658	2.76383	2.35402	1.98364	2.33198	2.6725	2.4834	2.18154	2.31709
Ocrl	protein_coding	KNOWN	2	ENSMUSG00000001173	X	45265564	45319045	+	7	-1.03871	-1.0022	-1.05281	-0.457273	-0.500125	-0.734707	-0.611861	-0.476429	-0.49908	-0.218672	-0.336416	-0.436259	-0.540045	-1.22324	-1.60773	-0.838241	-0.829845	-0.937694
Calm1	protein_coding	KNOWN	2	ENSMUSG00000001175	12	101437645	101448016	+	4	4.96653	4.7817	4.71162	5.40433	5.57852	5.16077	5.26995	5.60016	5.68382	5.00039	5.22009	5.02429	4.97931	4.73738	4.68714	5.07234	5.30832	4.99708
Agpat3	protein_coding	KNOWN	2	ENSMUSG00000001211	10	77731923	77815234	-	11	4.38682	4.41921	4.46157	4.72447	4.83152	5.01896	5.07058	4.82785	4.8981	5.04237	4.70822	4.54823	4.37419	4.26588	4.25212	4.50713	4.57054	4.28521
Ramp2	protein_coding	KNOWN	2	ENSMUSG00000001240	11	101107342	101120860	+	8	0.0493803	0.0150591	0.249015	-0.0416807	0.202272	0.0154973	0.124867	0.260871	0.034222	0.536897	-0.0876549	0.21278	-0.146576	-0.0346022	-0.221409	-0.470932	-0.423143	0.153534
Lsr	protein_coding	KNOWN	2	ENSMUSG00000001247	7	31742428	31768188	-	6	5.05925	4.96688	5.13011	4.97069	5.14931	5.53434	5.28401	5.75183	5.72046	5.49781	6.31865	5.52248	4.92674	5.00891	5.36788	5.34933	5.40826	5.68133
Gramd1a	protein_coding	KNOWN	2	ENSMUSG00000001248	7	31915146	31936069	-	2	1.23101	1.27848	0.698829	1.11054	1.46015	1.06301	1.80334	1.93381	2.04962	1.63793	1.76637	1.54594	1.41091	1.0849	0.999232	1.42727	1.62799	1.04603
Hpn	protein_coding	KNOWN	2	ENSMUSG00000001249	7	31883744	31900309	-	11	6.29427	6.27892	5.85296	5.88693	6.32068	6.26832	6.24868	6.28064	6.34686	6.39968	6.50738	6.22437	6.04748	6.1502	6.00989	6.25702	6.40207	6.36837
Ckb	protein_coding	KNOWN	2	ENSMUSG00000001270	12	112907566	112910549	-	1	0.468103	0.148095	-1.14486	-0.316441	1.15621	1.4777	0.989759	1.65715	1.70074	0.672288	1.78972	1.47824	0.627058	0.216004	-1.09665	-0.405361	0.488192	0.811714
Sp1	protein_coding	KNOWN	2	ENSMUSG00000001280	15	102236574	102266835	+	8	2.11264	1.99415	1.98757	2.12308	2.04645	1.89836	2.15818	2.56145	2.27505	2.16659	2.12604	2.45478	2.3779	1.92116	2.237	2.17514	2.03262	1.90369
Myg1	protein_coding	KNOWN	2	ENSMUSG00000001285	15	102162140	102168570	+	10	2.02308	1.78106	1.74549	2.02681	1.98605	2.09135	2.3228	2.78881	2.47281	2.22701	2.19991	1.92487	1.85248	1.85828	1.95399	2.11515	1.81964	2.02225
Rarg	protein_coding	KNOWN	2	ENSMUSG00000001288	15	102065369	102087948	-	6	-0.419384	-1.16346	-1.18385	-0.368595	-0.0592939	0.229396	0.327683	0.186398	0.0590203	0.550052	0.629709	0.621031	-0.079765	-0.917722	-1.4503	-0.404303	-0.341872	-0.650061
Srr	protein_coding	KNOWN	2	ENSMUSG00000001323	11	74719861	74739450	-	11	4.24497	4.06003	3.60897	3.7582	4.05265	3.78159	4.02012	3.97318	4.06032	4.20808	4.06093	4.32675	4.49513	4.02243	3.44099	3.84704	4.39612	4.09558
Fbxo9	protein_coding	KNOWN	2	ENSMUSG00000001366	9	77929306	77956872	-	7	3.70967	3.70505	3.30642	3.40734	3.79944	3.77908	3.66868	3.6547	3.71816	3.78004	3.77831	3.71057	3.85638	3.72479	3.20473	3.40132	3.72577	3.65553
Ccdc132	protein_coding	KNOWN	2	ENSMUSG00000001376	6	3448382	3553319	+	11	-0.300489	-0.452346	-0.257854	0.113163	-0.0595888	-0.500435	-0.117986	-0.073239	0.0783765	-0.0315011	-0.0755111	-0.169904	-0.0807972	-0.510473	0.000986473	-0.0610707	-0.460304	-0.322962
Hars	protein_coding	KNOWN	2	ENSMUSG00000001380	18	36926184	36942859	-	1	3.74559	3.6943	3.9584	4.36568	4.15236	4.09103	4.32301	4.63184	4.38579	4.26256	4.26515	3.77939	3.75098	3.703	4.08629	4.20141	3.79076	3.84923
Zmat2	protein_coding	KNOWN	2	ENSMUSG00000001383	18	36953577	36959314	+	1	3.74393	3.37766	3.3975	3.63751	3.83487	3.98073	3.89295	4.24917	4.24653	3.93508	3.69692	3.37879	3.37484	3.582	3.40302	3.59013	3.68608	3.7722
Cct3	protein_coding	KNOWN	2	ENSMUSG00000001416	3	88101038	88125689	+	9	4.04117	4.05029	4.19723	4.69704	4.44649	4.41829	4.45723	4.61829	4.58441	4.305	4.43409	4.04056	4.10606	4.01385	4.41987	4.57904	4.22068	4.0108
0610031J06Rik	protein_coding	KNOWN	2	ENSMUSG00000001418	3	88128945	88135235	+	9	2.76586	2.70896	2.6214	2.7277	2.95521	2.92559	2.98124	3.03291	3.08669	2.98388	2.90519	2.80172	2.71414	2.71452	2.73486	2.87606	3.03031	2.94137
Tmem79	protein_coding	KNOWN	2	ENSMUSG00000001420	3	88132577	88138426	-	3	-0.939893	-0.841159	-0.885888	-0.984838	-0.838063	-1.0174	-0.827346	-0.582442	-0.87974	-1.19963	-1.29433	-1.26474	-0.756851	-0.839272	-1.22309	-1.0108	-0.487958	-0.901067
Snd1	protein_coding	KNOWN	2	ENSMUSG00000001424	6	28425139	28885162	+	11	3.84332	3.91346	3.3656	4.21185	4.18104	3.96129	4.05201	4.11126	4.19489	4.08675	4.23302	4.06425	4.09305	3.71125	3.49665	4.31701	3.82487	3.74922
Slc19a1	protein_coding	KNOWN	2	ENSMUSG00000001436	10	76494986	76523747	+	9	-0.397364	0.503363	-0.107541	0.686406	0.0203053	-0.0775697	0.614725	-0.178707	-0.0585699	0.737825	-0.377639	-0.396909	-0.638311	-0.382564	-0.246958	0.339076	-0.21698	-0.106937
Npepps	protein_coding	KNOWN	2	ENSMUSG00000001441	11	97067156	97141952	-	19	1.54546	1.36016	1.00187	1.66134	1.58691	1.25952	2.03086	2.06718	2.0851	1.86344	1.89494	1.86822	1.61435	1.38078	1.39092	1.58931	1.73361	1.63708
Mrpl10	protein_coding	KNOWN	2	ENSMUSG00000001445	11	96902874	96910527	+	2	4.39809	4.27241	4.27052	4.43932	4.47874	4.39589	4.46457	4.7385	4.69988	4.46119	4.60393	4.39333	4.33772	4.27031	4.27105	4.55614	4.42718	4.27176
Tcf25	protein_coding	KNOWN	2	ENSMUSG00000001472	8	125897724	125928073	+	4	4.47831	4.6618	4.6552	4.88701	4.94536	4.7735	4.9271	4.784	4.84055	4.88855	4.67004	4.60594	4.7114	4.51538	4.62189	4.93433	4.86028	4.53382
Itga3	protein_coding	KNOWN	2	ENSMUSG00000001507	11	94905788	94938115	-	7	0.17956	-0.082664	-0.726127	0.60785	0.652885	0.139887	0.209994	0.475823	0.676893	0.682563	0.665123	0.656846	0.126092	-0.290959	-0.743516	0.706972	0.762872	0.0920266
Itfg2	protein_coding	KNOWN	2	ENSMUSG00000001518	6	128359462	128374949	-	5	0.294073	0.236447	0.622767	1.0696	0.733592	0.462858	0.607002	0.848827	0.743896	0.532378	0.846934	0.269023	0.638528	0.31422	0.722952	1.02525	0.570177	0.273257
Gtf2h4	protein_coding	KNOWN	2	ENSMUSG00000001524	17	35804675	35810684	-	12	1.46322	1.15621	1.17947	1.5227	1.3821	1.39094	1.35319	1.64619	1.49538	1.58925	1.27408	1.33978	1.41342	1.21365	1.15893	1.53156	1.49582	1.31781
Ell2	protein_coding	KNOWN	2	ENSMUSG00000001542	13	75844932	75909804	+	1	4.38796	5.27325	4.94404	4.41218	4.31281	4.01435	3.74695	3.59909	4.20226	3.75479	3.96419	3.87564	3.8276	4.74819	4.60848	4.13555	3.85064	4.46341
Jup	protein_coding	KNOWN	2	ENSMUSG00000001552	11	100230272	100259077	-	9	2.07937	1.96203	2.21748	2.24571	2.49106	2.53729	2.76021	2.7997	2.64056	3.14592	2.59109	2.46944	2.21797	1.82294	2.312	2.29132	2.46901	2.23285
Fkbp10	protein_coding	KNOWN	2	ENSMUSG00000001555	11	100277011	100286138	+	5	-1.82725	-2.19341	-2.68121	-1.54514	-0.781895	-0.633915	-0.651919	-0.648562	-0.419047	-1.17724	-0.741211	-1.36957	-2.02727	-2.13913	-2.85876	-2.13785	-1.88134	-2.31533
Nom1	protein_coding	KNOWN	2	ENSMUSG00000001569	5	29761204	29780046	+	2	1.55339	1.69596	1.78206	1.82902	1.77955	1.67891	1.83497	1.88385	1.95188	1.79276	1.64795	1.67869	1.63856	1.65298	1.94835	1.6424	1.54104	1.66356
Stk38l	protein_coding	KNOWN	2	ENSMUSG00000001630	6	146673517	146727334	+	2	1.74139	1.0965	1.86072	2.47554	2.08735	1.98136	2.57707	2.37266	2.24198	2.40679	3.05681	2.52108	2.11861	1.27191	1.8621	2.52959	2.64833	2.09307
Gstt3	protein_coding	KNOWN	2	ENSMUSG00000001665	10	75236860	75244159	-	5	3.39877	3.623	3.58905	3.57232	2.71526	2.88938	2.77023	3.0324	3.52709	3.31838	4.57295	3.65569	2.87105	3.28633	2.78171	2.5836	2.45974	3.53869
Ddt	protein_coding	KNOWN	2	ENSMUSG00000001666	10	75233975	75236159	-	2	6.50719	6.22323	5.9244	5.94784	5.97863	6.46464	6.28177	6.31541	6.32304	6.22799	6.33207	6.08446	5.89237	6.20969	5.98051	6.02916	5.7149	6.20113
Tat	protein_coding	KNOWN	2	ENSMUSG00000001670	8	112514337	112523703	+	2	9.29644	10.5259	10.6566	9.35812	8.65004	8.92306	8.79989	8.36516	8.84725	8.42685	9.18885	8.9147	8.44774	10.1246	9.7849	8.80118	8.15114	9.85741
Ubl3	protein_coding	KNOWN	2	ENSMUSG00000001687	5	149316207	149364365	-	2	3.8732	3.95848	3.6844	3.90655	4.0862	3.97098	4.0528	3.95951	4.01347	4.10329	3.9622	3.9811	3.79589	3.95122	3.8204	4.13889	3.95493	3.92384
Cldn15	protein_coding	KNOWN	2	ENSMUSG00000001739	5	137442486	137451728	+	3	-1.94966	-3.17841	-5.09706	-2.04621	-1.79966	-1.01348	-2.45721	-1.67562	-1.58758	-1.94401	-1.99777	-2.22131	-3.88167	-3.33775	-3.84548	-1.60526	-2.09128	-1.76773
Smo	protein_coding	KNOWN	2	ENSMUSG00000001761	6	29685694	29711365	+	1	0.717187	0.289466	-0.233416	1.18552	1.09521	0.588662	1.06179	1.07748	1.1833	1.10356	1.12546	1.0936	0.862333	0.299786	-0.392705	1.0839	1.09802	0.708834
Crnkl1	protein_coding	KNOWN	2	ENSMUSG00000001767	2	145743215	145760750	-	3	1.54148	1.46705	1.86962	1.82482	1.83169	1.91359	1.62003	2.14919	2.12415	1.69949	1.9501	1.87035	1.67729	1.44786	2.29133	1.82619	1.65548	1.79843
Rin2	protein_coding	KNOWN	2	ENSMUSG00000001768	2	145610470	145713352	+	8	0.730456	0.477822	-0.266193	0.799991	0.842208	0.496485	0.305099	0.312652	0.128176	0.879377	0.550824	1.33843	1.10478	0.506938	-0.877662	0.830516	0.947231	0.359743
Chordc1	protein_coding	KNOWN	2	ENSMUSG00000001774	9	18096711	18118444	+	1	3.60812	3.57732	3.89597	4.21061	4.05681	4.20287	4.42201	4.43514	4.63134	4.36929	4.6109	4.08439	3.6759	3.59803	4.68545	4.14884	3.96904	4.03036
D10Wsu52e	protein_coding	KNOWN	2	ENSMUSG00000001783	10	85401382	85420568	-	2	4.10943	3.92178	3.93009	4.14293	4.0467	4.12583	4.28621	4.46267	4.47231	4.34914	4.48166	4.02399	4.00946	4.0492	4.00802	4.03076	3.93836	4.16823
Fbxo7	protein_coding	KNOWN	2	ENSMUSG00000001786	10	85484717	85514618	+	7	1.26269	1.03569	0.582614	0.925407	0.93688	0.592038	1.37264	1.32615	1.28541	1.26545	1.12938	1.15572	1.21104	1.13071	0.716595	1.17731	1.10798	1.22156
Capns1	protein_coding	KNOWN	2	ENSMUSG00000001794	7	30971961	30980183	-	7	4.81217	4.62355	4.4457	4.65949	5.08107	5.07343	5.20991	5.21821	5.29515	5.04453	5.13177	4.84492	4.81562	4.67757	4.58487	4.75661	5.19517	4.87206
Lrp3	protein_coding	KNOWN	2	ENSMUSG00000001802	7	35984852	36000389	-	5	1.30423	1.32098	0.380549	1.12821	1.44315	0.568594	1.48727	1.33044	1.35409	1.89015	1.02085	1.5006	1.5763	1.22701	0.509015	1.70393	1.94189	1.42265
Clpb	protein_coding	KNOWN	2	ENSMUSG00000001829	7	108812147	108943974	+	11	1.63009	1.64703	1.35084	1.43547	1.63878	1.59592	1.8377	2.07206	2.11933	1.89809	1.86128	1.71062	1.70574	1.49415	1.30903	1.58002	1.63945	1.64706
Zdhhc4	protein_coding	KNOWN	2	ENSMUSG00000001844	5	144078168	144090935	-	13	1.91609	1.91345	1.79708	1.83346	1.85245	1.80582	2.11223	2.02773	1.95363	2.09078	1.77424	1.79631	2.04486	1.81537	1.53797	1.62837	2.01405	1.79667
Rac1	protein_coding	KNOWN	2	ENSMUSG00000001847	5	144266346	144288904	-	4	5.33067	5.21604	5.23341	5.37828	5.2419	5.27271	5.42872	5.67571	5.68027	5.40102	5.47825	5.36104	5.31057	5.21797	5.24171	5.2937	5.18077	5.22441
Nup214	protein_coding	KNOWN	2	ENSMUSG00000001855	2	31829956	31909495	+	12	-0.104427	0.0552951	0.215358	0.451909	0.321341	0.0299892	0.726869	0.77616	0.649625	0.798235	0.383522	0.246867	0.277797	-0.187087	0.212693	0.48134	0.355501	0.0981919
Trmt1	protein_coding	KNOWN	2	ENSMUSG00000001909	8	87210206	87223707	+	31	1.42659	1.46684	1.51935	1.65395	1.48278	1.38727	1.58449	1.66682	1.59921	1.75928	1.52276	1.30281	1.45477	1.44177	1.57507	1.49162	1.43883	1.36313
Slc1a5	protein_coding	KNOWN	2	ENSMUSG00000001918	7	17366695	17383623	+	9	-1.27886	-1.59365	-1.86414	-0.818007	-0.448988	-0.748194	-0.175294	-0.583801	-0.598609	-0.0363102	0.0781241	-0.800343	-1.71493	-1.7291	-1.57092	-0.402424	-0.633	-1.26988
Uba1	protein_coding	KNOWN	2	ENSMUSG00000001924	X	20235452	20260305	+	6	4.91029	4.94371	4.92868	5.23988	5.20794	4.9485	5.11168	5.17148	5.26271	5.14644	5.35005	5.09802	5.11479	4.85989	4.85203	5.1856	5.01739	4.92202
Vwf	protein_coding	KNOWN	2	ENSMUSG00000001930	6	125496792	125636697	+	14	-1.45666	-1.35345	-1.30979	-1.38314	-1.18682	-1.52755	-1.61713	-1.55191	-1.36288	-1.61395	-1.71154	-1.47553	-1.57234	-1.64745	-1.60025	-1.62218	-1.38027	-2.13262
Esam	protein_coding	KNOWN	2	ENSMUSG00000001946	9	37335663	37345904	+	5	0.927241	1.34016	1.42465	0.784261	0.822961	0.888563	0.683957	0.856121	0.58094	0.74106	0.689111	0.949294	0.756809	0.951058	1.46162	0.489487	0.474166	0.898756
Fam50a	protein_coding	KNOWN	2	ENSMUSG00000001962	X	71558372	71565488	+	4	2.61701	2.27422	1.90488	2.73395	2.27834	2.29776	2.90513	2.62054	2.61901	2.79729	2.5373	2.45156	2.46607	2.40661	2.37649	2.81891	2.60101	2.44687
Emd	protein_coding	KNOWN	2	ENSMUSG00000001964	X	71500026	71506887	+	6	3.56248	3.56463	3.4732	3.66275	3.51703	3.64687	3.74412	3.6308	3.54231	3.47664	3.08722	3.03742	3.25366	3.55623	3.5361	3.79825	3.39425	3.4599
Taco1	protein_coding	KNOWN	2	ENSMUSG00000001983	11	105927375	105934926	+	1	3.22822	3.03798	2.85852	3.42632	3.36926	3.26026	3.13824	3.37952	3.4325	3.65653	3.59648	3.68482	3.61587	2.96273	2.87848	3.46203	3.36548	3.16663
Ap4e1	protein_coding	KNOWN	2	ENSMUSG00000001998	2	126834453	126893645	+	8	-1.4064	-1.16788	-0.991349	-0.503258	-0.760172	-1.39228	-0.800079	-0.47383	-0.459804	-0.583183	-0.492958	-0.763413	-0.824149	-1.41252	-1.18158	-0.795886	-1.11314	-1.49113
Blvra	protein_coding	KNOWN	2	ENSMUSG00000001999	2	126896401	126922820	+	5	1.77815	1.47481	1.32191	1.65697	1.85444	1.64993	2.2801	2.49302	2.24704	1.99406	2.11002	1.43858	1.70737	1.43738	1.3316	1.88309	1.70136	1.73327
Idh3g	protein_coding	KNOWN	2	ENSMUSG00000002010	X	71024302	71032236	-	10	3.94968	3.8082	3.88563	3.88657	3.68317	3.73526	3.82405	3.90673	3.98168	3.89221	4.03908	3.78884	3.89246	3.76164	3.75931	3.93217	3.72846	3.45895
Ssr4	protein_coding	KNOWN	2	ENSMUSG00000002014	X	71032367	71036169	+	8	4.55586	4.28655	4.24265	4.51192	5.02433	4.95688	4.88217	4.95105	4.90487	4.75653	4.62341	4.00254	4.21031	4.31115	4.39627	4.72541	4.94461	4.63423
Mll1	protein_coding	KNOWN	2	ENSMUSG00000002028	9	44611438	44689379	-	5	-0.222357	-0.402707	-0.107166	0.148251	0.156777	-0.362675	-0.0719187	0.295915	0.177292	-0.0225866	0.152245	0.0925079	0.0055639	-0.666045	-0.328759	0.213885	0.180883	-0.294505
Unc119	protein_coding	KNOWN	2	ENSMUSG00000002058	11	78156984	78162666	+	7	0.238891	-0.195351	-1.17111	0.451084	0.470831	0.409136	1.62285	1.24371	1.24645	1.76458	2.16967	1.64211	0.938925	0.16949	-0.622661	0.4846	0.852379	0.174375
Rab34	protein_coding	KNOWN	2	ENSMUSG00000002059	11	78001932	78005695	+	8	0.286049	0.1611	-0.53059	0.823578	1.30538	0.310399	1.45541	1.1325	1.01942	1.35075	0.859752	1.02987	0.413408	0.008832	-0.447109	0.491146	1.16462	0.289038
Sdf2	protein_coding	KNOWN	2	ENSMUSG00000002064	11	78059248	78068998	+	4	3.90553	3.58197	3.32946	3.51764	3.8831	3.90421	3.73077	3.87199	4.00723	3.77	3.63624	3.7047	3.67471	3.76956	3.82109	3.95703	3.99124	3.8516
Psmc3	protein_coding	KNOWN	2	ENSMUSG00000002102	2	90894166	90906526	+	9	4.94628	4.75154	4.88982	5.24367	5.14953	5.2495	5.38547	5.59526	5.45691	5.22558	5.20904	4.77255	4.76749	4.79091	5.05627	5.37781	4.97718	4.89997
Nr1h3	protein_coding	KNOWN	2	ENSMUSG00000002108	2	91024218	91042991	-	8	4.64055	4.41484	4.08638	4.87278	4.86515	4.7411	4.75295	4.74632	4.81113	4.98996	4.80775	4.5181	4.68924	4.46816	4.23079	4.94014	4.70774	4.55983
Ddb2	protein_coding	KNOWN	2	ENSMUSG00000002109	2	91051729	91077139	-	6	0.0873454	-0.213637	-0.613654	0.267037	-0.0162314	-0.585137	0.984075	0.723957	0.419412	0.767721	0.0657544	0.0645933	-0.162223	-0.622977	-1.34112	-0.396844	0.175937	-0.476512
Sfpi1	protein_coding	KNOWN	2	ENSMUSG00000002111	2	90922547	90955913	+	4	-1.98022	-2.31609	-1.82562	-1.92871	-1.62161	-1.30587	-1.90852	-1.37488	-1.45338	-1.22342	-1.41066	-1.2278	-1.27644	-1.87549	-1.30923	-1.70562	-1.08777	-1.31855
Stat6	protein_coding	KNOWN	2	ENSMUSG00000002147	10	127080042	127098013	+	6	3.03061	3.11176	2.71632	3.21143	3.36958	3.34781	3.20596	3.3174	3.38448	3.50897	3.32051	3.47034	3.4663	3.04021	2.98924	3.52319	3.484	3.16136
1500002O20Rik	protein_coding	KNOWN	2	ENSMUSG00000002210	7	25184638	25207797	+	7	0.658856	0.437413	0.333978	0.892219	0.753157	0.460423	0.795845	1.02223	0.97804	0.860929	0.639197	0.510969	0.71309	0.420702	0.527629	0.865898	0.65746	0.317969
Paxip1	protein_coding	KNOWN	2	ENSMUSG00000002221	5	28067207	28117879	-	1	1.11346	1.42157	1.19039	1.34474	1.19603	0.905448	2.07476	2.22048	1.80897	1.72638	1.18729	1.19522	1.30341	1.05383	1.2493	1.30198	1.14549	1.11526
Tead3	protein_coding	KNOWN	2	ENSMUSG00000002249	17	28468616	28487750	-	8	0.473785	0.275526	0.838134	0.813631	0.838147	0.528161	0.639337	0.757204	0.804084	0.698374	0.390143	0.48136	0.580131	0.210927	1.0306	1.21034	0.826855	0.53093
Narfl	protein_coding	KNOWN	2	ENSMUSG00000002280	17	25910721	25920277	+	6	1.87636	1.76729	1.86039	1.96859	1.94174	1.89234	2.07887	1.94237	2.0031	2.20857	1.92169	1.83075	1.89045	1.65768	1.90522	2.07158	1.97418	1.9367
Angptl4	protein_coding	KNOWN	2	ENSMUSG00000002289	17	33910695	33918520	-	4	4.71574	5.79757	5.65412	6.27181	5.10781	6.06305	3.96488	3.68617	4.91563	3.30722	3.06561	2.11613	2.93623	5.7869	5.07802	5.95263	3.61084	4.90831
Rab11b-ps2	pseudogene	KNOWN	2	ENSMUSG00000002290	19	7471991	7473611	-	1	2.7329	2.82094	2.63622	2.69991	2.74048	2.82513	2.66736	3.12675	3.05351	2.67356	2.58435	2.48485	2.62665	2.75844	2.76426	2.7515	2.63666	2.88938
Daxx	protein_coding	KNOWN	2	ENSMUSG00000002307	17	34046359	34052534	+	9	1.48358	1.40754	1.41758	1.60883	1.64016	1.54967	1.65876	2.02664	1.90614	1.84101	1.7271	1.62865	1.77087	1.49986	1.71572	1.61681	1.67026	1.53747
Tm9sf1	protein_coding	KNOWN	2	ENSMUSG00000002320	14	56254802	56262643	-	13	2.88665	2.92614	2.93026	3.29616	3.45607	3.19259	3.43157	3.73973	3.64873	3.40854	3.28878	3.08569	3.16288	2.82037	2.93096	3.39545	3.30968	3.09937
Rec8	protein_coding	KNOWN	2	ENSMUSG00000002324	14	56236874	56244232	+	4	-1.0795	-2.14848	-5.05929	-2.46448	-1.7648	-2.57138	-2.58357	-2.33289	-1.3975	-1.57876	-1.66197	-0.652862	-0.406005	-1.79286	-3.60424	-1.74139	-0.755647	-2.2297
Irf9	protein_coding	KNOWN	2	ENSMUSG00000002325	14	56222408	56228867	+	6	2.14966	1.6993	2.34783	2.36239	2.53417	1.93121	1.70655	1.8948	2.1691	1.93162	1.9897	2.58519	2.52577	1.84866	2.35499	2.4412	2.41431	2.04066
Gmpr2	protein_coding	KNOWN	2	ENSMUSG00000002326	14	56291072	56297587	+	1	2.5951	2.35015	2.01361	2.71583	2.62241	2.53624	2.73803	3.01503	3.01738	2.74568	3.07172	2.65523	2.61226	2.34238	2.15266	2.85537	2.63234	2.33704
Mdp1	protein_coding	KNOWN	2	ENSMUSG00000002329	14	56276716	56279345	-	1	2.73466	2.21364	1.83236	2.38045	2.81411	2.57857	2.75114	3.09016	3.04286	2.99032	2.81549	2.67205	2.67262	2.31521	1.85775	2.70763	2.83845	2.5194
Dhrs1	protein_coding	KNOWN	2	ENSMUSG00000002332	14	56357857	56364527	-	4	5.27708	5.16308	4.6836	4.85275	5.35021	5.55069	5.3698	5.50171	5.38192	5.14031	5.1455	5.13364	5.11522	5.03675	4.47026	4.99097	5.38928	5.41759
Tmem161a	protein_coding	KNOWN	2	ENSMUSG00000002342	8	72696255	72707580	+	11	1.58483	1.41165	1.04853	1.96057	1.90055	1.54487	1.83071	2.00416	2.00467	2.03495	1.92658	1.51579	1.5254	1.33266	1.2911	1.82172	1.59008	1.5557
Armc6	protein_coding	KNOWN	2	ENSMUSG00000002343	8	72744071	72758365	-	6	0.0336574	-0.23488	-0.116431	0.573161	0.245698	-0.0481769	0.437363	0.720447	0.784909	0.44565	0.39411	0.0727823	-0.233255	-0.253117	0.0498905	0.425116	0.0387672	0.0899703
2310045N01Rik	protein_coding	KNOWN	2	ENSMUSG00000002345	8	72663398	72691387	+	9	1.56744	1.23141	1.15087	1.4138	1.7704	1.82334	1.43954	1.63542	1.71744	1.66159	1.75173	1.46541	1.47889	1.30622	1.40828	1.84476	1.78625	1.40754
Snx9	protein_coding	KNOWN	2	ENSMUSG00000002365	17	5841346	5931946	+	1	3.44441	3.25923	2.953	3.51603	3.41653	3.2574	3.3141	3.41218	3.46826	3.48472	3.48215	3.54259	3.55309	3.22512	2.97069	3.43945	3.26862	3.27116
Ranbp3	protein_coding	KNOWN	2	ENSMUSG00000002372	17	56812680	56851192	+	1	2.8712	2.70361	2.66503	2.84908	2.93096	2.96187	3.29621	3.60348	3.49759	3.39783	3.16024	2.92892	2.78891	2.63107	2.93954	3.00146	2.99355	2.88399
Use1	protein_coding	KNOWN	2	ENSMUSG00000002395	8	73890747	73893631	+	12	3.38676	3.25815	3.06105	3.40413	3.27464	3.07039	3.34411	3.3087	3.29644	3.31909	3.23599	3.02271	3.30577	3.22254	3.09639	3.43957	3.45546	3.28611
Prpf6	protein_coding	KNOWN	2	ENSMUSG00000002455	2	181326573	181390365	+	4	3.50041	3.51667	3.67017	3.44841	3.43445	3.53312	3.1392	3.4413	3.44899	3.31541	3.3589	3.47241	3.66214	3.67024	3.92342	3.38286	3.52811	3.6015
Abhd3	protein_coding	KNOWN	2	ENSMUSG00000002475	18	10644409	10706769	-	4	4.51794	4.53922	4.20961	4.30323	4.5591	4.51133	4.72003	4.70881	4.78264	4.75198	4.51868	4.82867	4.63691	4.43308	4.11773	4.44139	4.68345	4.72279
Snrpd1	protein_coding	KNOWN	2	ENSMUSG00000002477	18	10617794	10628228	+	1	3.5434	3.0773	3.58997	3.57298	3.36757	3.63564	4.20658	4.62119	4.27308	3.95441	3.95295	3.26345	3.21325	3.28048	3.76134	2.97602	3.14136	3.39623
Tchp	protein_coding	KNOWN	2	ENSMUSG00000002486	5	115157769	115172336	+	6	-1.71838	-2.12025	-1.93675	-0.886659	-1.36195	-1.7479	-0.85035	-0.667597	-0.943088	-0.786172	-0.756979	-1.10739	-1.52294	-2.33047	-1.74251	-0.974547	-1.06565	-1.89537
Tsc2	protein_coding	KNOWN	2	ENSMUSG00000002496	17	24732882	24769574	-	8	2.21481	2.28483	2.05066	2.26941	2.49757	2.18225	2.53344	2.51731	2.60273	2.63711	2.62397	2.61833	2.56798	2.18839	1.9536	2.40613	2.58985	2.25335
Puf60	protein_coding	KNOWN	2	ENSMUSG00000002524	15	75900614	75911376	-	2	4.41092	4.45825	4.5079	4.6872	4.42175	4.54285	4.6942	4.79498	4.83001	4.68527	4.70427	4.34504	4.31838	4.44204	4.75684	4.61254	4.20024	4.41879
Golga2	protein_coding	KNOWN	2	ENSMUSG00000002546	2	32142904	32163441	+	15	2.23048	2.22495	2.19195	2.86288	2.39617	2.6513	2.55798	2.83641	2.80972	2.64167	2.59799	2.56266	2.52222	2.2119	2.52948	2.70404	2.21571	2.12955
Uck1	protein_coding	KNOWN	2	ENSMUSG00000002550	2	32110522	32115679	-	6	3.37163	2.82845	2.75333	3.14446	3.27112	3.01895	3.33415	3.30546	3.35646	3.59991	3.53469	3.70699	3.64739	2.88226	2.8583	3.22944	3.47228	2.86826
Axl	protein_coding	KNOWN	2	ENSMUSG00000002602	7	26542292	26573724	-	9	0.0124912	-0.0961104	-0.495787	-0.0137579	0.548991	0.462101	0.378344	0.626729	0.720072	0.538492	0.766113	0.912697	0.301728	0.111273	-0.40599	-0.406867	0.206146	0.387339
Tgfb1	protein_coding	KNOWN	2	ENSMUSG00000002603	7	26472021	26490096	+	3	-0.19787	-0.132567	-0.0522644	-0.414627	0.227995	0.216159	0.247051	0.543169	0.359649	0.598726	0.515212	0.536461	0.213167	-0.0340645	-0.0833189	-0.342453	0.168796	0.0973251
Ccdc97	protein_coding	KNOWN	2	ENSMUSG00000002608	7	26496125	26504107	-	9	1.97609	1.80533	2.12926	2.44095	2.24279	2.35019	2.33838	2.57294	2.45394	2.45212	2.2898	1.90786	2.08308	1.80117	2.41014	2.53851	2.18421	2.1034
Akap8l	protein_coding	KNOWN	2	ENSMUSG00000002625	17	32458370	32487540	-	2	2.60734	2.59582	2.42231	2.39245	2.72744	2.33598	2.30327	2.55211	2.58598	2.40677	2.57028	2.68893	2.94799	2.43454	2.89966	2.87592	3.09248	2.35998
Pdcd2l	protein_coding	KNOWN	2	ENSMUSG00000002635	7	34969518	34981680	-	3	2.02533	1.77442	1.5712	1.88249	1.67062	1.30017	1.6306	1.76915	1.77279	1.87143	1.908	1.98149	1.85438	1.79163	1.51237	1.79957	1.74013	1.5369
Clpp	protein_coding	KNOWN	2	ENSMUSG00000002660	17	57129687	57135794	+	1	4.6829	4.46418	4.45742	4.62221	4.73565	4.65821	4.45921	4.65995	4.58989	4.33637	4.44751	4.31607	4.42544	4.47677	4.68511	4.84201	4.65366	4.47073
Med6	protein_coding	KNOWN	2	ENSMUSG00000002679	12	82674544	82695995	-	6	2.19765	1.93507	2.22389	2.24502	2.20335	2.13916	2.34912	2.93823	2.79551	2.4801	2.38375	2.06126	1.98243	2.0274	2.37901	1.98983	1.92751	2.22314
Fkbp7	protein_coding	KNOWN	2	ENSMUSG00000002732	2	76501101	76511173	-	4	0.37379	0.0680679	-0.20592	-0.230415	0.327838	0.554281	0.671023	0.700025	0.831727	0.607073	1.0069	0.452873	0.157545	0.309307	0.269087	-0.107936	0.130846	0.349659
Plekha3	protein_coding	KNOWN	2	ENSMUSG00000002733	2	76513338	76534885	+	2	2.09895	2.15947	2.36354	2.57198	2.49497	2.31656	2.58402	2.67308	2.71753	2.51557	2.29304	2.27325	2.23138	1.98212	2.47004	2.58827	2.22317	2.15937
Ykt6	protein_coding	KNOWN	2	ENSMUSG00000002741	11	5855696	5867783	+	2	3.76086	3.64389	3.74156	4.23355	4.11179	4.11934	4.2232	4.34993	4.40539	4.17712	4.20926	3.94801	3.88539	3.68755	3.90653	4.3296	4.06934	3.83601
Pex6	protein_coding	KNOWN	2	ENSMUSG00000002763	17	46848412	46862490	+	4	4.05201	4.00316	3.70445	3.98464	3.96957	3.79412	3.64868	3.86528	3.8591	3.72125	3.67548	3.90382	4.05983	3.99378	3.82586	4.17118	4.2142	4.01458
Mrpl2	protein_coding	KNOWN	2	ENSMUSG00000002767	17	46783178	46787088	+	5	4.37237	4.1911	3.9042	4.09869	4.17395	4.04079	4.25051	4.33038	4.34841	4.3137	4.23028	4.07505	4.18318	4.21945	4.07725	4.25335	4.29274	4.27309
Mea1	protein_coding	KNOWN	2	ENSMUSG00000002768	17	46818086	46820054	+	1	4.88484	4.57375	4.46285	4.80163	5.1228	5.19285	4.9692	5.00082	4.99629	4.90688	4.83513	4.6292	4.54736	4.71156	4.48507	4.94856	5.17587	4.83513
Kdelr1	protein_coding	KNOWN	2	ENSMUSG00000002778	7	53128142	53139101	+	5	5.33055	5.09906	5.05241	5.65401	5.56432	5.59863	5.61136	5.70915	5.76792	5.57465	5.59743	5.37077	5.19652	5.16256	5.41074	5.78507	5.45667	5.36709
Ggct	protein_coding	KNOWN	2	ENSMUSG00000002797	6	54932574	54942944	-	3	0.453911	-0.178226	-0.463264	0.121394	0.199124	0.452639	0.262277	0.769458	0.881971	0.363385	0.910096	0.414891	0.329772	0.214802	-0.0551302	0.229448	0.216625	0.1358
Flii	protein_coding	KNOWN	2	ENSMUSG00000002812	11	60527625	60540765	-	4	2.78526	2.69933	2.35764	2.83387	2.8906	2.34572	2.85147	2.91208	2.95567	2.93019	2.88771	3.06474	3.0585	2.66108	2.41693	2.74988	3.09929	2.73311
Top3a	protein_coding	KNOWN	2	ENSMUSG00000002814	11	60553560	60590867	-	7	-0.133285	-0.245105	-0.559439	0.0247182	0.0583309	-0.0173055	0.464552	0.976516	0.612203	0.400447	0.0960785	0.248469	0.591024	-0.188654	-0.412725	0.104819	-0.0489463	-0.318151
Atg4d	protein_coding	KNOWN	2	ENSMUSG00000002820	9	21069743	21078812	+	1	2.67556	2.52865	2.66926	2.91125	2.99116	2.97054	3.23794	3.09436	2.97892	3.47818	2.74961	2.68582	2.51982	2.38909	2.60738	3.1244	2.93043	2.56729
Qtrt1	protein_coding	KNOWN	2	ENSMUSG00000002825	9	21216281	21224721	+	1	0.289574	0.314085	0.782417	0.700747	0.313863	0.425586	0.535523	0.570289	0.472594	0.811154	0.471334	0.198802	0.283909	0.103174	0.544556	0.527575	0.166162	0.641523
Plin4	protein_coding	KNOWN	2	ENSMUSG00000002831	17	56240014	56249225	-	1	-0.93291	2.50424	1.86868	2.7283	0.991786	-0.330772	0.840278	-0.420048	-0.79089	0.628569	-0.965641	-1.99916	-1.47904	0.86072	0.697093	0.383956	0.0418644	-1.25672
Hdgfrp2	protein_coding	KNOWN	2	ENSMUSG00000002833	17	56219057	56240019	+	2	3.0579	2.90508	2.38016	3.03987	3.12412	2.78527	3.5287	3.67713	3.66093	3.6094	3.37026	3.21382	3.21361	2.7438	2.57301	3.02896	3.10466	2.80223
4930455C21Rik	protein_coding	KNOWN	2	ENSMUSG00000002846	16	38498429	38522747	-	2	3.69911	3.34808	3.03477	3.3269	3.5843	3.52864	3.5006	3.69627	3.69266	3.64482	3.95131	3.48194	3.50435	3.43783	3.06909	3.37828	3.61897	3.53398
Pla1a	protein_coding	KNOWN	2	ENSMUSG00000002847	16	38396205	38433225	-	1	4.31976	4.31174	4.03793	3.9189	4.11192	4.25955	4.3455	4.36516	4.27492	4.20413	4.29163	4.30365	4.15324	4.21676	3.91693	3.71757	3.68429	4.21898
Tpra1	protein_coding	KNOWN	2	ENSMUSG00000002871	6	88852245	88862232	+	16	1.87348	1.44058	1.52365	2.29425	1.96112	2.36718	2.02955	2.02173	2.12799	2.40679	2.1363	1.9845	1.90665	1.38498	1.56881	2.31764	2.10389	1.75765
Nab1	protein_coding	KNOWN	2	ENSMUSG00000002881	1	52514138	52557523	-	5	3.59196	3.63226	3.86976	4.27959	4.04614	4.24782	4.48989	4.25949	4.20211	4.35464	4.44949	3.92909	3.8881	3.66239	3.77536	3.93966	3.72304	3.69411
Cd97	protein_coding	KNOWN	2	ENSMUSG00000002885	8	86247150	86265225	-	8	0.389826	0.277295	-0.0176473	0.326678	0.617684	0.497063	0.527873	0.729494	0.877931	0.633261	0.777476	1.12133	0.881973	0.440025	0.0163418	0.0225983	0.491198	0.680593
Lamb1	protein_coding	KNOWN	2	ENSMUSG00000002900	12	31950099	32014509	+	10	-0.549332	-0.656943	-1.09699	-0.980731	-0.325927	-1.00905	-0.813031	-0.16387	-0.386622	-0.836765	-0.252133	-0.237771	-0.523855	-0.795978	-1.44321	-1.70256	-1.08325	-1.05798
Map2k7	protein_coding	KNOWN	2	ENSMUSG00000002948	8	4238740	4251423	+	11	2.02642	2.01531	2.05975	2.17732	2.11325	1.97267	2.30097	2.35228	2.36383	2.27899	2.22506	2.13862	2.31792	1.87581	2.18398	2.10407	2.06338	1.98798
Timm44	protein_coding	KNOWN	2	ENSMUSG00000002949	8	4259731	4275913	-	9	3.20602	2.92983	2.91376	2.90109	2.98039	2.96021	3.10069	3.19502	3.15799	3.21779	3.28688	3.11475	2.99277	3.0084	2.98027	2.86699	2.86295	2.95396
Ap2a2	protein_coding	KNOWN	2	ENSMUSG00000002957	7	148748079	148818910	+	1	3.99771	3.94448	3.17266	4.06538	4.59707	3.87714	4.03202	4.54014	4.60149	4.33861	4.50981	4.38977	4.27817	3.89221	3.23133	3.96756	4.36713	4.03138
Pnkp	protein_coding	KNOWN	2	ENSMUSG00000002963	7	52112509	52118295	+	13	2.71553	2.50972	1.91474	2.3445	2.52054	2.35346	2.27381	2.7307	2.75958	2.39858	2.74024	2.74963	2.7859	2.3929	1.87382	2.12433	2.6512	2.56643
Med25	protein_coding	KNOWN	2	ENSMUSG00000002968	7	52134761	52147779	-	3	2.79898	2.82187	2.67518	3.08932	3.03039	3.03483	3.19465	3.06377	3.17143	3.35675	3.11019	3.01095	2.91727	2.72826	2.773	3.15918	3.06439	3.03996
Bcam	protein_coding	KNOWN	2	ENSMUSG00000002980	7	20341480	20356365	-	5	0.337868	-0.148626	0.119871	0.198806	0.545141	1.00411	0.554183	0.997213	0.921295	1.03017	0.846412	0.874752	-0.472168	-0.270492	-0.232599	-0.234715	-0.00943778	0.515352
Clptm1	protein_coding	KNOWN	2	ENSMUSG00000002981	7	20216930	20250379	-	1	4.17461	4.16449	4.01778	4.21091	4.47187	4.39118	4.58935	4.68902	4.66083	4.66069	4.66262	4.19307	4.13549	4.09944	3.98	4.26955	4.26638	4.16156
Ap1m1	protein_coding	KNOWN	2	ENSMUSG00000003033	8	74763917	74781284	+	5	2.63418	2.45924	2.50575	3.22533	2.78697	2.7247	2.96622	3.12459	3.13205	3.00774	2.98191	2.76969	2.66944	2.33203	2.53841	3.11175	2.60319	2.40185
Rab8a	protein_coding	KNOWN	2	ENSMUSG00000003037	8	74685099	74707803	+	4	3.41205	3.17216	3.05215	3.61654	3.53848	3.63524	3.57718	3.70709	3.65335	3.70717	3.77765	3.64148	3.36174	3.27587	3.33821	3.74023	3.49043	3.4569
Fam32a	protein_coding	KNOWN	2	ENSMUSG00000003039	8	74743629	74747663	+	1	3.97754	3.71305	3.41422	3.46299	3.96399	4.04868	3.74618	3.77742	3.92918	3.89413	3.81047	3.92359	4.03412	3.75999	3.51662	3.75963	4.2085	3.93895
Stard3nl	protein_coding	KNOWN	2	ENSMUSG00000003062	13	19449546	19487621	-	1	2.59847	2.2411	1.84374	2.66673	2.59461	2.39588	2.6773	3.08542	3.07175	2.53154	2.84716	2.67263	2.55666	2.22894	2.00015	2.7781	2.66188	2.46886
Stk11	protein_coding	KNOWN	2	ENSMUSG00000003068	10	79578548	79593427	+	10	3.46874	3.22858	2.78624	3.1696	3.34777	3.33936	3.39552	3.60999	3.67602	3.47039	3.46333	3.35506	3.36399	3.32369	3.14264	3.53652	3.62604	3.26333
Atp5d	protein_coding	KNOWN	2	ENSMUSG00000003072	10	79601377	79608563	+	4	6.37925	6.18804	6.04702	5.83163	6.06698	6.35048	6.28126	6.1744	6.12875	6.12736	6.23699	6.08111	6.03257	6.17841	6.07782	6.04042	6.15445	5.9778
Ppp5c	protein_coding	KNOWN	2	ENSMUSG00000003099	7	17589989	17613273	-	11	3.05106	3.01732	2.65907	3.0271	3.12184	2.83416	3.37135	3.74897	3.66052	3.52525	3.50175	3.07938	3.0036	2.97066	2.74347	3.08316	3.01978	2.90567
Lipe	protein_coding	KNOWN	2	ENSMUSG00000003123	7	26164546	26183729	-	4	1.12728	0.634008	0.468407	1.50185	1.17076	1.7162	1.47264	1.27509	0.967058	2.15233	1.3827	1.70148	1.59861	0.715388	0.158235	1.42251	1.74816	0.67849
D1Bwg0212e	protein_coding	NOVEL	2	ENSMUSG00000003135	1	39591837	39603726	+	3	2.01238	1.89985	1.92822	2.13422	2.0619	2.11184	2.16376	2.48115	2.47543	2.18154	2.12743	2.22996	2.12267	1.91269	2.15341	2.29655	1.99347	2.12302
Foxj2	protein_coding	KNOWN	2	ENSMUSG00000003154	6	122769932	122795384	+	1	0.304944	0.19625	0.0398199	0.373526	0.390831	0.0975326	0.244518	0.34089	0.279516	0.457299	0.11136	0.485447	0.34826	0.0579656	0.138964	0.554112	0.789286	0.285975
Sri	protein_coding	KNOWN	2	ENSMUSG00000003161	5	8046078	8069379	+	6	2.78817	2.35926	2.38411	3.00822	2.56253	2.71759	2.79314	2.81357	2.99073	2.85536	2.8212	2.67182	2.65329	2.46066	2.23532	2.82103	2.46978	2.53152
Dgcr2	protein_coding	KNOWN	2	ENSMUSG00000003166	16	17839575	17894238	-	9	2.28022	1.93209	1.69977	2.0207	2.22547	2.06159	2.31189	2.44907	2.4716	2.43234	2.3235	2.35994	2.31119	1.93567	1.97782	2.39079	2.48558	2.29135
Irf3	protein_coding	KNOWN	2	ENSMUSG00000003184	7	52253018	52258218	+	9	3.53071	3.2484	3.18182	3.62707	3.45874	3.38129	3.59069	3.64095	3.64413	3.78987	3.59687	3.49813	3.46144	3.22171	3.34587	3.64177	3.56801	3.43461
Bcl2l12	protein_coding	KNOWN	2	ENSMUSG00000003190	7	52246592	52254082	-	6	0.538493	-0.108014	-0.545188	0.419181	0.601617	-0.0555631	0.814682	1.2776	1.2475	1.13306	0.963799	0.580606	0.423707	-0.0698424	-0.39481	0.337303	0.48123	0.362424
Zfp959	protein_coding	KNOWN	2	ENSMUSG00000003198	17	56031607	56038007	+	1	1.04838	0.959476	1.57755	1.33929	1.27341	0.878717	0.991601	1.60379	1.51372	1.14926	1.41396	1.16291	1.14503	0.887625	1.58048	1.44023	1.13243	1.26997
Sh3gl1	protein_coding	KNOWN	2	ENSMUSG00000003200	17	56156176	56176058	-	1	2.40488	2.35371	2.23181	2.78916	2.66426	2.81757	3.07375	3.13009	3.04884	3.08547	3.10297	2.72656	2.57733	2.16721	2.38722	2.66682	2.79153	2.36935
Ccdc94	protein_coding	KNOWN	2	ENSMUSG00000003208	17	56098610	56107372	+	1	0.896202	0.644582	1.11223	1.14839	0.97648	1.18101	1.37298	1.62891	1.45491	1.40965	1.27324	0.935758	1.00563	0.742162	1.21532	1.12277	1.07585	1.03399
Dvl3	protein_coding	KNOWN	2	ENSMUSG00000003233	16	20517055	20532593	+	4	0.318276	0.499409	0.796525	1.15568	1.11327	0.583329	1.21902	1.15366	1.20616	1.2912	0.968759	0.73357	0.671094	0.311916	1.00972	1.1141	1.02426	0.565552
Abcf3	protein_coding	KNOWN	2	ENSMUSG00000003234	16	20548650	20561452	+	5	3.29842	3.21241	3.37642	3.87045	3.59348	3.50511	3.61238	3.52823	3.62279	3.61179	3.37823	3.41728	3.42852	3.17704	3.922	3.79271	3.42262	3.34083
Eif2b5	protein_coding	KNOWN	2	ENSMUSG00000003235	16	20498890	20510028	+	2	3.25513	3.2392	3.24915	3.80535	3.52264	3.46748	3.52623	3.74096	3.7447	3.6214	3.66383	3.35313	3.34909	3.18451	3.32979	3.7142	3.37748	3.28998
Cyth2	protein_coding	KNOWN	2	ENSMUSG00000003269	7	53062007	53069951	-	8	1.67637	1.7991	1.58983	2.16019	1.65535	1.72615	2.14559	2.55189	2.51834	1.85432	1.9079	1.56517	1.50383	1.77287	1.92675	2.15613	1.59351	1.54414
Hck	protein_coding	KNOWN	2	ENSMUSG00000003283	2	152934204	152977177	+	2	-1.38194	-1.6786	-1.53923	-1.57098	-0.951475	-0.749749	-1.56719	-0.728024	-0.585578	-0.666483	-0.68501	-0.231818	-1.03024	-1.24822	-0.782754	-1.35109	-0.727496	-0.253405
Mrpl4	protein_coding	KNOWN	2	ENSMUSG00000003299	9	20807181	20813279	+	1	4.01247	3.6726	4.04035	4.08391	4.09873	4.06006	3.87621	4.07649	4.00196	4.27212	4.03848	4.11683	3.95762	3.65135	3.97869	4.24339	4.09132	3.8078
Keap1	protein_coding	KNOWN	2	ENSMUSG00000003308	9	21034174	21043776	-	2	2.97093	2.52862	2.47802	3.13885	3.04939	2.8276	3.21396	3.45989	3.45635	3.37458	3.21443	3.13342	3.00523	2.61118	2.79968	3.34189	3.32317	2.89474
Glg1	protein_coding	KNOWN	2	ENSMUSG00000003316	8	113678321	113783116	-	4	2.02333	2.02534	1.99374	2.58077	2.5847	2.41391	2.76811	2.80313	2.83924	2.86171	2.7044	2.52274	2.33196	1.8865	1.9255	2.66239	2.36771	2.21253
Csnk1g2	protein_coding	KNOWN	2	ENSMUSG00000003345	10	80085525	80103516	+	3	3.8788	3.74541	3.62777	3.90886	4.06853	4.09752	4.27255	4.32441	4.24383	4.21846	4.10559	4.02466	3.88365	3.83424	3.70006	3.95616	4.19999	3.88195
Mob3a	protein_coding	KNOWN	2	ENSMUSG00000003348	10	80148001	80164565	-	1	0.0778365	-0.0556539	-0.950604	0.351206	-0.0646269	0.368953	0.646366	0.758753	0.979072	0.481887	1.03432	0.565075	0.435725	-0.0635923	-0.711657	0.407985	0.504455	0.0323735
Ddx23	protein_coding	KNOWN	2	ENSMUSG00000003360	15	98475565	98493320	-	6	2.45446	2.43933	2.40113	2.64243	2.65836	2.51153	2.73517	3.01105	3.02748	2.94534	2.83987	2.53119	2.60076	2.43915	2.45669	2.65225	2.56949	2.56771
Pld3	protein_coding	KNOWN	2	ENSMUSG00000003363	7	28317019	28338237	-	8	2.25789	2.16208	1.68829	2.08947	2.56	2.50452	2.66205	2.72787	2.91506	2.61807	2.83991	2.38254	2.21105	2.14309	1.80551	2.29462	2.81889	2.44046
Rabac1	protein_coding	KNOWN	2	ENSMUSG00000003380	7	25754769	25757747	-	2	5.09886	4.89258	4.62553	4.82944	5.07342	4.92731	4.79758	4.93751	5.05689	4.82287	4.40539	4.6467	4.70624	4.93103	4.91784	5.23737	5.45139	4.99457
Prkcsh	protein_coding	KNOWN	2	ENSMUSG00000003402	9	21807479	21818663	+	2	5.54646	5.46729	5.42057	5.81323	6.13761	6.07499	5.84667	5.89073	5.91113	5.87801	5.72264	5.43698	5.32572	5.45057	5.56471	5.82586	5.81888	5.58395
Nosip	protein_coding	KNOWN	2	ENSMUSG00000003421	7	52317799	52333873	+	8	2.07698	1.63843	1.45327	2.1127	1.9668	2.02649	2.07727	2.61188	2.61671	2.16795	2.35357	2.1321	2.04874	1.70207	1.99777	2.10509	1.83137	1.87445
Pih1d1	protein_coding	KNOWN	2	ENSMUSG00000003423	7	52409673	52415439	+	9	3.43511	3.21868	3.05334	2.98894	3.20634	3.30358	3.64567	3.91902	3.87539	3.50823	3.30686	3.0297	3.1053	3.26639	3.22949	3.24482	3.35537	3.21908
Rps11	protein_coding	KNOWN	2	ENSMUSG00000003429	7	52377757	52379766	-	2	7.60998	7.28453	7.24064	7.46813	7.73854	7.70813	7.64021	7.63206	7.64775	7.48854	7.54768	6.95377	7.28918	7.38895	7.42241	7.65472	7.65261	7.26388
Paf1	protein_coding	KNOWN	2	ENSMUSG00000003437	7	29177970	29184407	+	10	2.63164	2.49408	2.6791	2.93524	2.70917	2.75798	2.8194	2.93693	2.81405	2.91465	2.51584	2.51512	2.51111	2.44032	2.93857	2.91381	2.45485	2.57768
Timm50	protein_coding	KNOWN	2	ENSMUSG00000003438	7	29090535	29097091	-	7	3.03226	2.78552	2.61238	2.67096	2.94576	3.02794	3.64898	4.06813	3.89858	3.53348	3.74258	3.02791	2.80259	2.79217	2.58754	2.68848	2.87681	2.88897
Med29	protein_coding	KNOWN	2	ENSMUSG00000003444	7	29171165	29177727	-	1	2.90982	2.75493	2.99703	3.18219	3.13387	3.26565	3.06261	3.29881	3.22872	3.08935	2.89383	2.70697	2.7088	2.85849	3.26118	3.25295	2.96012	2.82122
Ncstn	protein_coding	KNOWN	2	ENSMUSG00000003458	1	173996144	174012926	-	6	3.13802	3.18195	3.11148	3.42126	3.52099	3.35306	3.55599	3.57496	3.62131	3.6909	3.62097	3.2977	3.24445	3.08619	3.10913	3.14169	3.27383	3.36761
Pex19	protein_coding	KNOWN	2	ENSMUSG00000003464	1	174056886	174066624	+	6	4.45795	4.32591	4.63606	5.14165	4.90509	5.04658	5.24979	4.46438	4.38568	5.18176	4.51831	4.39854	4.49051	4.37974	4.25449	4.65112	4.43997	4.29545
Dgcr14	protein_coding	KNOWN	2	ENSMUSG00000003527	16	17900804	17911441	-	1	0.520194	0.121863	0.301164	0.874778	0.611881	0.599519	0.66109	1.37206	1.22312	0.612548	0.768248	0.502951	0.499713	0.277634	0.482709	0.671163	0.367906	0.260293
Ddr1	protein_coding	KNOWN	2	ENSMUSG00000003534	17	35818512	35841566	-	12	-1.32022	-1.95046	-1.8889	-1.26102	-1.21235	-1.02153	-0.238328	-0.294763	-0.329093	-0.223242	-0.235668	-1.08095	-2.20409	-1.8542	-1.71605	-1.55853	-1.16785	-1.64086
Ercc1	protein_coding	KNOWN	2	ENSMUSG00000003549	7	19930127	19941873	+	10	-0.252048	-0.507115	-0.424867	0.0552655	-0.304589	0.0191934	-0.305427	-0.028501	-0.153344	0.0376451	-0.18076	-0.407758	-0.379537	-0.625983	-0.525347	0.0907328	-0.341518	-0.321043
Homer3	protein_coding	KNOWN	2	ENSMUSG00000003573	8	72806726	72818260	+	8	-2.25292	-2.57802	-2.31807	-2.12469	-1.91877	-2.03895	-1.69115	-1.28246	-1.45945	-1.2797	-1.58113	-1.67161	-2.0221	-2.41275	-2.76937	-2.76727	-1.90781	-2.26078
Crtc1	protein_coding	KNOWN	2	ENSMUSG00000003575	8	72906254	72963478	-	5	-1.14421	-1.30583	-1.39753	-0.610198	-0.790218	-1.06124	-0.761822	-0.873839	-0.934941	-0.462718	-0.908612	-0.804963	-0.567273	-1.5135	-1.38309	-0.438964	-0.6845	-0.924583
Rnf215	protein_coding	KNOWN	2	ENSMUSG00000003581	11	4035205	4041175	+	4	1.59617	1.42869	1.17231	1.94584	1.83728	1.65289	1.91904	1.85389	1.89644	1.99166	1.78507	1.62095	1.59373	1.24596	1.3931	2.08287	1.98752	1.58658
Aven	protein_coding	KNOWN	2	ENSMUSG00000003604	2	112333121	112474730	+	4	1.30499	1.20617	0.984743	1.25506	1.4971	1.39953	1.49059	1.41131	1.35085	1.40598	1.15802	0.868835	1.1782	1.20579	0.958856	1.53246	1.34627	1.18434
Crot	protein_coding	KNOWN	2	ENSMUSG00000003623	5	8966033	8997324	-	3	6.96816	6.92531	6.67832	6.58776	7.37442	7.42304	6.94044	7.00445	7.20639	6.56398	6.60053	7.30838	7.11167	7.21682	5.80367	6.078	6.90924	6.88626
Snrnp200	protein_coding	KNOWN	2	ENSMUSG00000003660	2	127034122	127066187	+	6	2.73259	2.77784	2.95271	3.23834	2.9256	2.60007	2.91226	3.02463	2.92737	3.17003	3.04812	2.9763	3.11907	2.57576	2.69194	3.05484	2.86566	2.69681
Ciao1	protein_coding	KNOWN	2	ENSMUSG00000003662	2	127066674	127073552	-	5	3.28843	3.14604	3.06285	3.18385	3.16618	3.17757	3.1031	3.22104	3.25791	3.17925	2.96267	3.24102	3.06664	3.10871	3.34384	3.3931	2.96225	3.09363
Taf6l	protein_coding	KNOWN	2	ENSMUSG00000003680	19	8848844	8860907	-	12	-1.35991	-1.63846	-2.86656	-1.15559	-1.12894	-1.66718	-0.313104	-0.201125	-0.54821	-0.464223	-0.872304	-1.11398	-1.09544	-1.50561	-2.40775	-0.930277	-1.24233	-1.47726
Man1a	protein_coding	KNOWN	2	ENSMUSG00000003746	10	53624594	53795602	-	5	4.37369	4.50393	4.5125	4.07811	4.4109	4.29149	4.39319	4.38259	4.4909	4.51951	4.47326	4.59924	4.40967	4.41828	4.4967	4.47389	4.47034	4.47709
Rad23a	protein_coding	KNOWN	2	ENSMUSG00000003813	8	87357918	87364564	-	8	3.00119	2.87214	2.88878	2.72431	2.44932	2.64569	3.16439	3.06226	2.74211	3.19224	3.0343	2.62594	2.90721	2.90813	2.52191	2.41868	2.59975	2.61906
Calr	protein_coding	KNOWN	2	ENSMUSG00000003814	8	87365749	87370833	-	4	8.20529	7.96239	7.83513	8.78786	9.10951	8.70222	8.11853	8.79759	8.89325	7.96644	8.92559	8.3416	8.19333	7.94278	8.4562	8.97542	8.81629	8.40291
Nfat5	protein_coding	KNOWN	2	ENSMUSG00000003847	8	109817370	109903417	+	15	0.242637	0.452894	0.222812	0.520297	0.517469	-0.148802	0.41667	0.144073	0.316792	0.471306	0.443944	0.555313	0.780566	0.0391704	-0.148489	0.524572	0.550257	0.170472
Gys1	protein_coding	KNOWN	2	ENSMUSG00000003865	7	52690214	52711989	+	6	-1.50529	-1.93824	-2.41307	-1.1593	-1.40142	-1.70105	-0.853378	-0.860628	-0.735613	-0.615293	-0.518846	-1.06052	-1.44489	-2.09076	-1.59413	-1.01851	-1.27842	-1.58748
Bax	protein_coding	KNOWN	2	ENSMUSG00000003873	7	52717065	52722268	-	2	2.9535	2.69231	2.41126	3.10057	3.09827	2.7001	3.46384	3.97795	3.72224	3.71096	3.52074	2.9041	2.69612	2.81524	2.70178	3.21954	3.0208	2.90722
Tfam	protein_coding	KNOWN	2	ENSMUSG00000003923	10	70688212	70701028	-	5	2.9319	2.56533	2.71612	3.12832	2.98325	3.14497	3.5712	3.47092	3.30083	3.53333	3.21934	3.05265	2.89959	2.64423	2.65856	3.01462	2.82402	2.77776
Zfp81	protein_coding	KNOWN	2	ENSMUSG00000003929	17	33466287	33495823	-	3	-0.826157	-1.65371	-1.58344	-1.02016	-1.12275	-1.43795	-0.726331	-0.434098	-0.549684	-0.958518	-0.768638	-0.712565	-0.733665	-1.5499	-1.71545	-1.25078	-1.29902	-1.33392
Mmd	protein_coding	KNOWN	2	ENSMUSG00000003948	11	90048998	90139903	+	6	4.54256	4.19951	4.21025	4.77506	5.2131	5.19935	5.18365	4.59598	4.83691	5.08645	4.34105	4.47236	4.51666	4.34542	3.8309	4.68847	4.82173	4.16529
Hlf	protein_coding	KNOWN	2	ENSMUSG00000003949	11	90197849	90252231	-	7	2.12857	2.02355	1.20475	2.35155	2.76111	1.80122	2.58248	2.05383	1.79095	2.97912	1.99707	2.18585	2.22047	1.74965	1.14358	2.70828	2.51774	1.69434
Fam162a	protein_coding	KNOWN	2	ENSMUSG00000003955	16	36043930	36071601	-	1	5.64327	5.29369	5.33278	5.32529	5.40859	5.62977	5.59774	5.64352	5.62064	5.36783	5.67657	5.27399	5.33331	5.4035	5.32041	5.38551	5.45521	5.2693
Rpl8	protein_coding	KNOWN	2	ENSMUSG00000003970	15	76734501	76736748	+	1	7.87637	7.63173	7.59106	7.82666	7.98689	8.0764	7.95117	8.02147	8.0047	7.953	8.02784	7.30796	7.36859	7.68181	7.69128	7.79588	7.73227	7.71779
Fancl	protein_coding	KNOWN	2	ENSMUSG00000004018	11	26286135	26371876	+	5	0.562334	-0.0443936	-0.0675614	0.601056	0.635522	0.423073	1.2453	1.58957	1.18739	1.08403	1.13477	0.287719	0.672005	0.230487	-0.17052	0.456129	0.315234	0.120479
Map3k11	protein_coding	KNOWN	2	ENSMUSG00000004054	19	5689131	5702862	+	1	2.55016	2.54384	2.54337	2.69886	2.68968	2.82977	2.75536	3.10002	3.07245	2.71034	2.78603	2.61055	2.56131	2.53823	2.94015	2.78301	2.74956	2.79034
Akt2	protein_coding	KNOWN	2	ENSMUSG00000004056	7	28376571	28425845	+	15	3.44914	3.3125	3.52116	3.8337	3.82906	3.92365	3.77068	4.08023	4.01662	3.76308	3.83339	3.57957	3.46334	3.32944	3.73542	4.02666	3.73356	3.61123
Hmox2	protein_coding	KNOWN	2	ENSMUSG00000004070	16	4726361	4766742	+	6	4.0746	4.14513	3.83531	3.60292	4.00069	3.91952	3.84392	3.94233	4.05784	3.77449	3.98765	3.80427	3.68578	4.19668	3.96407	3.68075	3.81239	4.02217
5730403B10Rik	protein_coding	KNOWN	2	ENSMUSG00000004071	16	4750348	4790292	-	6	3.56822	4.34071	3.84397	3.99043	3.59701	3.81623	3.64071	3.47866	3.90564	3.49682	3.29315	2.93121	2.89211	3.85341	3.82358	3.42462	3.20312	4.0258
Cwc15	protein_coding	KNOWN	2	ENSMUSG00000004096	9	14305061	14315021	+	1	5.10192	4.8405	4.90816	5.07098	5.06873	5.11211	5.13581	5.22432	5.34841	5.15831	5.09027	4.9085	4.91456	4.99352	5.08135	5.21921	4.91616	4.93012
Psap	protein_coding	KNOWN	2	ENSMUSG00000004207	10	59740375	59765345	+	3	6.91654	6.81707	6.49805	6.62608	7.03011	7.22523	7.4995	7.38481	7.46799	7.53623	7.4242	7.09617	6.86812	6.85387	6.56541	6.68471	7.03651	7.00786
Ikbkg	protein_coding	KNOWN	2	ENSMUSG00000004221	X	71638629	71699193	+	17	2.9394	2.75191	3.0493	3.57601	3.54656	2.90522	3.32516	3.33756	3.30642	3.02144	3.0486	3.05755	3.18898	2.71842	3.41254	3.51243	3.3056	2.68896
Wars2	protein_coding	KNOWN	2	ENSMUSG00000004233	3	98944991	99043109	+	4	-0.911814	-1.00891	-0.567996	-0.641276	-0.610127	-0.9527	-0.592924	-0.674656	-0.324564	-0.63618	-0.331334	-0.542057	-0.692891	-1.21297	-0.844071	-0.547037	-0.979703	-1.09991
Atn1	protein_coding	KNOWN	2	ENSMUSG00000004263	6	124689207	124706542	-	4	1.21078	1.32099	0.648016	1.8402	1.5139	1.49356	1.79886	1.91626	1.79002	1.97217	1.4639	1.52488	1.63679	1.23617	0.913881	2.04286	1.64523	1.25772
Phb2	protein_coding	KNOWN	2	ENSMUSG00000004264	6	124662340	124666968	+	9	4.94509	4.69842	4.78843	5.00177	4.77291	4.86072	5.12601	4.81087	4.74116	5.08783	5.03028	4.66526	4.83229	4.77445	4.67874	4.8415	4.77302	4.64761
Ptpn6	protein_coding	KNOWN	2	ENSMUSG00000004266	6	124670725	124688732	-	11	2.20474	1.94827	1.50995	2.68414	2.43843	2.26455	2.20167	2.1049	2.24785	2.58317	2.22518	2.43051	2.26705	1.94929	1.46898	2.56666	2.28168	2.16318
Emg1	protein_coding	KNOWN	2	ENSMUSG00000004268	6	124654399	124662196	-	4	4.52741	4.15061	4.02465	4.37686	4.37177	4.41867	4.30239	4.67728	4.62475	4.30299	4.37676	4.13902	4.16521	4.25111	4.32047	4.49055	4.36604	4.30654
Atp6v1f	protein_coding	KNOWN	2	ENSMUSG00000004285	6	29417718	29420512	+	3	4.80815	4.46049	4.42935	4.5151	4.56642	4.69998	4.61527	4.75202	4.7033	4.49661	4.48937	4.37259	4.43564	4.6409	4.61403	4.70478	4.58848	4.68555
Clcn3	protein_coding	KNOWN	2	ENSMUSG00000004319	8	63389186	63462097	-	10	1.38169	1.36803	1.4382	1.57019	1.93931	1.54605	1.64648	1.88877	2.03291	1.82868	1.93544	1.87357	1.55864	1.25329	1.48768	1.48726	1.47066	1.43278
Cul3	protein_coding	KNOWN	2	ENSMUSG00000004364	1	80261498	80337055	-	6	3.39814	3.43178	3.47155	3.5155	3.41727	3.39523	3.48237	3.51456	3.65224	3.50317	3.5782	3.56352	3.53367	3.46542	3.53696	3.43007	3.26771	3.45959
Large	protein_coding	KNOWN	2	ENSMUSG00000004383	8	75338498	75877439	-	3	-1.12202	-1.15449	-1.86713	-0.556099	-0.571531	-1.42153	-0.334533	-0.360179	-0.133075	-0.358522	-0.517326	-0.692208	-1.09656	-1.3441	-1.97493	-0.92735	-0.740236	-0.767176
Ddx56	protein_coding	KNOWN	2	ENSMUSG00000004393	11	6158922	6167775	-	4	3.00163	2.82078	2.90193	3.70594	3.10723	3.01062	3.41785	3.18851	3.28557	3.38241	3.23205	2.80605	3.06058	2.8024	3.07529	3.19707	2.89073	2.77489
Ralb	protein_coding	KNOWN	2	ENSMUSG00000004451	1	121366882	121401371	-	3	0.72104	0.388997	0.513824	0.969883	0.772517	0.986072	1.2531	1.39253	1.20353	1.16928	1.28065	1.17264	0.699187	0.462258	0.828422	0.794797	0.793535	0.374647
Ppp1cc	protein_coding	KNOWN	2	ENSMUSG00000004455	5	122608287	122625282	+	9	3.57585	3.41425	3.74457	3.8389	3.78365	3.94635	4.11076	4.37151	4.24664	4.18386	4.04747	3.69772	3.4441	3.50871	3.90255	4.06289	3.65758	3.77562
Dnajb11	protein_coding	KNOWN	2	ENSMUSG00000004460	16	22857918	22879707	+	4	4.93509	4.85511	4.9371	5.86398	6.14289	5.7095	5.27432	5.8161	5.82062	5.08118	5.64526	5.19245	5.10392	4.82316	5.96172	6.30936	5.71032	5.10371
Tbccd1	protein_coding	KNOWN	2	ENSMUSG00000004462	16	22813288	22857642	-	1	2.68768	2.32671	2.28523	2.53167	2.74163	2.40419	2.64627	3.00373	3.24382	2.83565	3.04682	3.20395	2.97347	2.3675	3.29978	3.09586	2.97558	2.79893
Tax1bp1	protein_coding	KNOWN	2	ENSMUSG00000004535	6	52663723	52716774	+	7	4.10134	4.20313	4.20533	4.38659	4.25366	4.15165	4.30521	4.30914	4.53288	4.36788	4.225	4.24413	4.22753	4.14094	4.30644	4.38486	4.10114	4.1231
Mettl17	protein_coding	KNOWN	2	ENSMUSG00000004561	14	52504517	52512714	+	16	1.13968	0.361266	0.217681	0.981069	1.24093	1.00802	0.874943	1.27254	1.25896	1.33065	1.27344	1.15639	1.11916	0.552208	0.692196	1.35282	1.4025	0.681122
Pnpla6	protein_coding	KNOWN	2	ENSMUSG00000004565	8	3515384	3544266	+	2	1.58869	1.52332	1.36923	1.91854	1.90871	1.26562	1.60299	2.08241	2.00924	1.89053	1.94778	2.14778	1.95718	1.14417	1.5186	2.37371	2.09039	1.65186
Mcoln1	protein_coding	KNOWN	2	ENSMUSG00000004567	8	3500457	3515232	+	8	2.45254	2.4795	2.12469	2.32988	2.56376	2.24537	2.80794	2.82494	2.722	2.66257	2.27515	2.49286	2.5383	2.40404	2.05301	2.61934	2.6624	2.4328
Arhgef18	protein_coding	KNOWN	2	ENSMUSG00000004568	8	3393006	3456601	+	6	1.07353	1.0191	1.25669	1.63896	1.79968	1.29765	1.41364	1.73908	1.80392	1.65401	1.72299	1.569	1.30062	0.838314	1.13709	1.78574	1.77201	1.51678
Pkn2	protein_coding	KNOWN	2	ENSMUSG00000004591	3	142453866	142544968	-	12	2.13106	2.22219	2.03392	2.41336	2.31552	1.99904	2.3039	2.53459	2.58857	2.28988	2.41592	2.49512	2.34774	2.18312	2.05487	2.34492	2.10949	2.2596
Etfb	protein_coding	KNOWN	2	ENSMUSG00000004610	7	50699478	50713170	+	3	7.60706	7.30153	7.31927	7.42432	7.59794	7.88852	7.78195	7.80678	7.70584	7.75565	7.91189	7.28985	7.12749	7.33727	7.36675	7.50704	7.34036	7.23003
Stxbp2	protein_coding	KNOWN	2	ENSMUSG00000004626	8	3630955	3643644	+	15	2.30753	2.23793	1.97225	2.26939	2.31329	1.9154	2.27898	2.0692	2.31559	2.56199	2.49234	2.3169	2.37519	2.17552	1.82345	2.24428	2.56168	2.31621
Sgce	protein_coding	KNOWN	2	ENSMUSG00000004631	6	4624350	4697204	-	12	-0.0158826	0.00218475	-0.507032	0.00321548	0.265623	0.0019784	0.503358	0.714902	0.806145	0.408002	0.747289	0.394068	-0.280051	-0.0565826	-0.631826	-0.494372	0.211089	0.516829
Wwox	protein_coding	KNOWN	2	ENSMUSG00000004637	8	116963555	117876608	+	9	-1.07365	-1.36219	-1.34717	-1.42966	-1.17714	-1.36404	-1.07267	-0.950329	-0.976014	-1.09059	-0.878428	-1.18835	-1.11563	-1.32931	-1.45332	-1.2761	-1.22828	-1.35316
Aqp1	protein_coding	KNOWN	2	ENSMUSG00000004655	6	55286426	55298549	+	1	3.7329	3.79806	3.90577	3.79249	4.04915	4.12701	3.61232	3.97524	4.02597	3.77652	3.75342	4.44224	3.92581	3.82608	3.39268	3.2532	3.67013	4.1089
Arid3b	protein_coding	KNOWN	2	ENSMUSG00000004661	9	57638160	57684600	-	12	-1.93081	-1.99155	-1.83524	-1.43243	-1.60117	-1.4164	-1.61089	-1.66947	-1.61436	-1.22798	-1.61466	-1.96247	-1.81177	-2.17653	-1.80519	-1.29357	-1.82895	-1.6442
Cnn2	protein_coding	KNOWN	2	ENSMUSG00000004665	10	79451329	79458807	+	2	0.150085	0.317227	0.288023	0.580592	0.786249	0.847009	0.376157	0.628408	0.979427	0.280295	1.21167	0.87764	0.288326	0.00945796	-0.623143	-0.898225	-0.0119505	0.137092
Polr2e	protein_coding	KNOWN	2	ENSMUSG00000004667	10	79498694	79502540	-	6	2.3953	1.98369	1.7244	2.64211	2.54597	2.52963	2.78897	2.75278	2.83666	2.61481	2.69569	2.33662	2.26244	2.13519	2.03178	2.62865	2.5967	2.08079
Emr1	protein_coding	KNOWN	2	ENSMUSG00000004730	17	57498109	57622952	+	5	-0.420976	-0.219947	-1.21991	-1.36375	-0.372053	-0.103551	-0.495884	-0.0577315	0.390521	-0.0778509	0.528165	1.03976	0.219189	0.21072	-0.837083	-0.981281	0.129277	0.975541
Rab11a	protein_coding	KNOWN	2	ENSMUSG00000004771	9	64563106	64585565	-	9	3.84849	3.53931	3.76772	3.77153	3.73148	3.80047	3.88957	3.82669	3.96169	3.81758	3.83376	3.74152	3.62174	3.69209	3.80404	3.64655	3.59134	3.6068
Eif2b2	protein_coding	KNOWN	2	ENSMUSG00000004788	12	86560431	86567578	+	7	2.41931	2.40983	2.54727	2.9778	2.57243	2.77474	2.75875	2.98499	2.94419	2.80817	2.73845	2.60213	2.44015	2.31244	2.79824	2.91642	2.51526	2.37955
Dlst	protein_coding	KNOWN	2	ENSMUSG00000004789	12	86451783	86475041	+	2	5.74443	5.74312	5.94006	6.18204	5.8027	6.07912	6.15646	6.11456	6.0927	6.22399	6.43113	5.99719	5.84212	5.61999	5.61911	5.61947	5.41516	5.49629
Dgkq	protein_coding	KNOWN	2	ENSMUSG00000004815	5	109075712	109098691	-	11	1.11013	1.04718	0.74903	1.51027	1.39304	0.872497	1.56676	1.16862	1.13973	1.7237	1.11382	1.36288	1.49566	0.71169	0.608837	1.34637	1.60187	0.793072
Grap	protein_coding	KNOWN	2	ENSMUSG00000004837	11	61466767	61486286	+	2	-0.0812521	-0.000951084	-0.496595	-0.747401	-0.500286	-0.120597	-0.747129	-0.148913	-0.667762	-0.564138	-0.544953	0.0852063	-0.0885022	-0.213384	-0.133936	-1.02257	-0.566341	0.0894187
Plod3	protein_coding	KNOWN	2	ENSMUSG00000004846	5	137462889	137472518	+	6	1.97484	1.96755	2.15507	2.60764	2.55087	2.11615	2.30139	2.63319	2.52109	2.34925	2.202	2.12266	1.89172	1.89203	2.32391	2.77943	2.52237	2.20035
Ap1s1	protein_coding	KNOWN	2	ENSMUSG00000004849	5	137510863	137522005	-	5	3.14112	2.77821	2.60267	3.14142	3.5385	3.63071	3.69792	3.81614	3.84846	3.74162	3.88882	3.28534	2.9656	2.91423	2.68368	3.17674	3.36554	3.1952
Nes	protein_coding	KNOWN	2	ENSMUSG00000004891	3	87775000	87784373	+	3	-1.88875	-1.97468	-2.90004	-0.955668	-1.30082	-1.02258	-1.1606	-1.12019	-0.802609	-0.941189	-0.633363	-0.872036	-1.70601	-1.80692	-3.90211	-3.32697	-2.28751	-2.27303
Prcc	protein_coding	KNOWN	2	ENSMUSG00000004895	3	87662822	87689530	-	1	2.72296	2.40982	2.60182	2.84228	2.708	2.80423	2.78613	3.06425	3.10219	2.78971	2.81658	2.64267	2.57945	2.58826	3.14072	3.06395	2.93314	2.76294
Rrnad1	protein_coding	KNOWN	2	ENSMUSG00000004896	3	87726523	87734639	-	12	-0.285282	-0.211181	-0.135705	-0.120073	0.0570153	-0.497927	-0.104703	-0.132751	-0.202458	0.00150517	-0.18317	-0.204755	0.03602	-0.739222	0.0503203	-0.0746695	0.0187003	-0.420984
Hdgf	protein_coding	KNOWN	2	ENSMUSG00000004897	3	87710243	87720054	+	6	5.52505	5.27384	4.89028	5.39027	5.55513	5.36512	5.85746	5.95824	5.81578	5.76198	5.70415	5.39895	5.33444	5.37308	5.03453	5.49035	5.51429	5.43856
Thop1	protein_coding	KNOWN	2	ENSMUSG00000004929	10	80532780	80545304	+	5	0.315511	0.129575	-0.091281	0.886645	0.740288	0.472311	0.741621	1.06278	1.00423	0.870594	1.11594	0.532057	0.435043	0.0431958	-0.0258038	0.877583	0.424654	0.307682
Apba3	protein_coding	KNOWN	2	ENSMUSG00000004931	10	80730917	80735991	+	2	3.20085	2.94304	3.17456	3.74812	3.50205	3.37641	3.47664	3.53919	3.61422	3.69454	3.32738	3.37097	3.20911	2.89236	3.67112	3.81925	3.70816	3.1268
Pias4	protein_coding	KNOWN	2	ENSMUSG00000004934	10	80616011	80630668	-	6	0.962738	0.427403	0.438248	0.941843	0.700688	0.700438	1.04147	1.20996	1.07813	1.10089	0.949155	0.833638	0.996677	0.623758	0.795062	1.19827	1.15169	0.772404
Map2k1	protein_coding	KNOWN	2	ENSMUSG00000004936	9	64033577	64101438	-	4	3.54345	3.5251	3.08782	3.33631	3.48162	3.23757	3.54883	3.39091	3.50289	3.49992	3.39991	3.44368	3.54126	3.52406	3.23581	3.5183	3.57784	3.53008
Sgta	protein_coding	KNOWN	2	ENSMUSG00000004937	10	80506820	80522923	-	1	4.34262	4.21998	3.97526	4.46201	4.47946	4.60038	4.63528	4.70068	4.75919	4.85172	4.77931	4.45081	4.34086	4.21171	4.23604	4.41814	4.37999	4.33588
Dtx2	protein_coding	KNOWN	2	ENSMUSG00000004947	5	136470670	136508742	+	9	-1.07984	-1.25604	-1.49724	-1.13016	-1.2932	-1.21128	-1.20387	-0.562759	-0.727706	-1.08483	-1.00984	-1.21981	-1.02496	-1.21423	-0.970024	-0.752641	-1.01238	-1.10245
Hspb1	protein_coding	KNOWN	2	ENSMUSG00000004951	5	136363789	136365433	+	3	3.66212	3.83023	3.233	2.9409	3.31752	3.42753	2.70105	3.17614	3.11654	2.92339	2.34178	3.16132	3.53207	3.75831	3.13831	4.29658	4.61508	3.97066
Hnrnpa2b1	protein_coding	KNOWN	2	ENSMUSG00000004980	6	51410433	51419893	-	3	6.28593	6.08355	6.27799	6.35733	6.31823	6.34082	6.49877	6.76268	6.81538	6.6787	6.60552	6.1162	5.98958	6.0939	6.18205	6.25055	5.98605	6.14316
Ccdc130	protein_coding	KNOWN	2	ENSMUSG00000004994	8	86781694	86794279	-	7	0.0345114	-0.307215	0.467237	0.715798	0.194012	0.317292	0.321442	0.736869	0.665146	0.517789	0.404409	-0.0647477	0.123457	-0.102207	0.666782	0.669065	0.141058	0.00750265
Mri1	protein_coding	KNOWN	2	ENSMUSG00000004996	8	86773805	86781225	-	5	1.83799	1.63141	1.34787	2.1755	1.64727	1.40243	1.91168	1.54324	1.6572	2.03789	1.78644	1.57601	1.7523	1.57904	1.27516	1.82433	1.60028	1.706
Prkacb	protein_coding	KNOWN	2	ENSMUSG00000005034	3	146392543	146475924	-	6	2.78115	2.52228	2.16056	2.95958	2.83427	2.5243	3.09712	2.9758	2.98664	3.06674	2.76202	3.00826	2.88148	2.46831	2.27971	2.97763	2.821	2.67393
Cstb	protein_coding	KNOWN	2	ENSMUSG00000005054	10	77888415	77890364	+	1	5.02031	4.63183	4.55283	4.67561	4.961	5.01203	5.1367	5.12419	5.31059	5.061	5.29112	4.87966	4.68736	4.81533	4.71351	4.79942	4.96075	4.82139
Pex5	protein_coding	KNOWN	2	ENSMUSG00000005069	6	124346834	124365085	-	8	4.59418	4.41582	3.95139	4.62426	4.62979	4.42806	4.65768	4.59304	4.65944	4.88237	4.76812	4.77089	4.75317	4.38688	3.98162	4.57602	4.53085	4.58118
Jkamp	protein_coding	KNOWN	2	ENSMUSG00000005078	12	73186576	73202448	+	7	2.26588	2.09802	1.87082	2.47709	2.53981	2.48659	2.50719	2.70201	2.75697	2.77137	2.6327	2.35807	2.06748	2.12516	1.78868	2.32455	2.18069	2.30453
Cd44	protein_coding	KNOWN	2	ENSMUSG00000005087	2	102651298	102741822	-	14	-1.99111	-1.73045	-1.72204	-1.67487	-1.50842	-1.62976	-1.45324	-1.17661	-0.497528	-1.28051	-0.748493	-0.683009	-1.54739	-1.43025	-1.32286	-1.56424	-1.18022	-1.05912
Slc1a2	protein_coding	KNOWN	2	ENSMUSG00000005089	2	102498816	102630941	+	13	2.82943	3.18937	3.1367	3.05682	2.98332	3.56992	3.39262	3.36782	3.29892	3.3816	2.40747	2.85194	2.98399	3.0135	3.05485	3.19885	2.8082	3.00559
Eif2ak4	protein_coding	KNOWN	2	ENSMUSG00000005102	2	118214353	118300970	+	9	0.031252	-0.109225	-0.0154039	-0.0752322	0.160686	-0.330978	0.44885	0.23784	0.0354405	0.391954	0.337088	0.188129	0.240662	-0.307039	-0.39833	0.0528483	0.404472	-0.155228
Wdr83	protein_coding	KNOWN	2	ENSMUSG00000005150	8	87598934	87605205	-	11	1.94916	1.69715	1.61061	2.03788	2.28132	2.14996	2.08563	2.15213	2.20871	2.07925	2.28549	1.71266	1.77578	1.64199	1.62162	2.10058	1.91845	1.83748
Polr2a	protein_coding	KNOWN	2	ENSMUSG00000005198	11	69547499	69572139	-	4	2.47157	2.75236	2.5424	2.94725	2.62595	2.5104	3.03734	3.35349	3.31158	3.21932	2.99433	2.85055	2.74123	2.59304	2.56795	2.69939	2.71359	2.86175
Ufd1l	protein_coding	KNOWN	2	ENSMUSG00000005262	16	18811872	18835354	+	10	2.63497	2.57758	2.67787	2.85731	2.7991	2.74352	3.05687	3.10389	3.0128	2.90457	2.83969	2.42627	2.57137	2.5134	2.99796	2.91969	2.57788	2.49294
Letm1	protein_coding	KNOWN	2	ENSMUSG00000005299	5	34082322	34125466	-	4	2.83365	2.7714	2.68436	2.61837	2.71844	2.71471	2.83165	2.94966	2.9935	2.92361	3.04733	2.93394	2.82361	2.6675	2.52108	2.71185	2.68144	2.60389
Ubqln1	protein_coding	KNOWN	2	ENSMUSG00000005312	13	58277524	58316997	-	2	5.20039	5.23619	4.99936	5.1966	5.57677	5.27797	5.17768	5.57496	5.66303	5.26503	5.83024	5.4251	5.37151	5.13054	5.06729	4.99399	5.21825	5.15883
Fgfr4	protein_coding	KNOWN	2	ENSMUSG00000005320	13	55254001	55270120	+	5	2.92564	2.84149	2.04404	2.77043	3.42351	2.58592	3.22555	3.27246	3.36527	3.39164	3.26559	3.35432	3.19156	2.8366	2.22163	3.0549	3.39133	3.12325
Txn2	protein_coding	KNOWN	2	ENSMUSG00000005354	15	77745477	77759436	-	8	4.94972	4.62909	4.61454	4.92152	5.14548	5.43195	5.15741	5.19296	5.02606	4.90451	5.00408	4.7275	4.64918	4.71013	4.7804	5.01239	4.89944	4.75828
Fbxo11	protein_coding	KNOWN	2	ENSMUSG00000005371	17	88390199	88464631	-	4	2.30424	2.08653	1.83366	2.54121	2.4107	2.22776	2.29464	2.39482	2.55457	2.51973	2.48025	2.42748	2.3685	2.1322	1.99008	2.47902	2.31376	2.33508
Wbscr22	protein_coding	KNOWN	2	ENSMUSG00000005378	5	135528827	135540829	-	14	2.27397	2.00531	2.0457	2.38181	2.65762	2.54211	2.47005	2.79396	2.61662	2.70216	2.68767	2.22429	2.02024	1.95986	2.11385	2.44382	2.32177	2.109
Mprip	protein_coding	KNOWN	2	ENSMUSG00000005417	11	59474807	59594362	+	11	2.34539	2.57742	2.38114	2.50304	2.55674	2.1503	2.42081	2.61323	2.55604	2.36536	2.52621	2.49989	2.64239	2.26943	2.1783	2.42176	2.59967	2.19733
Cic	protein_coding	KNOWN	2	ENSMUSG00000005442	7	26052723	26079178	+	16	0.699312	1.0875	0.913656	1.44289	1.32603	1.04687	1.43917	1.73901	1.52233	1.41765	1.67713	1.32539	1.20661	0.883241	1.09574	1.70033	1.52309	1.26455
Usp40	protein_coding	KNOWN	2	ENSMUSG00000005501	1	89841696	89905126	-	2	2.06464	2.01382	1.9357	2.77419	2.85625	2.48461	2.4074	2.57382	2.604	2.72737	2.53108	2.53468	2.39953	1.86264	1.73458	2.58442	2.55108	2.0186
Kbtbd4	protein_coding	KNOWN	2	ENSMUSG00000005505	2	90744897	90751783	+	5	1.76199	1.48883	1.19911	1.84613	1.91404	1.67854	2.16838	2.10739	2.01988	2.03244	1.82272	2.04479	1.95896	1.48356	1.70334	2.06891	2.0678	1.72618
Celf1	protein_coding	KNOWN	2	ENSMUSG00000005506	2	90780539	90859654	+	13	3.18176	3.21955	3.48688	3.78931	3.4413	3.44828	3.55789	3.66817	3.53932	3.61465	3.63274	3.20213	3.15981	3.16552	3.42223	3.52604	3.10641	3.29743
Insr	protein_coding	KNOWN	2	ENSMUSG00000005534	8	3150922	3279617	-	3	3.43363	3.44822	3.79652	3.73371	3.81742	3.54015	3.49223	3.45827	3.50317	3.60207	3.58041	3.71172	3.52206	3.35507	3.66873	3.93111	3.65934	3.60682
Atp4a	protein_coding	KNOWN	2	ENSMUSG00000005553	7	31497228	31510554	+	5	-1.50949	-1.70488	-3.20165	-3.91983	-1.97501	-1.31364	-1.41312	-0.586008	-0.222662	-0.334655	0.235386	-0.279551	-2.07927	-1.6534	-3.47521	-4.12361	-1.71367	-1.34421
Trim28	protein_coding	KNOWN	2	ENSMUSG00000005566	7	13609501	13616384	+	9	3.31645	3.04169	2.6225	3.52532	3.48458	3.06527	4.07599	4.11782	3.98856	3.97296	3.65062	3.34894	3.3794	3.1789	3.12823	3.51123	3.55705	3.3138
Ube2m	protein_coding	KNOWN	2	ENSMUSG00000005575	7	13620587	13623622	-	8	3.88528	3.66496	3.55306	4.28669	4.24729	4.17992	4.34874	4.51445	4.41212	4.3298	4.21004	3.62436	3.73158	3.73581	3.76108	4.22537	4.0713	3.74557
Eif4g2	protein_coding	KNOWN	2	ENSMUSG00000005610	7	118211499	118226544	-	15	5.32981	5.17705	5.51732	5.93359	5.82626	5.58391	5.69172	5.82268	5.90252	5.61188	5.68195	5.33972	5.38575	5.24764	5.64168	5.96495	5.53962	5.42899
Pcyt1a	protein_coding	KNOWN	2	ENSMUSG00000005615	16	32431007	32475156	+	7	3.45165	3.31473	3.16167	3.68824	3.71574	3.55925	4.01576	3.95783	3.92759	4.24685	3.87857	3.88403	3.64903	3.28729	3.17892	3.59831	3.72516	3.48333
Zfp592	protein_coding	KNOWN	2	ENSMUSG00000005621	7	88138567	88190050	+	6	1.73883	1.46532	1.48823	1.84978	1.87771	1.77946	1.68841	1.83317	1.91796	1.83965	1.76903	1.67321	1.72883	1.55959	1.53088	1.8704	1.74573	1.66976
Psmd4	protein_coding	KNOWN	2	ENSMUSG00000005625	3	94836616	94846536	-	8	4.75818	4.63905	4.76897	5.09554	4.90767	5.04299	4.86811	4.8875	4.88664	4.77293	4.64809	4.42803	4.51584	4.63674	4.86678	4.96515	4.73175	4.6354
Snx6	protein_coding	KNOWN	2	ENSMUSG00000005656	12	55847336	55896690	-	1	2.68869	2.2453	2.43202	2.96727	2.7065	2.67259	3.14743	3.15753	3.37526	3.20806	3.37061	3.00783	2.6186	2.40934	2.6187	2.86056	2.66267	2.67177
Pan2	protein_coding	KNOWN	2	ENSMUSG00000005682	10	127740391	127758403	+	2	2.14037	2.01848	2.1541	2.2406	2.53333	2.05217	2.12267	2.51761	2.36795	2.20989	2.59795	2.52968	2.58384	1.85654	2.21396	2.451	2.34107	1.94242
Bcas2	protein_coding	KNOWN	2	ENSMUSG00000005687	3	102975578	102983089	+	6	2.2043	1.96495	1.87398	2.22679	2.08227	1.98647	2.35812	2.71843	2.5596	2.26222	2.18218	1.8648	1.98756	1.99798	1.97531	2.04483	1.87898	1.9854
Ctcf	protein_coding	KNOWN	2	ENSMUSG00000005698	8	108160468	108206822	+	6	2.23019	2.15455	2.26831	2.56828	2.46838	2.09563	2.94056	3.30678	3.12816	2.96488	2.75145	2.50073	2.39291	2.07335	2.21185	2.4889	2.37074	2.50782
Pard6a	protein_coding	KNOWN	2	ENSMUSG00000005699	8	108225054	108227393	+	2	0.507808	0.150217	-0.556534	0.555022	0.59773	0.366361	0.682699	1.06688	0.773489	0.841878	0.461263	0.465009	0.172871	0.160488	0.0999097	0.983324	0.730838	0.629338
Psmb4	protein_coding	KNOWN	2	ENSMUSG00000005779	3	94688015	94690883	-	4	6.14147	5.85633	5.94591	6.26835	6.19319	6.29109	6.38085	6.39111	6.40886	6.17459	6.31321	5.77604	5.81038	5.95193	6.13743	6.36417	6.07021	5.93273
Pldn	protein_coding	KNOWN	2	ENSMUSG00000005804	2	122564239	122575211	+	6	1.3998	1.10475	1.28531	1.59902	1.45103	1.38756	1.44813	1.6235	1.60012	1.52804	1.38524	1.55327	1.59132	1.22821	1.19332	1.68324	1.51372	1.17251
Metap1	protein_coding	KNOWN	2	ENSMUSG00000005813	3	138121924	138152346	-	1	3.26962	3.17883	3.45679	3.70362	3.79304	3.6247	3.98994	3.91285	3.86311	3.89333	3.86122	3.3723	3.39209	3.15678	3.50963	3.52923	3.5255	3.37382
Apc	protein_coding	KNOWN	2	ENSMUSG00000005871	18	34380578	34481843	+	9	0.498241	0.74349	0.718279	1.07224	1.02005	0.486097	1.02437	1.18864	1.20724	1.06978	0.984087	0.932677	0.850915	0.565304	0.767294	1.04737	0.799145	0.817343
Reep5	protein_coding	KNOWN	2	ENSMUSG00000005873	18	34504543	34533069	-	1	2.15618	2.19523	1.74578	2.35202	2.77086	2.55622	2.94696	2.98322	3.07073	3.0921	3.12525	2.38002	2.18044	2.14874	1.92307	2.56163	2.82345	2.60606
Uqcc	protein_coding	KNOWN	2	ENSMUSG00000005882	2	155672630	155756046	-	21	2.0601	1.6751	2.09979	2.08154	2.07143	2.11492	2.34661	2.25274	2.26695	2.45168	2.31944	2.19197	2.09429	1.74918	1.96038	1.93368	2.06107	1.82768
Ncoa2	protein_coding	KNOWN	2	ENSMUSG00000005886	1	13129186	13364164	-	10	1.31329	1.5461	1.20057	1.63432	1.58087	1.21397	1.31476	1.55679	1.67672	1.40544	1.67026	1.73545	1.58034	1.32666	1.29611	1.92347	1.55078	1.50812
Smpd4	protein_coding	KNOWN	2	ENSMUSG00000005899	16	17619447	17644921	+	23	0.11024	-0.011519	0.0476986	0.30494	0.356176	0.0395954	0.683832	0.957774	0.721352	0.75183	0.449786	0.413749	0.418032	-0.102535	-0.0676175	0.222025	0.216708	0.0700759
Pex1	protein_coding	KNOWN	2	ENSMUSG00000005907	5	3596066	3637232	+	7	1.50333	1.41825	1.46304	2.11235	1.93833	1.66336	1.7367	1.34644	1.43215	2.0271	1.71589	1.92352	1.92391	1.28778	1.11133	1.69199	1.73714	1.2867
Kctd20	protein_coding	KNOWN	2	ENSMUSG00000005936	17	29088895	29106494	+	9	2.5819	2.18368	2.32011	2.71329	2.75761	2.70528	2.74236	3.00032	3.0298	2.91487	2.83999	2.76837	2.64013	2.28177	2.40053	2.87024	2.7094	2.4654
Ctns	protein_coding	KNOWN	2	ENSMUSG00000005949	11	72997098	73012544	-	5	1.92847	1.89801	1.53439	2.16495	1.98314	1.68358	2.01718	2.00496	2.07457	2.09572	1.81546	1.96679	1.97599	1.7664	1.94128	2.33878	2.16584	1.8799
Rcn1	protein_coding	KNOWN	2	ENSMUSG00000005973	2	105226448	105239476	-	2	0.283656	0.210799	0.700364	0.757917	0.857669	0.990747	0.685045	0.894318	1.05861	0.705203	0.741482	0.707989	0.217455	0.244972	0.154121	-0.164789	0.203658	0.421641
Trap1	protein_coding	KNOWN	2	ENSMUSG00000005981	16	4039971	4078410	-	5	5.7174	5.73937	5.5646	5.37717	5.49189	5.46461	5.47559	5.47839	5.50222	5.50071	5.58543	5.72827	5.78385	5.62569	5.40983	5.43664	5.50294	5.41429
BC003331	protein_coding	KNOWN	2	ENSMUSG00000006010	1	152208435	152240210	-	9	2.79502	2.74598	2.60895	3.18961	3.50198	2.96509	3.07556	3.07028	3.23733	3.24971	3.2081	3.15309	2.98809	2.70554	2.51749	3.16444	3.189	2.82394
Dhx34	protein_coding	KNOWN	2	ENSMUSG00000006019	7	16782496	16807386	-	7	0.236565	0.120363	-0.338855	0.664724	0.44727	0.25066	0.192206	0.256489	0.37746	0.693487	0.401209	0.624235	0.543867	-0.0814302	-0.375539	0.910253	0.48616	0.129708
Napa	protein_coding	KNOWN	2	ENSMUSG00000006024	7	16683807	16703324	+	7	3.69704	3.66113	3.52303	3.62132	3.60275	3.5504	3.72329	3.73335	3.73382	3.69011	3.80399	3.59081	3.58739	3.64162	3.71456	3.80778	3.71022	3.61587
Atp5g1	protein_coding	KNOWN	2	ENSMUSG00000006057	11	95930166	95936984	-	3	4.4311	4.03806	4.16736	4.19138	4.38034	4.62092	4.4752	4.41323	4.34626	4.14937	4.55707	3.97208	4.02931	4.11881	4.34926	4.39803	4.32904	3.95326
Snf8	protein_coding	KNOWN	2	ENSMUSG00000006058	11	95896199	95908744	+	6	3.1932	2.96918	2.9405	3.01902	3.20443	3.3003	3.17999	3.21657	3.2383	3.09223	3.08932	2.9929	3.00443	3.00887	3.00401	3.31978	3.26926	3.00837
Tbcb	protein_coding	KNOWN	2	ENSMUSG00000006095	7	31009150	31017291	-	3	3.54111	3.18004	2.92079	3.68977	4.14064	3.51114	3.46446	4.07911	4.03431	3.25226	3.63557	3.35082	3.30227	3.16185	3.39573	4.00887	4.01239	3.32973
Inpp5k	protein_coding	KNOWN	2	ENSMUSG00000006127	11	75444490	75462373	+	7	0.542801	0.430378	-0.112145	0.300108	0.469367	0.36577	0.110144	0.187822	0.243268	0.0516694	-0.206246	0.626384	0.758643	0.371551	0.0413054	0.667018	0.812677	0.255425
Clint1	protein_coding	KNOWN	2	ENSMUSG00000006169	11	45665507	45724127	+	4	2.96359	2.72653	2.83797	3.21014	3.23216	3.24348	3.20404	3.47144	3.69733	3.3625	4.21114	3.52427	3.1985	2.65052	3.05336	2.66489	2.70363	2.80186
Cdkal1	protein_coding	KNOWN	2	ENSMUSG00000006191	13	29283615	29947543	-	12	-0.934022	-1.05931	-1.16313	-0.632635	-0.677837	-0.928566	-0.823953	-0.509429	-0.628498	-0.923622	-0.697077	-0.758275	-0.676708	-1.07541	-1.12296	-0.701575	-0.78001	-0.921023
Zbtb17	protein_coding	KNOWN	2	ENSMUSG00000006215	4	141000569	141023845	+	7	0.555816	0.42805	0.476474	0.657069	0.732116	0.563903	0.751356	1.27994	1.04363	0.914686	0.897561	0.703304	0.637598	0.477287	0.69755	0.887876	0.674811	0.52467
Ccdc159	protein_coding	KNOWN	2	ENSMUSG00000006241	9	21731915	21740316	+	3	0.991213	0.931243	0.280701	0.40925	1.36614	0.677871	0.45474	0.803817	0.85625	0.78609	1.21978	1.26802	1.4331	0.689757	0.0148477	1.03811	1.70477	1.13875
Mob1b	protein_coding	KNOWN	2	ENSMUSG00000006262	5	89149880	89191083	+	4	2.02892	2.14651	1.91367	2.19589	2.20621	1.97671	1.98331	2.20018	2.17507	1.87736	1.98995	2.23123	2.30979	2.06619	1.94884	2.02504	1.85192	1.99423
Atp6v1b2	protein_coding	KNOWN	2	ENSMUSG00000006273	8	71612545	71637610	+	6	2.72676	2.62209	2.40247	2.93865	2.74613	3.092	2.91362	3.02221	3.25573	3.01372	3.10149	2.90719	2.79595	2.75706	2.59667	2.82264	2.73286	2.78536
Eps15l1	protein_coding	KNOWN	2	ENSMUSG00000006276	8	74864900	74945373	-	4	1.22494	1.2169	1.03423	1.54703	1.47893	1.05502	1.62118	1.48096	1.60606	1.85511	1.65416	1.44439	1.39963	1.16364	0.812665	1.36038	1.45995	1.22982
Tep1	protein_coding	KNOWN	2	ENSMUSG00000006281	14	51443737	51490235	-	1	0.55657	0.511872	0.154919	0.830384	1.07776	0.478125	0.867744	0.953062	1.15807	0.929598	1.1911	1.14198	1.00571	0.229552	-0.314889	0.656057	0.974155	0.474904
Ttc5	protein_coding	KNOWN	2	ENSMUSG00000006288	14	51385090	51405193	-	2	1.50587	1.04376	1.02703	1.47785	1.58348	1.18299	1.39258	1.90929	1.75215	1.52299	1.60373	1.5343	1.4828	1.0739	0.891308	1.59378	1.41673	1.25699
Aamp	protein_coding	KNOWN	2	ENSMUSG00000006299	1	74326421	74331254	-	1	5.69005	5.56946	5.32407	5.4382	5.62932	5.63454	5.6865	5.6045	5.71637	5.68895	5.41702	5.53917	5.48512	5.62377	5.66468	5.66784	5.68226	5.67634
Tmbim1	protein_coding	KNOWN	2	ENSMUSG00000006301	1	74334821	74352196	-	9	1.46432	1.2746	0.88514	1.9245	1.73108	1.54275	1.86871	1.83772	1.91549	1.94184	1.80579	1.60016	1.6744	1.3877	0.904433	1.79512	1.64494	1.51717
Arpc2	protein_coding	KNOWN	2	ENSMUSG00000006304	1	74283071	74314783	+	3	5.27045	5.13531	5.12883	5.38385	5.38529	5.38761	5.6405	5.67633	5.7622	5.63295	5.81994	5.41436	5.28994	5.19308	5.08585	5.24065	5.28334	5.38906
Wbp7	protein_coding	KNOWN	2	ENSMUSG00000006307	7	31353877	31373745	-	9	0.688866	0.713745	1.04299	1.26307	1.18404	0.612575	1.13983	1.26066	1.21937	1.28473	1.07566	0.857327	0.989103	0.492974	1.08721	1.2446	1.26015	0.76913
Tmem147	protein_coding	KNOWN	2	ENSMUSG00000006315	7	31512720	31514553	-	1	6.10077	5.86321	5.70673	5.96183	6.08057	6.17279	6.13478	6.1589	6.13515	6.02231	6.1341	5.93753	5.96348	5.90448	5.63553	5.89539	5.98408	5.87701
Rps9	protein_coding	KNOWN	2	ENSMUSG00000006333	7	3655595	3658503	+	10	6.30245	6.04109	5.96481	6.21282	6.39866	6.36436	6.30182	6.30329	6.34027	6.25195	6.26114	5.74422	5.8163	6.17022	6.12063	6.14305	6.18206	6.06905
Tfpt	protein_coding	KNOWN	2	ENSMUSG00000006335	7	3571926	3581531	-	6	1.95452	1.71325	2.13469	2.25909	1.98487	1.90584	1.96372	2.12176	2.06216	1.96873	1.73385	1.68544	1.85529	1.8342	2.81501	2.44402	2.04838	1.81758
Susd2	protein_coding	KNOWN	2	ENSMUSG00000006342	10	75099364	75106753	-	2	-1.23551	-1.52174	-1.35209	-1.12338	-0.481642	-0.705547	-0.464629	-0.255899	-0.429182	-0.340157	-0.116491	-0.0666558	-1.12167	-1.2842	-1.25407	-1.46935	-1.36653	-1.64433
Ggt5	protein_coding	KNOWN	2	ENSMUSG00000006344	10	75052126	75079713	+	3	-1.88234	-1.65449	-1.23253	-1.53015	-2.13212	-2.12259	-2.17639	-2.00545	-2.27206	-1.99501	-1.90715	-2.335	-2.25003	-2.1036	-1.17847	-1.23633	-2.0129	-2.22404
Crip1	protein_coding	KNOWN	2	ENSMUSG00000006360	12	114390223	114392088	+	1	1.82065	1.047	0.816239	1.0281	1.64783	2.5119	2.28055	2.58313	2.59119	2.36329	2.14662	2.26604	1.50128	1.34032	0.684374	1.14774	2.22118	1.7099
Tek	protein_coding	KNOWN	2	ENSMUSG00000006386	4	94405980	94541667	+	4	0.203903	0.246701	-0.011387	0.104985	0.37398	0.242578	0.0716527	0.503305	0.4144	0.213656	0.223481	0.968918	0.426583	0.279629	-0.403891	-0.768076	-0.062235	0.459687
Elovl1	protein_coding	KNOWN	2	ENSMUSG00000006390	4	118100698	118105558	+	7	3.79672	3.29398	2.82849	3.96596	4.15896	3.89053	4.23082	4.48652	4.41763	4.6066	4.83965	4.43698	4.07766	3.49123	3.24725	3.92903	4.17027	3.72717
Med8	protein_coding	KNOWN	2	ENSMUSG00000006392	4	118081942	118088387	+	10	3.26647	2.92792	2.8297	3.30064	3.31324	3.16406	3.17406	3.46913	3.42026	3.34232	3.34772	3.18709	3.28316	3.01008	3.07812	3.22463	3.29554	3.12873
Rnf114	protein_coding	KNOWN	2	ENSMUSG00000006418	2	167318145	167341673	+	4	3.73562	3.45446	4.00872	3.97615	4.0138	4.03015	4.33141	4.61377	4.45572	4.24531	4.28903	3.87342	3.72437	3.57136	4.17839	4.14055	3.9968	4.03755
C330007P06Rik	protein_coding	NOVEL	2	ENSMUSG00000006423	X	34363732	34414106	-	7	1.91266	1.88651	1.82527	1.96074	2.05941	1.81794	2.03523	2.40275	2.32827	1.91597	1.92356	1.97915	1.98826	1.81493	1.80209	1.78278	1.63629	1.8639
Srm	protein_coding	KNOWN	2	ENSMUSG00000006442	4	147965612	147969102	+	3	3.25532	3.02738	3.28089	4.49199	4.13022	3.4702	4.46804	4.4002	4.31449	4.3705	4.09458	3.60035	3.53523	3.0057	4.40825	4.5042	3.60033	3.3641
Rbm14	protein_coding	KNOWN	2	ENSMUSG00000006456	19	4784299	4811634	-	7	1.8887	1.75911	1.77666	2.402	2.02775	2.19368	2.54972	2.45484	2.68206	2.46417	2.35897	1.76227	1.65025	1.78758	2.54188	2.43395	2.19728	2.13206
Zdhhc24	protein_coding	KNOWN	2	ENSMUSG00000006463	19	4878668	4885397	+	6	-0.430305	-1.22349	-1.64672	-0.25445	-0.205106	-0.758005	-0.454119	-0.764255	-0.6203	-0.412568	-0.273588	-0.219049	-0.251859	-1.35784	-1.13081	0.0781965	-0.124687	-0.432352
Ndor1	protein_coding	KNOWN	2	ENSMUSG00000006471	2	25100340	25111542	-	13	0.632767	0.861658	1.03656	1.31252	1.18707	0.947076	0.823649	1.06652	1.18303	1.02492	0.896309	0.958778	1.08473	0.607556	1.23261	1.38208	1.17751	0.697966
Nelf	protein_coding	KNOWN	2	ENSMUSG00000006476	2	24909875	24918401	+	18	3.91335	3.85852	3.16923	4.04199	4.13393	3.81798	4.01704	3.78842	3.90234	4.02198	3.73	4.06904	4.20629	3.72542	2.95837	3.84009	4.24331	3.70003
Ptbp1	protein_coding	KNOWN	2	ENSMUSG00000006498	10	79317172	79327516	+	18	3.69058	3.6372	3.52454	4.44064	4.32346	4.1051	4.37533	4.75572	4.45869	4.35973	4.80844	3.86022	3.8025	3.6976	4.10069	4.43969	3.88059	3.80289
Cyba	protein_coding	KNOWN	2	ENSMUSG00000006519	8	124948672	124956840	-	2	1.38519	1.10211	0.994692	0.754092	1.35271	1.55187	1.53879	1.69035	1.92674	1.51908	1.81103	1.90324	1.37183	1.54952	1.18586	1.03118	1.5601	1.46145
Sfmbt1	protein_coding	KNOWN	2	ENSMUSG00000006527	14	31528035	31635899	+	6	1.21608	1.28298	0.837518	1.82302	1.52864	1.30864	2.05422	1.7315	1.67899	1.90008	1.4623	1.51305	1.5338	1.09905	1.11978	1.79261	1.27069	1.27027
Itih1	protein_coding	KNOWN	2	ENSMUSG00000006529	14	31742366	31756475	-	3	7.42867	7.49652	7.3425	7.30729	7.84851	7.69626	7.54193	7.6816	7.58719	7.46928	7.40095	7.59375	7.58021	7.39377	7.1783	7.35472	7.7711	7.82395
Ihh	protein_coding	KNOWN	2	ENSMUSG00000006538	1	74991891	74998246	-	2	-0.514115	-3.24333	-2.85496	-1.7107	-0.686541	-3.29403	1.06061	-0.740392	-1.16628	0.133526	-1.83796	-1.18722	-0.460995	-3.07479	-3.51974	-1.6439	-0.35612	-2.01354
Abhd1	lincRNA	KNOWN	2	ENSMUSG00000006638	5	31252439	31257464	+	4	0.00631211	0.64496	0.352128	0.898792	0.37648	0.753867	0.436185	0.0310973	-0.16404	0.601373	0.150928	-0.27288	0.27239	0.173703	-0.903039	0.387637	0.364848	-0.380639
Aplp1	protein_coding	KNOWN	2	ENSMUSG00000006651	7	31220001	31230580	-	2	-2.32485	-2.39786	-2.88002	-2.67299	-0.761332	-0.919882	-1.06783	-0.480606	-0.936489	-1.26746	-0.556829	-2.1898	-2.76059	-2.53271	-3.08573	-2.14163	-1.0253	-2.0315
Qrich1	protein_coding	KNOWN	2	ENSMUSG00000006673	9	108419418	108462498	+	2	3.05147	2.92292	3.16424	3.34073	3.31158	3.16527	3.26313	3.4735	3.63649	3.39464	3.5517	3.4054	3.38668	2.99493	3.51199	3.26049	3.14403	3.23768
Cdc42	protein_coding	KNOWN	2	ENSMUSG00000006699	4	136875611	136913635	-	4	5.33182	5.17894	5.09968	5.51305	5.43659	5.40928	5.58851	5.68007	5.827	5.62419	5.79051	5.51489	5.28076	5.18848	5.06135	5.18184	5.13778	5.33913
Pknox1	protein_coding	KNOWN	2	ENSMUSG00000006705	17	31701694	31744625	+	7	0.566881	0.426188	0.848673	1.21434	0.600678	1.25158	1.24589	1.27316	1.24168	1.34443	1.13511	1.03679	0.954227	0.487186	1.12855	1.2304	0.716699	0.542085
B4galnt1	protein_coding	KNOWN	2	ENSMUSG00000006731	10	126602247	126609385	+	1	4.75069	4.69731	4.6346	5.19046	5.083	5.17257	5.12023	5.0174	5.05276	5.16146	4.93426	4.65279	4.51323	4.58205	4.94733	5.51556	5.08897	4.92012
Krt23	protein_coding	KNOWN	2	ENSMUSG00000006777	11	99339288	99354451	-	1	-0.790373	-0.875446	-2.92127	-2.55439	-2.38663	-1.53527	-1.70386	-2.05854	-1.73642	-1.18526	-1.69538	-1.21987	-0.339722	-1.14948	-2.79152	-3.12814	-2.25185	-2.32817
Stambp	protein_coding	KNOWN	2	ENSMUSG00000006906	6	83493200	83522498	-	1	2.39972	2.0467	1.88241	2.28074	2.19908	1.88838	2.14783	2.1761	2.29604	2.34363	2.22765	2.48125	2.46299	2.12489	1.86656	2.22776	2.38402	2.1487
Ezh1	protein_coding	KNOWN	2	ENSMUSG00000006920	11	101052429	101087777	-	9	0.691541	0.243345	-0.162275	0.83485	0.639888	0.488193	0.476293	0.625017	0.779208	0.779953	0.700908	0.970131	0.893856	0.371262	0.0282991	1.02499	0.707851	0.560168
Hap1	protein_coding	KNOWN	2	ENSMUSG00000006930	11	100208641	100217455	-	6	-2.85454	-2.92632	-3.38013	-2.27527	-2.65291	-2.56605	-1.84456	-2.42634	-2.68991	-1.44969	-2.53632	-2.40166	-2.54024	-2.64372	-3.66266	-1.75546	-2.70776	-3.05994
Ctnnb1	protein_coding	KNOWN	2	ENSMUSG00000006932	9	120838334	120869625	+	13	5.00679	4.902	4.95261	5.16121	5.17214	5.01914	5.22125	5.37601	5.44117	5.22555	5.4669	5.25418	5.14977	4.8733	5.03956	5.15852	5.08279	5.11943
Eif1b	protein_coding	KNOWN	2	ENSMUSG00000006941	9	120401724	120404445	+	1	3.68584	3.21917	3.61204	3.79227	3.66665	3.7413	3.82001	3.99364	4.01133	3.7196	3.62757	3.21777	3.31799	3.35813	3.86062	3.93356	3.67317	3.84437
Chrd	protein_coding	KNOWN	2	ENSMUSG00000006958	16	20733200	20742457	+	4	-0.886284	-0.618927	-0.936295	-0.370971	0.119005	-0.579375	0.172446	-0.186849	-0.294491	0.391982	-0.294266	-0.328148	-0.226876	-0.921219	-0.802258	0.0797031	0.08516	-0.128563
Psmd2	protein_coding	KNOWN	2	ENSMUSG00000006998	16	20651725	20663487	+	7	5.28576	5.22879	5.23769	5.61165	5.6318	5.50104	5.60959	5.83268	5.76106	5.43599	5.47769	5.28509	5.32019	5.15536	5.34942	5.65596	5.48025	5.26304
Abhd16a	protein_coding	KNOWN	2	ENSMUSG00000007036	17	35226208	35239932	+	8	2.90978	2.70048	2.46644	2.69542	2.81347	2.59306	2.87184	2.94273	2.95942	2.88221	2.9023	2.85435	2.83618	2.67257	2.2713	2.64929	2.81257	2.78084
Ddah2	protein_coding	KNOWN	2	ENSMUSG00000007039	17	35195980	35199040	+	4	-0.463019	-1.13641	-0.753681	-0.434545	0.10855	0.0205174	-0.127222	0.143569	-0.0112528	0.308979	0.0748839	0.0622537	-0.457785	-0.707908	-1.10595	-0.902339	-0.39993	-0.667017
Clic1	protein_coding	KNOWN	2	ENSMUSG00000007041	17	35186911	35195694	+	2	2.23835	1.61608	1.39566	2.09936	2.24464	2.29952	2.78575	3.06584	2.85253	2.67599	2.70836	2.6113	2.12647	1.91289	1.24736	1.99901	2.38066	2.11789
Zfp775	protein_coding	KNOWN	2	ENSMUSG00000007216	6	48563179	48573226	+	1	-0.931557	-1.21713	-2.19182	-1.26541	-1.27343	-1.18794	-1.26735	-1.04581	-1.25086	-0.661474	-0.897247	-0.81378	-1.00717	-0.941198	-2.12089	-1.30397	-1.49116	-1.17479
Mark3	protein_coding	KNOWN	2	ENSMUSG00000007411	12	112812721	112894438	+	3	2.93608	2.95962	3.10094	3.23945	3.14865	2.99556	3.08732	3.24536	3.36301	3.28076	3.35633	3.11044	3.00342	2.92269	3.26149	3.30442	3.05158	3.00628
Gatad1	protein_coding	KNOWN	2	ENSMUSG00000007415	5	3632932	3647934	-	3	2.97352	2.82516	2.74336	3.23855	3.43802	3.28194	3.5721	3.73843	3.60464	3.47332	3.31796	3.09798	3.04652	2.78048	2.63462	3.22687	3.23604	2.90245
M6pr	protein_coding	KNOWN	2	ENSMUSG00000007458	6	122258738	122267698	+	3	4.3879	4.27602	4.19712	4.60272	4.60342	4.30599	4.38581	4.80723	4.83784	4.41298	4.79999	4.55921	4.44857	4.24507	4.19551	4.43626	4.43954	4.3356
Ppp2r1a	protein_coding	KNOWN	2	ENSMUSG00000007564	17	21082275	21102880	+	7	3.88896	3.74343	3.97235	4.26732	3.92546	4.04797	4.05727	4.13079	4.16518	4.02379	4.08433	3.95484	3.8276	3.75581	4.11133	3.8791	3.7613	3.75411
Dus3l	protein_coding	KNOWN	2	ENSMUSG00000007603	17	56904174	56909515	+	1	1.86086	1.90785	1.64222	1.97748	1.75061	1.55584	2.07696	2.43037	2.49698	2.2157	2.14347	1.96171	1.94699	1.65986	1.94562	1.84843	1.84146	1.68114
Gtpbp3	protein_coding	KNOWN	2	ENSMUSG00000007610	8	74012002	74023482	+	9	0.73947	0.0287228	0.350967	1.1374	0.8678	0.724589	1.04413	1.16858	1.09275	1.37045	1.44989	1.03505	0.917632	0.095388	0.455907	1.03003	0.948095	0.642213
Homer1	protein_coding	KNOWN	2	ENSMUSG00000007617	13	94073712	94174917	+	13	-0.51668	-0.46791	-0.847865	-0.089063	0.0764942	-0.464468	0.0253057	-0.00164922	0.144561	0.129956	0.187365	-0.0789605	-0.205412	-0.425382	-0.695551	0.200982	-0.171278	-0.447823
Arpp19	protein_coding	KNOWN	2	ENSMUSG00000007656	9	74885421	74908120	+	11	3.03664	2.57523	2.44633	2.72565	2.93946	3.14554	3.36172	3.42036	3.44422	3.37135	3.35238	2.99691	2.83084	2.79631	2.48248	2.55598	2.66829	2.75906
Khsrp	protein_coding	KNOWN	2	ENSMUSG00000007670	17	57160481	57170930	-	2	2.9846	2.64542	2.92277	3.34256	3.1331	2.96132	3.73127	3.77636	3.60478	3.52618	3.40907	3.16549	3.11648	2.71916	3.55334	3.29226	3.23226	2.99184
Ccdc124	protein_coding	KNOWN	2	ENSMUSG00000007721	8	73392126	73397389	-	1	4.33444	4.04033	4.04714	4.23807	4.33035	4.46757	4.41785	4.64129	4.65824	4.46055	4.50581	4.06166	3.98976	4.09586	4.19099	4.38752	4.22701	4.20758
Cct4	protein_coding	KNOWN	2	ENSMUSG00000007739	11	22890519	22903780	+	9	4.1296	4.05223	3.82449	4.24539	4.00796	3.97191	4.23813	4.37961	4.37548	4.25248	4.40729	4.10234	4.17952	4.10835	3.99161	4.13496	4.03839	3.97052
0610009B22Rik	protein_coding	KNOWN	2	ENSMUSG00000007777	11	51498888	51502376	-	2	3.85108	3.55566	3.20122	3.77861	3.77483	3.60042	3.6985	3.97256	4.17339	3.79455	3.69404	3.88668	3.72192	3.57584	3.58249	3.7742	3.61685	3.80665
Rhoa	protein_coding	KNOWN	2	ENSMUSG00000007815	9	108208536	108240270	+	1	5.82074	5.65872	5.5454	5.68302	5.75869	5.71729	5.8302	6.04412	6.03387	5.85235	5.85689	5.84204	5.75869	5.70623	5.5402	5.56142	5.7155	5.75319
Zmiz1	protein_coding	KNOWN	2	ENSMUSG00000007817	14	26278671	26486229	+	8	0.175533	0.625802	-0.214373	-0.0846922	0.444405	-0.164727	0.214366	0.365539	-0.012245	0.730476	0.678038	0.83784	0.81003	-0.13605	-0.64224	0.0839763	0.593646	-0.361247
Aldh16a1	protein_coding	KNOWN	2	ENSMUSG00000007833	7	52396054	52409954	-	10	3.25228	3.5917	3.3865	3.26234	3.49583	3.64	3.47319	3.67451	3.72268	3.58679	3.41735	3.09751	2.94359	3.23836	3.37848	3.14083	3.28822	3.43635
Hnrnpa0	protein_coding	KNOWN	2	ENSMUSG00000007836	13	58227240	58229917	-	1	3.69012	3.57797	3.91779	3.56616	3.42297	3.70456	3.84229	4.19823	4.0222	3.91541	3.8849	3.33039	3.53941	3.61767	3.89968	3.43019	3.42719	3.4386
Hnrnph1	protein_coding	KNOWN	2	ENSMUSG00000007850	11	50190492	50200030	+	18	3.08808	2.97627	3.23498	3.6988	3.41778	3.43113	3.53994	3.75667	3.88276	3.50147	3.93896	3.07763	2.99873	2.8382	3.60576	3.46854	2.94823	2.70087
1700019E19Rik	protein_coding	KNOWN	2	ENSMUSG00000007867	12	87423513	87503408	+	2	0.946533	0.799225	1.25723	1.14901	1.16143	1.01656	1.01484	0.957961	0.661279	1.1789	1.01741	0.66289	0.731677	0.648409	0.971111	0.91438	0.769248	0.699853
Ctsd	protein_coding	KNOWN	2	ENSMUSG00000007891	7	149557053	149573943	-	6	6.61929	6.44073	6.12263	6.17171	6.55702	6.56388	6.74435	6.65401	6.78812	6.69815	6.99432	6.81331	6.4743	6.46925	6.28281	6.39457	6.78799	6.79838
Rplp1	protein_coding	KNOWN	2	ENSMUSG00000007892	9	61761091	61762345	-	1	8.99033	8.49005	8.3805	8.48548	8.87621	9.12284	8.99997	8.97379	8.9651	8.78316	8.86837	8.22556	8.50563	8.73917	8.61941	8.69824	8.8319	8.57545
Rabl5	protein_coding	KNOWN	2	ENSMUSG00000007987	5	137384020	137389114	+	1	0.990945	0.54185	0.0340315	1.1581	1.58738	1.00499	1.23396	1.38098	1.16402	1.47712	1.0902	0.70942	0.898119	0.539126	0.3847	1.44173	1.73263	0.856373
Ap2s1	protein_coding	KNOWN	2	ENSMUSG00000008036	7	17323759	17334643	+	3	4.83055	4.46185	4.3824	4.50718	4.75288	4.93283	4.90869	4.97845	4.99266	4.74564	4.7446	4.4679	4.49966	4.58524	4.60124	4.74736	4.83237	4.59178
2310044H10Rik	protein_coding	KNOWN	2	ENSMUSG00000008140	7	51745307	51751899	-	8	3.92683	3.82199	3.58565	3.59529	4.13364	4.28467	4.21367	4.3159	4.24883	4.26171	4.19659	3.76434	3.57097	3.80796	3.62446	3.82212	4.17469	4.20945
Fnbp4	protein_coding	KNOWN	2	ENSMUSG00000008200	2	90585527	90621178	+	10	0.862739	1.02187	1.14074	1.27386	1.36848	0.623322	1.13418	1.16161	1.07163	1.23681	1.02726	0.91412	1.30484	0.80913	1.16101	1.20214	1.28878	0.61134
Scrn3	protein_coding	KNOWN	2	ENSMUSG00000008226	2	73150658	73175875	+	6	3.43157	3.1584	3.16203	3.40562	3.04635	3.17465	3.17833	3.48488	3.47134	3.2377	3.28938	3.43348	3.42875	3.15707	3.3077	3.46448	3.19129	3.12417
Phax	protein_coding	KNOWN	2	ENSMUSG00000008301	18	56722097	56747366	+	3	2.69695	2.46824	2.57555	2.82641	2.58704	2.96848	2.8808	2.82957	2.74516	2.98018	2.60231	2.49013	2.35968	2.72444	2.87636	2.79644	2.5701	2.76949
Tle1	protein_coding	KNOWN	2	ENSMUSG00000008305	4	71778176	71861953	-	14	2.12148	2.07892	2.07698	1.60565	1.7556	1.86897	1.81903	1.59277	1.89984	1.69341	1.66801	1.20637	1.74159	2.01451	1.84229	1.60386	1.55155	2.02772
Snrpb2	protein_coding	KNOWN	2	ENSMUSG00000008333	2	142888775	142898589	+	5	1.82893	1.55161	1.89545	1.59757	1.56357	1.68708	1.89691	2.19224	2.20967	1.85806	1.83948	1.71907	1.53451	1.58184	2.00446	1.26049	1.51635	1.86769
Carhsp1	protein_coding	KNOWN	2	ENSMUSG00000008393	16	8658680	8672246	-	1	4.53385	3.99142	3.85069	4.2481	4.30742	4.33263	4.69938	5.04742	4.9516	4.70278	4.856	4.97869	4.70695	4.12171	4.10218	4.44362	4.52916	4.43256
Elk3	protein_coding	KNOWN	2	ENSMUSG00000008398	10	92710159	92773880	-	5	0.0778737	-0.280583	-1.09912	-0.463793	0.0425106	-0.060795	-0.216574	0.231275	0.0827711	0.191171	0.295042	0.943678	0.325688	-0.07375	-0.930551	-0.837285	-0.184019	-0.31907
Herpud2	protein_coding	KNOWN	2	ENSMUSG00000008429	9	24912574	24956280	-	1	3.07337	3.03017	2.97309	3.04678	3.06389	2.9546	2.81087	3.05719	3.12801	2.66661	2.87956	3.15798	3.06113	3.01729	3.32612	3.28789	3.00548	3.11785
Nutf2	protein_coding	KNOWN	2	ENSMUSG00000008450	8	108384534	108404302	+	1	2.48845	2.1562	2.27276	2.75739	2.76025	2.61153	3.06063	3.33221	3.11175	2.87837	3.12304	2.39348	2.51187	2.33109	2.46376	2.90613	2.65945	2.3901
Arpc5	protein_coding	KNOWN	2	ENSMUSG00000008475	1	154613672	154622727	+	3	4.57925	4.45828	4.51858	4.80241	4.63272	4.69109	4.75255	4.76003	4.84914	4.81446	4.70612	4.70768	4.43854	4.51833	4.5162	4.5811	4.51819	4.6233
Ubqln4	protein_coding	KNOWN	2	ENSMUSG00000008604	3	88357638	88373647	+	1	2.99157	3.0124	2.44197	3.43014	3.37719	2.84425	3.47817	3.31689	3.3904	3.68637	3.17014	3.25948	3.22636	2.92279	2.90939	3.61448	3.39493	3.2212
Rps18	protein_coding	KNOWN	2	ENSMUSG00000008668	17	34088944	34092946	-	11	6.30515	5.9931	5.94827	6.09169	6.28204	6.26502	6.23524	6.16287	6.19183	6.14445	6.36742	5.72706	5.81153	6.10018	6.11443	6.21092	6.20722	6.08493
Rpl10	protein_coding	KNOWN	2	ENSMUSG00000008682	X	71516151	71518474	+	11	7.04008	6.85184	6.77665	7.16382	7.12008	7.03468	7.1146	7.02617	7.14337	7.11333	7.09936	6.75642	6.84659	6.90343	6.99775	7.25539	7.02073	6.90059
Rps15a	protein_coding	KNOWN	2	ENSMUSG00000008683	7	125247892	125259700	-	7	3.79509	3.3634	3.42961	3.79996	3.99169	3.94631	3.92184	3.96718	3.99119	3.77507	4.06463	3.14053	3.28876	3.53556	3.65553	3.90754	3.64096	3.55499
Zfp955a	protein_coding	KNOWN	2	ENSMUSG00000008686	17	33378464	33391985	-	1	0.636324	0.350492	0.581026	0.450433	0.794386	0.399741	0.618614	0.709024	0.891431	0.915122	0.955493	1.01089	0.960567	0.234111	0.345113	0.624836	0.753322	0.590041
Hipk1	protein_coding	KNOWN	2	ENSMUSG00000008730	3	103543738	103595486	-	8	2.61977	2.74429	2.78121	2.77281	2.74015	2.51376	2.68319	3.04474	3.1819	2.77146	2.80979	2.77712	2.67367	2.5245	2.61457	2.63666	2.61959	2.68457
Man1a2	protein_coding	KNOWN	2	ENSMUSG00000008763	3	100366130	100489426	-	7	1.88175	1.97863	1.70308	2.2419	2.33508	2.09473	2.55953	2.36893	2.40121	2.73872	2.42831	2.33859	1.93304	1.76975	1.72799	2.26835	2.08488	2.1899
Cd163	protein_coding	KNOWN	2	ENSMUSG00000008845	6	124254669	124280545	+	2	-1.15099	-0.221589	-0.60607	-0.02818	-0.145699	0.405957	-0.348895	0.0287885	0.222091	-0.123566	-0.173796	0.261961	-0.674883	-0.2915	-0.269721	-0.450021	-0.629665	0.401204
Rala	protein_coding	KNOWN	2	ENSMUSG00000008859	13	17972409	18036073	-	1	2.76508	2.42266	2.36377	2.8832	2.68826	2.38521	2.91158	3.12797	3.12226	2.88382	2.94098	2.87625	2.6938	2.49011	2.39388	2.83473	2.58523	2.56217
Vdac3	protein_coding	KNOWN	2	ENSMUSG00000008892	8	23687573	23704230	-	1	5.62629	5.36856	5.29203	5.68188	5.52655	5.66513	5.84085	5.94113	5.94472	5.77994	5.98278	5.602	5.44724	5.4674	5.37592	5.47252	5.39945	5.56842
Vps72	protein_coding	KNOWN	2	ENSMUSG00000008958	3	94914944	94926973	+	5	1.44001	1.05156	1.16712	1.23477	1.19541	1.03352	1.12394	1.3546	1.3508	1.24926	1.13107	1.25617	1.30217	1.11448	1.18912	1.39985	1.45777	1.12841
Gabpa	protein_coding	KNOWN	2	ENSMUSG00000008976	16	84835170	84864024	+	6	2.79999	2.68539	2.75163	2.737	2.43824	2.4433	2.49224	2.90246	2.84607	2.60652	2.75086	3.03062	2.95967	2.57226	2.79891	2.6439	2.34357	2.74882
Bmp7	protein_coding	KNOWN	2	ENSMUSG00000008999	2	172693513	172765822	-	2	-1.72988	-1.55413	-2.45054	-1.96701	-2.09783	-1.52493	-0.514971	-0.541644	-0.996068	-0.250308	-0.856471	-1.28296	-1.19063	-1.80687	-2.23891	-1.73844	-1.6472	-1.9031
Pdcl	protein_coding	KNOWN	2	ENSMUSG00000009030	2	37205594	37214852	-	4	2.57634	2.19222	2.29877	2.57587	2.82677	2.29689	2.37803	3.0978	3.14407	2.52546	2.71042	2.86904	2.51656	2.07416	3.00455	2.50679	2.28634	2.56009
Tmem184b	protein_coding	KNOWN	2	ENSMUSG00000009035	15	79191114	79233733	-	1	2.30471	2.01549	1.83385	2.90958	2.51572	2.55099	3.08582	2.89495	2.79933	2.87807	2.46378	2.71153	2.43806	2.06002	1.86497	2.79013	2.50738	2.23833
Nf2	protein_coding	KNOWN	2	ENSMUSG00000009073	11	4665848	4749539	-	16	1.57195	1.67936	1.7946	1.93022	1.93871	1.86075	1.87102	1.87698	1.76943	1.88288	1.76256	1.81947	1.77229	1.47026	1.81506	2.1267	1.75505	1.56325
Zmat5	protein_coding	KNOWN	2	ENSMUSG00000009076	11	4604681	4637672	+	3	1.65365	1.15163	0.957928	1.47575	1.4751	1.00979	0.966303	1.15369	1.1868	1.17646	1.20311	1.22855	1.31716	1.26577	0.946053	1.60972	1.46599	1.14633
Ewsr1	protein_coding	KNOWN	2	ENSMUSG00000009079	11	4969692	4999269	-	13	3.29949	3.20004	3.49993	3.52652	3.65005	3.41334	3.7723	3.9726	3.9041	3.99711	3.62616	3.26422	3.35676	3.10769	3.24493	3.4818	3.4344	3.24437
Ap1b1	protein_coding	KNOWN	2	ENSMUSG00000009090	11	4886827	4942732	+	10	3.15856	3.0601	3.30761	3.82724	3.66394	3.69659	3.69487	3.64455	3.59671	3.82226	3.86071	3.48715	3.40225	3.02596	3.19	3.53586	3.34538	3.25904
Derl3	protein_coding	KNOWN	2	ENSMUSG00000009092	10	75356143	75358686	+	1	0.0261334	1.90081	0.609494	1.13772	3.58917	1.88004	-0.232322	0.679342	1.16329	-0.552007	0.0570614	1.58818	1.34282	0.670055	2.4779	4.18412	3.89939	1.45934
Gnat2	protein_coding	KNOWN	2	ENSMUSG00000009108	3	107895707	107904350	+	6	-1.36596	-1.49897	-1.88623	-0.846027	0.0833342	-0.170285	-1.09824	-0.975974	-0.625871	-0.627791	-0.873497	-0.958601	-1.1538	-2.06074	-2.13569	-0.771851	-0.194026	-0.823299
Dqx1	protein_coding	KNOWN	2	ENSMUSG00000009145	6	83007838	83017204	+	1	0.54472	0.418798	-0.432922	1.03993	0.949156	0.331435	0.799459	0.783623	0.995289	1.6704	1.0401	0.791763	0.808509	0.119999	-1.19218	0.817634	1.17685	0.49973
Pttg1ip	protein_coding	KNOWN	2	ENSMUSG00000009291	10	77044465	77061477	+	9	5.80219	5.60597	5.01366	5.32266	5.6936	5.59756	5.57332	5.57999	5.72327	5.65303	5.75453	5.90402	5.76421	5.64592	5.15246	5.43436	5.78708	5.63876
Met	protein_coding	KNOWN	2	ENSMUSG00000009376	6	17413800	17523980	+	7	3.24339	2.79356	2.67391	3.45319	3.56014	3.23681	3.77803	3.53561	3.5219	3.84706	3.34875	3.58443	3.41426	2.97769	2.61636	3.63702	3.5781	3.3081
Tnpo1	protein_coding	KNOWN	2	ENSMUSG00000009470	13	99608974	99696339	-	2	2.97812	2.60229	2.50269	3.16019	3.10489	2.75445	3.15616	3.28665	3.31511	3.06319	3.16962	3.23701	3.13016	2.68312	2.67903	3.22803	2.93006	2.92314
Rnmt	protein_coding	KNOWN	2	ENSMUSG00000009535	18	68460009	68484506	+	8	0.541947	0.676294	0.89936	0.745894	0.514166	0.880207	0.241216	0.738684	0.709543	0.45689	0.754364	0.692673	0.732612	0.655792	1.05069	0.64286	0.454304	0.627256
Srp14	protein_coding	KNOWN	2	ENSMUSG00000009549	2	118301586	118305447	-	4	4.26541	3.96235	3.95388	4.24226	4.23717	4.21242	4.11221	4.34847	4.36975	4.05126	4.16837	3.94378	3.9837	4.04432	4.30619	4.33558	4.2878	4.04794
Cdk9	protein_coding	KNOWN	2	ENSMUSG00000009555	2	32561304	32568596	-	9	2.26068	2.23049	1.99575	2.42181	2.47069	2.26603	2.50126	2.53404	2.47716	2.4585	2.23035	2.02627	2.12505	2.28191	2.26454	2.30882	2.42692	2.42786
Tor2a	protein_coding	KNOWN	2	ENSMUSG00000009563	2	32612754	32617764	+	9	2.79727	2.59807	2.54186	3.02533	3.30539	2.99446	3.25978	3.4445	3.35996	3.26644	3.15252	2.88129	2.70285	2.60148	2.57695	3.02541	3.21878	3.046
Mkl2	protein_coding	KNOWN	2	ENSMUSG00000009569	16	13256574	13417622	+	4	1.53677	1.75288	0.313512	1.04898	1.63728	0.538962	0.895518	1.46702	1.60399	1.06707	1.31123	1.7793	1.42769	1.63849	-0.0567633	1.01885	1.44158	1.48277
Dmap1	protein_coding	KNOWN	2	ENSMUSG00000009640	4	117347286	117354878	-	6	1.70977	1.24562	1.18929	1.7639	1.35224	1.50436	1.66537	1.947	2.068	1.86953	1.71002	1.52858	1.57084	1.40379	1.30484	1.72455	1.48503	1.27706
Bcr	protein_coding	KNOWN	2	ENSMUSG00000009681	10	74523641	74647668	+	2	2.00652	1.64141	1.45215	2.07751	2.35086	2.10243	2.28168	2.52226	2.41877	2.48521	2.56892	2.56005	2.31766	1.65309	1.75487	2.36784	2.431	1.96821
Fxyd5	protein_coding	KNOWN	2	ENSMUSG00000009687	7	31817741	31827500	-	12	-1.35614	-1.50356	-1.11715	-1.07477	-0.765804	-0.680683	-1.122	-0.477803	-0.810438	-1.14776	-0.689193	-0.982366	-1.36676	-1.36829	-1.06307	-1.46943	-0.855326	-1.35982
Tfcp2	protein_coding	KNOWN	2	ENSMUSG00000009733	15	100333230	100382439	-	2	0.53396	0.140194	0.398083	0.749876	0.691188	0.303608	0.583475	0.293727	0.473349	1.00487	0.766479	0.830791	0.880295	-0.0807057	0.3552	0.641713	0.749547	0.263372
Ubp1	protein_coding	KNOWN	2	ENSMUSG00000009741	9	113840052	113886317	+	3	3.27222	3.26993	3.07697	3.28664	3.29707	3.06892	3.46544	3.4745	3.49287	3.51641	3.30289	3.35416	3.4621	3.25859	3.14345	3.36637	3.37992	3.31179
Ick	protein_coding	KNOWN	2	ENSMUSG00000009828	9	77956999	78019914	+	8	0.190981	-0.00104491	-0.101365	0.360306	0.434414	0.502191	-0.326124	0.305059	0.447896	0.0218197	0.571723	0.75998	0.791971	-0.0483747	0.386286	0.36808	0.375358	-0.0486222
Snap47	protein_coding	KNOWN	2	ENSMUSG00000009894	11	59220636	59264688	-	8	4.33206	4.07489	3.74619	4.23487	4.65278	4.23026	4.37651	4.40648	4.33964	4.53018	4.38116	4.51698	4.50706	4.08027	3.81531	4.49158	4.80923	4.30521
Kdsr	protein_coding	KNOWN	2	ENSMUSG00000009905	1	108616987	108656319	-	1	1.14687	0.847098	0.986385	1.44504	1.28161	1.54057	1.79294	1.65406	1.4821	1.64088	1.13142	1.30456	1.23917	0.933813	1.05807	1.53133	1.15806	1.11886
Vps4b	protein_coding	KNOWN	2	ENSMUSG00000009907	1	108660648	108693305	-	6	2.46936	2.40349	2.32336	2.59321	2.45156	2.21705	2.42693	2.61653	2.74751	2.48923	2.63589	2.70704	2.63467	2.42449	2.39904	2.39281	2.40683	2.43884
Rps25	protein_coding	KNOWN	2	ENSMUSG00000009927	9	44215797	44218488	+	1	7.86559	7.4135	7.48591	7.5984	7.86343	7.77178	7.71128	7.57396	7.49477	7.49774	7.50714	7.00027	7.47028	7.57526	7.61942	7.8557	7.86798	7.35335
Aldh3a2	protein_coding	KNOWN	2	ENSMUSG00000010025	11	61036919	61080966	-	8	4.99518	4.82882	4.35839	5.40852	5.21396	5.26284	5.90991	4.57915	4.60388	5.92383	4.77176	5.14626	5.52559	4.80276	3.54207	4.56604	5.20141	4.35589
Tmem115	protein_coding	KNOWN	2	ENSMUSG00000010045	9	107436276	107440987	+	1	2.9333	2.8502	2.88169	3.23578	3.15526	3.32708	3.10912	3.39313	3.46699	3.24406	3.14112	2.88159	2.85881	2.88995	3.41237	3.35687	3.20692	3.24204
Tusc2	protein_coding	KNOWN	2	ENSMUSG00000010054	9	107465586	107468439	+	1	3.6782	3.54026	3.44296	4.3049	3.88623	4.11524	3.97335	3.89619	3.90049	3.89221	3.34172	3.52662	3.65695	3.62501	3.832	4.23501	3.89042	3.88842
Nprl2	protein_coding	KNOWN	2	ENSMUSG00000010057	9	107444540	107448035	+	1	2.74571	2.59183	2.05046	2.70034	2.63062	2.42389	2.56723	2.84741	2.79999	2.71682	2.53089	2.70489	2.71949	2.60343	2.48702	2.94513	2.91576	2.60868
Slc38a3	protein_coding	KNOWN	2	ENSMUSG00000010064	9	107552970	107569705	-	2	7.67026	7.65973	7.88965	7.84843	7.39478	8.24283	8.20957	7.59981	7.51535	8.18056	8.21977	8.20578	8.21906	7.63057	7.89364	8.18198	7.64909	7.99847
Slc3a2	protein_coding	KNOWN	2	ENSMUSG00000010095	19	8781372	8797859	-	2	3.17657	3.27907	3.33304	3.67147	3.41616	2.96231	3.48499	4.06879	3.88201	3.31119	3.001	3.00224	3.0953	3.15628	3.3639	3.4733	3.26752	3.34165
Nxf1	protein_coding	KNOWN	2	ENSMUSG00000010097	19	8831593	8845399	+	1	3.31715	3.56088	3.55377	3.63255	3.88203	3.45655	3.69969	4.02027	3.92955	3.37837	3.55804	3.43676	3.57783	3.44102	3.77484	3.57413	3.79221	3.29522
Stx5a	protein_coding	KNOWN	2	ENSMUSG00000010110	19	8815903	8830559	+	20	2.7357	2.474	2.75469	2.9557	2.75205	2.99418	2.43639	3.01855	3.39453	2.35081	3.08531	3.13282	2.93703	2.49782	3.76803	3.26615	2.72023	2.69178
2610507B11Rik	protein_coding	KNOWN	2	ENSMUSG00000010277	11	78075254	78104125	+	8	3.78122	3.72795	3.74366	3.77747	4.03071	3.74449	4.04537	4.15105	4.12189	4.12501	3.95736	4.13714	4.18685	3.63741	3.50048	3.85793	4.08582	3.69291
AI597479	protein_coding	KNOWN	2	ENSMUSG00000010290	1	43155555	43172792	+	1	1.47024	1.18773	1.49034	1.40518	1.6538	1.31098	1.40316	1.78788	1.79264	1.29959	1.6424	1.55189	1.50954	1.15273	1.56175	1.68113	1.5375	1.59945
Ifi35	protein_coding	KNOWN	2	ENSMUSG00000010358	11	101309721	101320012	+	3	3.50639	3.16119	3.1217	3.31819	3.58389	3.26225	3.22184	3.37099	3.41123	3.51815	3.45791	3.48685	3.41356	3.27845	3.4385	3.51224	3.43078	3.35217
Nedd8	protein_coding	KNOWN	2	ENSMUSG00000010376	14	56281102	56290743	-	2	5.86165	5.47438	5.40678	5.49923	5.69375	5.89912	5.84173	5.99506	5.96967	5.80844	5.84007	5.43139	5.5355	5.64426	5.64796	5.81907	5.84123	5.70887
Mrpl52	protein_coding	KNOWN	2	ENSMUSG00000010406	14	55045746	55048587	+	1	5.65825	5.18186	5.42469	5.62085	5.87558	5.87271	5.67796	5.79545	5.72348	5.54084	5.83987	5.14689	5.22447	5.38623	5.48798	5.62692	5.64787	5.3592
4632411B12Rik	protein_coding	KNOWN	2	ENSMUSG00000010453	1	36392575	36426026	-	2	2.85401	2.53849	2.42967	2.73982	2.72443	2.72767	3.02837	2.93766	3.07197	3.03585	2.70034	2.96249	2.9417	2.59491	2.55405	2.89421	2.999	2.72749
Faf1	protein_coding	KNOWN	2	ENSMUSG00000010517	4	109349193	109636565	+	3	2.32284	2.29492	2.01104	2.76238	2.44863	2.24196	2.63288	2.6532	2.59286	2.56364	2.50011	2.40843	2.52713	2.27131	2.06605	2.79436	2.28845	2.26532
Mettl16	protein_coding	KNOWN	2	ENSMUSG00000010554	11	74584332	74642027	+	7	-0.284498	-0.516891	-0.0921783	0.134932	-0.0403349	-0.17404	0.0983181	0.431818	0.364839	0.0746714	0.176748	-0.347861	-0.209791	-0.489195	-0.0522471	-0.0493686	-0.125437	-0.287663
Rbm25	protein_coding	KNOWN	2	ENSMUSG00000010608	12	84973184	85024073	+	1	3.09589	2.70803	3.22674	3.73297	3.53924	3.04666	3.5545	3.74445	3.77138	3.63364	3.93707	3.36102	3.11834	2.74339	3.33295	3.25773	3.14543	3.32095
Lmbr1	protein_coding	KNOWN	2	ENSMUSG00000010721	5	29556354	29704930	-	2	-0.536167	-0.695274	-0.666447	0.0476999	-0.312517	-0.739825	-0.0984386	-0.359712	-0.194188	0.0346157	-0.461842	-0.350818	-0.334218	-0.963718	-1.0589	-0.27827	-0.385223	-0.640462
Wnt2	protein_coding	KNOWN	2	ENSMUSG00000010797	6	17938940	17980585	-	2	-0.764296	-0.645906	-0.723655	-0.249683	0.0766712	0.350594	-0.501976	-0.14778	-0.120034	-0.529712	-0.689279	0.472397	-0.500373	-0.606183	-1.23542	-1.21683	-1.3366	-0.580082
Apip	protein_coding	KNOWN	2	ENSMUSG00000010911	2	102913832	102932801	+	4	3.4689	3.05771	3.06683	3.00031	3.21433	3.31336	3.1649	3.55469	3.385	3.30018	3.63539	2.98048	3.19428	3.24178	3.08456	3.0387	2.85775	3.13711
Vac14	protein_coding	KNOWN	2	ENSMUSG00000010936	8	113142503	113244296	+	2	2.13016	1.8913	1.52516	2.09125	2.22554	1.78062	2.6903	2.72981	2.64066	2.72611	2.81092	2.35985	2.39312	1.87838	1.5087	2.21126	2.39521	2.10224
Akt1s1	protein_coding	KNOWN	2	ENSMUSG00000011096	7	52104361	52110788	+	11	3.09858	2.7958	2.46167	3.14089	3.05393	3.06032	3.06209	3.12311	3.19499	2.99389	2.89075	2.886	2.88916	2.92566	2.95421	3.25221	3.20873	2.88713
Brf1	protein_coding	KNOWN	2	ENSMUSG00000011158	12	114198073	114238832	-	1	1.82424	1.68746	1.69189	1.61968	1.96589	1.6734	2.09132	1.95348	1.96833	2.08324	1.92388	1.82737	1.94182	1.56236	1.5161	1.83136	1.96114	1.73309
Thg1l	protein_coding	KNOWN	2	ENSMUSG00000011254	11	45760345	45768996	-	7	-0.853534	-1.1533	-0.322798	-0.351231	-0.482253	-0.785406	-0.364193	-0.0357767	-0.214538	-0.457245	-0.46733	-0.866406	-0.672281	-1.16304	-0.53104	-0.834441	-0.733988	-1.03457
Exoc3l2	protein_coding	KNOWN	2	ENSMUSG00000011263	7	20074405	20082109	+	2	0.267751	0.343278	0.105081	-0.153508	0.0350734	0.397712	-0.369657	0.125829	-0.0235059	-0.199936	-0.0295052	0.33771	0.592054	0.181809	-0.245574	-0.437117	-0.378813	-0.142138
Plin5	protein_coding	KNOWN	2	ENSMUSG00000011305	17	56251024	56257019	-	2	4.57146	6.04921	5.51463	5.58532	4.82974	4.80239	4.60032	3.80013	3.81896	4.94616	4.09466	4.00826	3.67011	5.09935	4.52718	4.3488	4.11259	4.10611
Sugp1	protein_coding	KNOWN	2	ENSMUSG00000011306	8	72566712	72595852	+	1	2.08438	2.075	2.31911	2.58822	2.2107	2.2681	2.22465	2.42086	2.38718	2.52743	2.28492	2.24766	2.24468	2.06862	2.53838	2.34218	2.02521	2.00738
Fuz	protein_coding	KNOWN	2	ENSMUSG00000011658	7	52151449	52158001	+	13	0.0544239	-0.105849	-0.447235	-0.146376	0.163497	-0.0752223	-0.488314	-0.614319	-0.387581	-0.172381	-0.0253379	0.0574548	0.287323	-0.157992	-0.773591	0.0923636	0.365004	0.22302
Pgam1	protein_coding	KNOWN	2	ENSMUSG00000011752	19	41986361	41993154	+	1	5.99463	5.83242	5.89682	5.90875	5.95923	6.07418	6.1258	6.32401	6.39605	6.15715	6.70451	6.11381	5.90703	5.80291	5.90262	5.89293	5.67614	5.8203
Evi5l	protein_coding	KNOWN	2	ENSMUSG00000011832	8	4166567	4211257	+	15	-1.42867	-1.76296	-2.25061	-1.09124	-0.914786	-1.32796	-0.909186	-0.852773	-0.830113	-0.780642	-0.854485	-0.857291	-0.946682	-1.69792	-2.10895	-0.993945	-1.1256	-1.65317
Snapc2	protein_coding	KNOWN	2	ENSMUSG00000011837	8	4253102	4256219	+	1	2.22457	1.91885	1.56166	2.14366	2.27281	2.21511	2.88316	3.0656	2.84837	2.65827	2.54872	2.46702	2.29651	2.05902	2.10452	2.59403	2.41692	2.37221
Git1	protein_coding	KNOWN	2	ENSMUSG00000011877	11	77307064	77321288	+	6	0.334682	0.200659	-0.078182	0.790811	0.586079	0.362838	1.16706	1.11171	0.919902	1.04337	0.674344	0.771644	0.506823	0.188171	0.144431	0.802315	0.505408	0.3862
Gltp	protein_coding	KNOWN	2	ENSMUSG00000011884	5	115119412	115140993	-	3	-0.281365	-0.415089	-0.647791	-0.528761	-0.124392	0.0440652	0.136853	0.759819	0.569596	0.479523	0.727436	0.410851	-0.0275611	-0.331002	-0.509963	-0.683422	-0.441439	0.278414
Bnip2	protein_coding	KNOWN	2	ENSMUSG00000011958	9	69837273	69856124	+	8	3.04559	2.99673	2.93657	2.87774	3.08085	2.89484	3.45755	3.45653	3.50041	3.59821	3.4461	3.13075	2.99695	2.9543	3.04651	2.83054	2.91275	3.17295
Scarf2	protein_coding	KNOWN	2	ENSMUSG00000012017	16	17797375	17808380	+	1	-0.647948	-0.708236	-0.731279	-0.682012	-0.765732	-1.01383	-0.789575	-0.579613	-0.754393	-0.756374	-0.848425	-0.828526	-0.441454	-0.877604	-1.33004	-1.42435	-0.884104	-1.19593
Brms1l	protein_coding	KNOWN	2	ENSMUSG00000012076	12	56937353	56970722	+	2	-0.102858	-0.917298	-0.394207	0.773814	0.523367	-0.00592965	0.803812	1.13743	0.653874	0.600741	0.353229	0.176283	0.0513475	-1.02445	0.195067	0.79418	0.255518	-0.440092
Med15	protein_coding	KNOWN	2	ENSMUSG00000012114	16	17651301	17723040	-	5	2.3484	2.15653	2.66821	2.71335	2.6649	2.56711	2.76512	2.84795	2.70317	2.93071	2.64836	2.5105	2.5252	2.0549	2.51204	2.62594	2.45661	2.23201
Dhdds	protein_coding	KNOWN	2	ENSMUSG00000012117	4	133524943	133556833	-	11	2.66425	2.61661	2.42992	3.3603	3.05139	2.80134	2.89017	3.28045	3.391	2.88843	3.07238	3.07002	2.87229	2.54477	3.29889	3.66261	2.77675	2.5838
Tjap1	protein_coding	KNOWN	2	ENSMUSG00000012296	17	46394825	46419962	-	2	0.693973	0.617769	0.920434	1.10402	1.06725	1.05287	1.37234	1.63331	1.61811	1.37675	1.37471	0.851544	0.807064	0.620308	0.959337	1.04916	0.901662	0.90231
Rpl15	protein_coding	KNOWN	2	ENSMUSG00000012405	14	19100337	19103905	-	5	5.23245	4.93857	4.93447	5.18749	5.24566	5.24433	5.30696	5.43402	5.48765	5.30714	5.51281	4.85629	4.91091	5.02305	5.03059	5.19666	5.041	4.98716
Tnpo3	protein_coding	KNOWN	2	ENSMUSG00000012535	6	29490827	29559887	-	10	1.96133	1.84636	2.08138	2.28717	2.13075	1.93371	2.2748	2.50571	2.50879	2.33514	2.3451	2.0153	2.09573	1.8287	2.13722	2.12906	2.08013	2.09161
Ttll5	protein_coding	KNOWN	2	ENSMUSG00000012609	12	87165609	87402843	+	20	-1.33685	-1.56948	-2.8138	-1.61926	-1.28165	-1.3774	-0.916421	-0.824125	-0.842794	-0.992107	-1.18438	-1.07539	-1.19134	-1.5218	-2.52247	-0.724911	-0.88421	-1.45503
Zfp715	protein_coding	KNOWN	2	ENSMUSG00000012640	7	50551567	50568664	-	10	0.435077	0.469704	0.66152	0.449945	0.996215	0.240303	0.497695	0.665367	0.677025	0.615666	0.70581	0.656631	0.829967	0.246822	0.622506	0.40783	0.937219	0.498251
Rps5	protein_coding	KNOWN	2	ENSMUSG00000012848	7	13507639	13512035	+	7	6.50468	6.26879	6.20184	6.42925	6.5892	6.65073	6.55244	6.59119	6.61843	6.44033	6.4244	5.85971	6.03329	6.31931	6.32478	6.51472	6.4976	6.30815
Amotl1	protein_coding	KNOWN	2	ENSMUSG00000013076	9	14346410	14447973	-	6	-1.04922	-0.980414	-1.39091	-1.16272	-0.929816	-1.12954	-1.32259	-0.908079	-0.989373	-1.10152	-0.895063	-0.412926	-0.824524	-1.05841	-1.58893	-1.40176	-1.13494	-1.15885
Etv5	protein_coding	KNOWN	2	ENSMUSG00000013089	16	22381382	22439792	-	6	-0.431585	-0.131153	-0.233409	0.022031	-0.890259	0.150003	0.264759	0.184332	0.28825	0.275916	-0.164431	-0.485919	0.56541	-0.420571	-0.242105	-0.675926	-0.432079	-0.383076
Atp6v0d1	protein_coding	KNOWN	2	ENSMUSG00000013160	8	108048365	108089947	-	2	4.97739	4.83899	4.74223	5.17087	5.2734	5.12763	5.13641	5.09495	5.1526	5.0496	5.18603	4.97094	4.94019	4.84059	5.09796	5.42587	5.15596	4.88677
Ptprs	protein_coding	KNOWN	2	ENSMUSG00000013236	17	56551851	56615906	-	8	-1.38712	-1.74626	-2.7032	-2.66187	-1.52964	-2.33133	-1.47699	-1.17618	-0.814633	-1.22326	-0.483625	-1.05513	-1.40846	-1.97324	-2.71074	-2.67174	-1.48333	-1.82281
Cobra1	protein_coding	KNOWN	2	ENSMUSG00000013465	2	25055232	25067009	-	9	2.55624	2.10895	1.98593	2.42553	2.39523	2.26035	2.35048	2.72619	2.85814	2.50226	2.56042	2.60717	2.58352	2.14649	2.17891	2.56255	2.55686	2.3685
D16H22S680E	protein_coding	NOVEL	2	ENSMUSG00000013539	16	18300918	18348196	-	10	1.87063	1.7651	1.61267	1.71251	1.85531	2.19823	2.11756	1.73328	2.0143	2.41121	2.12597	1.86128	1.57829	1.46114	1.89861	2.02851	1.98857	1.68507
Ndufs2	protein_coding	KNOWN	2	ENSMUSG00000013593	1	173164984	173177253	-	6	6.3169	6.12877	6.0826	6.02756	6.16054	6.39846	6.23537	6.32901	6.30215	6.24306	6.45131	6.18484	6.09846	6.16309	6.03827	6.06226	6.04921	6.01475
Sh3bp5l	protein_coding	KNOWN	2	ENSMUSG00000013646	11	58144226	58161230	+	6	0.684544	0.0595216	0.703677	1.20333	0.864413	1.31009	1.1751	1.32907	1.21431	1.16087	1.06589	1.1378	0.855078	0.23337	1.14633	1.36803	0.875623	0.60953
Atad1	protein_coding	KNOWN	2	ENSMUSG00000013662	19	32747050	32786812	-	1	4.19969	4.07869	4.47066	4.29209	4.33115	4.27439	4.22109	4.51694	4.49013	4.33954	4.48653	4.27839	4.13646	4.07041	4.43085	4.04645	3.9728	4.25331
Pten	protein_coding	KNOWN	2	ENSMUSG00000013663	19	32831987	32900650	+	3	3.55943	3.43109	3.18692	3.32933	3.52742	3.20711	3.3594	3.48591	3.54023	3.55506	3.7062	3.7283	3.60968	3.35833	3.29903	3.61852	3.4939	3.4779
Pea15a	protein_coding	KNOWN	2	ENSMUSG00000013698	1	174126859	174136935	-	5	1.69583	1.16251	0.666569	1.50459	1.97467	1.53905	1.95696	2.55935	2.46592	1.88489	2.19272	1.97499	1.58818	1.34115	0.490279	1.34607	1.81535	1.59794
Timm23	protein_coding	KNOWN	2	ENSMUSG00000013701	14	32993348	33015084	-	7	5.24297	5.12748	5.34289	5.29069	5.23991	5.4103	5.22957	5.30138	5.28842	5.22215	5.36011	5.1038	4.99339	5.17372	5.39034	5.11568	4.92644	5.20813
Trnt1	protein_coding	KNOWN	2	ENSMUSG00000013736	6	106719114	106732468	+	6	1.67405	1.67873	1.91965	1.83793	1.69308	1.71181	1.91486	1.89037	2.13518	1.86887	1.92562	1.95955	1.75622	1.68212	2.08064	1.58452	1.45628	1.70444
Ehmt2	protein_coding	KNOWN	2	ENSMUSG00000013787	17	35035414	35050997	+	14	2.54812	2.39362	1.92412	2.80826	2.88669	2.35356	3.04736	3.23537	3.2004	3.24249	3.04065	3.00164	2.83828	2.37936	2.07267	2.91473	2.99211	2.59092
Elof1	protein_coding	KNOWN	2	ENSMUSG00000013822	9	21917433	21921592	-	2	4.05868	3.67007	3.33517	3.97147	3.97789	4.15944	4.40487	4.69261	4.67718	4.25996	4.10894	3.94109	3.85957	3.85634	3.74932	4.2795	4.16503	4.08678
Med16	protein_coding	KNOWN	2	ENSMUSG00000013833	10	79357452	79371683	-	8	1.34201	1.08665	0.900609	1.24147	1.64118	1.3928	1.7854	2.01149	2.08997	1.90226	1.92729	1.57271	1.41199	1.11066	0.862717	1.41037	1.571	1.41117
ORF61	protein_coding	KNOWN	2	ENSMUSG00000013858	10	79437693	79447075	-	6	3.73688	3.67073	3.48064	3.98891	3.91144	3.92137	4.09511	3.97512	3.90928	4.02791	3.84503	3.66658	3.60381	3.60801	3.52948	4.08	3.97502	3.60161
Rnf170	protein_coding	KNOWN	2	ENSMUSG00000013878	8	27229840	27254343	+	10	1.75022	1.71504	1.09173	1.73384	2.17648	1.63481	1.76783	1.97519	2.07129	1.83276	1.86383	2.21992	2.05189	1.65447	1.26666	1.90662	2.02401	1.84867
Dedd	protein_coding	KNOWN	2	ENSMUSG00000013973	1	173259276	173272462	+	10	1.47493	1.28537	1.26571	1.43156	1.48865	1.62437	1.48052	1.79939	1.77371	1.46907	1.64671	1.43847	1.43729	1.4493	1.40638	1.49314	1.54298	1.47921
Nit1	protein_coding	KNOWN	2	ENSMUSG00000013997	1	173268139	173275777	-	8	3.94222	3.74647	3.47493	3.61852	3.88782	3.75965	3.66491	3.79917	3.82655	3.99041	4.04735	3.85348	3.8254	3.76113	3.39878	3.68452	3.90567	3.82725
Prdm15	protein_coding	KNOWN	2	ENSMUSG00000014039	16	98013074	98073457	-	11	-2.02276	-2.33529	-1.26775	-0.988184	-1.18737	-1.68747	-0.900275	-1.13004	-1.124	-0.919653	-1.07597	-1.75017	-1.89936	-2.34099	-1.4979	-1.32417	-1.2085	-1.81333
Tctex1d2	protein_coding	KNOWN	2	ENSMUSG00000014075	16	32419788	32429185	+	3	-1.5209	-1.96558	-2.56841	-1.19578	-1.84851	-2.03295	-1.77549	-1.18818	-0.901833	-1.24969	-1.36871	-1.338	-1.79907	-1.69867	-2.5004	-1.22437	-2.12014	-1.80211
Klhl3	protein_coding	KNOWN	2	ENSMUSG00000014164	13	58024533	58214953	-	2	-0.330814	0.199344	-0.825518	-0.904593	-0.268245	-0.431958	-0.0355838	0.778976	1.07463	0.229255	0.278905	-0.330283	-0.443588	-0.388734	-1.60111	-0.600171	-0.362748	-0.199398
Fam18b	protein_coding	KNOWN	2	ENSMUSG00000014177	11	62692957	62730282	+	4	2.9557	2.80083	2.60012	3.0594	2.98034	2.88103	2.72421	3.09461	3.35617	2.89478	3.14682	3.15402	2.79595	2.83897	3.05386	3.0534	2.82346	2.93166
Dnajc7	protein_coding	KNOWN	2	ENSMUSG00000014195	11	100444132	100481482	-	10	3.00122	2.73755	2.65076	2.7763	2.96682	2.7597	2.6442	3.14147	3.1735	2.77312	3.30555	2.8588	2.81231	2.81253	2.87529	2.7689	2.77535	2.81733
Cacybp	protein_coding	KNOWN	2	ENSMUSG00000014226	1	162133056	162142908	-	1	4.14945	4.05929	3.22929	3.85863	4.29268	3.88254	4.4933	4.68217	4.67306	4.34782	4.47063	4.19853	4.0472	4.08455	3.977	4.26516	4.42706	4.16522
Cluap1	protein_coding	KNOWN	2	ENSMUSG00000014232	16	3908801	3941147	+	5	0.471895	0.23903	0.339005	0.623344	0.0366207	0.126889	0.488331	0.269395	0.185893	1.13605	0.236235	0.457904	0.394349	0.190323	0.233786	0.515441	0.26789	0.569883
Zswim7	protein_coding	KNOWN	2	ENSMUSG00000014243	11	62080726	62094877	-	1	2.67045	2.41197	2.30299	2.45093	2.29686	2.28983	2.62767	2.51503	2.35872	2.4333	2.2278	2.07545	2.64754	2.57236	2.20965	2.46017	2.47838	2.49496
Pigl	protein_coding	KNOWN	2	ENSMUSG00000014245	11	62271787	62329795	+	4	-0.0449185	-0.453424	-0.168718	0.269984	0.19799	0.0869666	-0.260287	-0.36215	0.0362058	0.0934017	-0.0319655	-0.299015	0.103292	-0.272401	-0.293809	-0.0833278	0.00342678	-0.240117
Pam16	protein_coding	KNOWN	2	ENSMUSG00000014301	16	4616464	4624988	-	4	3.59556	3.44867	3.35262	3.53659	3.25395	3.52741	3.31782	3.59252	3.58522	3.47893	3.51658	2.99899	3.13983	3.49029	3.61137	3.49932	3.16983	3.24981
Glis2	protein_coding	KNOWN	2	ENSMUSG00000014303	16	4594713	4624924	+	5	-2.05239	-2.89372	-2.44881	-1.49024	-1.54014	-1.54191	-1.40286	-1.22304	-1.50419	-1.59196	-1.63423	-1.23854	-2.20581	-2.54616	-2.47003	-2.00304	-1.52512	-2.78135
Bicc1	protein_coding	KNOWN	2	ENSMUSG00000014329	10	70385580	70622448	-	5	-0.753215	-1.29052	-0.905372	-1.07134	-0.776478	-0.958931	-0.486969	-0.189658	-0.331476	-0.750414	-0.439354	-0.625183	-1.31553	-1.15684	-1.20875	-1.33901	-1.009	-0.896991
Ube2z	protein_coding	KNOWN	2	ENSMUSG00000014349	11	95908746	95926702	-	1	3.26641	3.1522	3.17486	3.57081	3.34653	3.43033	3.71128	3.9237	3.87037	3.56462	3.44478	3.3558	3.20793	3.16234	3.32293	3.62887	3.41438	3.40881
Anapc1	protein_coding	KNOWN	2	ENSMUSG00000014355	2	128435840	128513127	-	11	0.981109	1.06826	0.949697	1.3179	1.45039	1.0832	1.49626	1.79304	1.86411	1.57604	1.63725	1.42563	1.39742	0.892087	0.851853	1.35288	1.33048	1.04493
Mertk	protein_coding	KNOWN	2	ENSMUSG00000014361	2	128524692	128628630	+	2	0.782134	1.00082	0.890169	1.28098	1.06226	1.24895	1.15847	0.847105	1.00945	1.66604	0.899672	1.15797	0.983182	0.612321	0.736266	1.17634	1.0195	1.07831
Tsg101	protein_coding	KNOWN	2	ENSMUSG00000014402	7	54144319	54175339	-	5	3.41632	3.35754	3.34592	3.59104	3.44837	3.45433	3.64887	3.73494	3.67343	3.56428	3.45574	3.32313	3.37104	3.27717	3.51889	3.50942	3.27907	3.36947
Hps5	protein_coding	KNOWN	2	ENSMUSG00000014418	7	54015836	54051434	-	15	0.831285	0.757138	0.742902	0.952056	1.15595	0.527485	1.03677	1.21228	1.14562	1.3426	1.48177	1.20912	1.16407	0.567382	0.641048	0.908781	1.02864	0.607643
Fam38a	protein_coding	KNOWN	2	ENSMUSG00000014444	8	125005598	125075229	-	11	-1.71699	-1.82158	-1.85345	-0.741493	-1.10716	-1.38623	-0.7119	-0.885882	-0.944375	-0.67736	-1.2244	-1.03132	-1.4848	-1.97227	-2.1477	-1.07015	-1.28676	-1.57163
Rnf166	protein_coding	KNOWN	2	ENSMUSG00000014470	8	124990047	124999964	-	3	1.3616	1.30497	1.42657	1.7246	1.33658	1.57879	1.64398	1.23533	1.24185	1.87185	1.42942	1.20294	1.44395	1.30519	1.67449	2.04957	1.65605	1.35397
Ankrd28	protein_coding	KNOWN	2	ENSMUSG00000014496	14	32513201	32643601	-	1	1.92661	2.04563	2.26761	2.49879	2.54392	1.83189	2.74671	2.64209	2.42952	2.78771	2.63704	2.46186	2.3541	1.8563	1.94891	2.45689	2.26002	2.04868
Srp19	protein_coding	KNOWN	2	ENSMUSG00000014504	18	34490501	34496253	+	7	1.90899	1.66882	2.32609	2.46734	2.29928	2.39962	2.27375	2.69094	2.69403	2.26752	2.50995	2.11648	1.80757	1.80616	2.9516	2.39468	2.06119	1.96551
Clec4f	protein_coding	KNOWN	2	ENSMUSG00000014542	6	83594536	83606181	-	2	2.38678	2.81892	2.0515	1.96957	1.83204	2.52756	2.34493	2.60538	2.75357	2.82059	2.88355	3.65901	3.2519	2.98981	2.26871	1.97312	2.68815	3.1325
Wdfy2	protein_coding	KNOWN	2	ENSMUSG00000014547	14	63456527	63575723	+	1	0.202928	0.205299	-0.638709	0.352328	0.625195	-0.282509	0.651773	0.795105	0.933058	0.91737	1.0004	0.992465	0.917451	-0.100004	-0.625865	0.459244	0.759211	0.26385
Mrps25	protein_coding	KNOWN	2	ENSMUSG00000014551	6	92119519	92134027	-	3	0.540652	0.0612782	0.0464244	0.217292	0.547331	0.738145	0.673947	1.06871	1.01032	0.623607	0.806257	0.163964	0.0789135	0.235095	0.157759	0.449248	0.504884	0.390835
Dguok	protein_coding	KNOWN	2	ENSMUSG00000014554	6	83430211	83456963	-	6	1.7698	1.15834	1.34102	1.32343	1.31493	1.18396	1.29203	1.56228	1.52641	1.46998	1.45046	1.42127	1.73634	1.28429	1.57822	1.47336	1.50743	1.50917
Fam40a	protein_coding	KNOWN	2	ENSMUSG00000014601	3	107415450	107434628	-	2	1.89082	1.59196	1.40243	1.97218	1.97003	1.47218	1.9895	2.295	2.24196	2.37297	2.08863	2.03813	2.00828	1.50239	1.48911	1.79576	2.15621	1.95483
Slc25a11	protein_coding	KNOWN	2	ENSMUSG00000014606	11	70457698	70460981	-	5	4.62156	4.30272	3.8544	4.43051	4.52059	4.44523	4.82344	4.84341	4.61099	4.86157	4.81307	4.58101	4.51712	4.34324	3.85509	4.35595	4.45637	4.36511
2310061C15Rik	protein_coding	KNOWN	2	ENSMUSG00000014633	8	119412585	119445355	-	7	1.39381	1.00861	0.786325	1.14316	1.52606	1.5107	2.12594	2.69789	2.4662	1.96786	1.96077	1.23191	1.41947	1.13693	1.07183	1.40088	1.5022	1.34912
Chfr	protein_coding	KNOWN	2	ENSMUSG00000014668	5	110564859	110600991	+	4	2.092	1.81025	2.03946	2.19283	2.22011	2.12923	2.09297	2.45604	2.51054	2.15993	2.25127	2.34173	2.0921	1.8066	2.17569	2.29621	2.09004	2.14625
Tex261	protein_coding	KNOWN	2	ENSMUSG00000014748	6	83718875	83725806	-	4	3.7459	3.5793	3.24429	3.64249	3.94093	3.78628	4.05271	4.08373	4.15042	4.1886	4.0908	3.94471	3.91648	3.56591	3.1886	3.85556	4.00349	3.80673
Fam120b	protein_coding	KNOWN	2	ENSMUSG00000014763	17	15533210	15570544	+	1	1.31576	1.03475	1.1768	1.73384	1.71598	1.24253	1.97806	2.12197	2.12518	2.03136	1.74832	1.54442	1.48655	1.10682	1.48438	1.7826	1.75691	1.32584
Tbp	protein_coding	KNOWN	2	ENSMUSG00000014767	17	15636852	15665343	+	11	-0.905743	-1.02106	-0.478261	-0.711219	-0.753111	-0.954505	-0.787103	-0.487961	-0.492323	-0.737461	-0.644593	-0.930643	-0.859805	-1.18541	-0.322873	-0.604117	-0.809943	-0.839876
Psmb1	protein_coding	KNOWN	2	ENSMUSG00000014769	17	15612685	15635240	-	1	6.61544	6.29498	6.26952	6.34047	6.43876	6.51285	6.57629	6.6036	6.68799	6.43936	6.57171	6.21369	6.2871	6.46051	6.40899	6.52819	6.4671	6.39259
Pdcd2	protein_coding	KNOWN	2	ENSMUSG00000014771	17	15656172	15664265	-	5	1.67505	1.40687	1.46508	1.71622	1.43038	1.37345	1.82566	1.74225	1.67961	1.98671	1.61894	1.31389	1.61548	1.57366	1.60475	1.60932	1.46988	1.48755
Fhod1	protein_coding	KNOWN	2	ENSMUSG00000014778	8	107853063	107871853	-	4	-0.715515	-0.923456	-1.61239	-0.924662	-0.474664	-1.1072	-0.563353	-0.407848	-0.53041	-0.390321	-0.552378	-0.013694	-0.489456	-1.13593	-1.34601	-0.627111	-0.393554	-0.93775
4931428F04Rik	protein_coding	KNOWN	2	ENSMUSG00000014837	8	107804310	107813428	-	2	-1.80774	-2.45744	-3.2675	-1.40603	-1.48849	-2.37582	-1.35952	-1.65781	-1.52877	-0.776322	-1.51439	-1.3155	-1.35603	-2.34241	-2.50918	-1.32733	-1.44163	-1.96264
Adamts13	protein_coding	KNOWN	2	ENSMUSG00000014852	2	26828936	26865148	+	4	-0.0370488	-0.341787	-0.497291	-0.328358	-0.371378	0.272367	-0.254714	-0.206056	-0.392163	-0.347653	-0.623445	-0.201229	-0.241869	-0.341186	-0.199202	-0.250494	-0.267785	-0.322192
Tmem208	protein_coding	KNOWN	2	ENSMUSG00000014856	8	107850262	107859119	+	5	3.92776	3.68136	3.68523	3.83387	4.17299	4.24201	4.01806	4.17181	4.125	3.96577	3.92124	3.59785	3.61101	3.75634	3.81953	4.09788	4.06937	3.90538
Surf4	protein_coding	KNOWN	2	ENSMUSG00000014867	2	26775560	26789448	-	3	5.97591	5.93629	5.9365	6.52863	6.72924	6.57054	6.56969	6.74718	6.8592	6.53964	6.68429	6.34346	6.16096	5.87617	6.437	6.64428	6.457	6.11136
Dnajb9	protein_coding	KNOWN	2	ENSMUSG00000014905	12	45306884	45311055	-	1	4.71556	4.38113	5.75239	5.50556	5.11226	5.14114	5.08715	5.54804	6.07188	4.71196	5.92243	5.36158	4.72797	4.65708	7.15271	5.54907	4.73006	5.53691
Naf1	protein_coding	KNOWN	2	ENSMUSG00000014907	8	69384116	69414463	+	2	0.252168	0.391511	0.777871	0.913311	0.370962	0.242986	0.677105	0.498391	0.412558	0.683719	0.514774	0.388552	0.372824	0.401344	0.542389	0.639212	0.0622068	0.180631
Yes1	protein_coding	KNOWN	2	ENSMUSG00000014932	5	32913606	32989430	+	2	2.31945	2.05259	1.88394	2.389	2.22216	1.94795	2.07928	2.44294	2.48153	2.30217	2.38786	2.59391	2.30547	2.0631	1.95007	2.31086	2.07683	2.16342
Ppp1cb	protein_coding	KNOWN	2	ENSMUSG00000014956	5	32761347	32819806	+	3	3.95999	3.95006	3.78355	4.05144	4.00759	3.94565	4.1323	4.3486	4.38895	4.21246	4.24049	4.13899	3.91097	3.88484	3.89675	3.93242	3.75255	3.91424
Gorasp2	protein_coding	KNOWN	2	ENSMUSG00000014959	2	70499633	70550693	+	6	4.19128	4.1262	3.96808	4.57291	4.46844	4.46015	4.49906	4.6299	4.80591	4.59572	4.71278	4.55131	4.42249	4.11086	4.53028	4.61479	4.31244	4.26739
Tsen15	protein_coding	KNOWN	2	ENSMUSG00000014980	1	154217865	154233818	-	6	1.0696	0.362557	1.21076	1.18588	1.1859	1.45036	1.75437	1.75711	1.55381	1.63505	1.30578	0.965738	1.01902	0.415265	1.29152	1.29756	1.20959	0.910871
Efr3a	protein_coding	KNOWN	2	ENSMUSG00000015002	15	65618596	65705378	+	14	1.82601	1.81471	1.72233	2.03468	2.03545	1.63277	1.98448	2.04976	2.18094	1.98291	2.16563	2.0809	2.01813	1.71518	1.69469	1.96179	1.77163	1.9313
Trappc2l	protein_coding	KNOWN	2	ENSMUSG00000015013	8	125135526	125139488	+	1	3.42906	3.19004	3.19176	3.5569	3.5614	3.56057	3.71132	3.67723	3.5528	3.62638	3.50775	3.22508	3.22436	3.26145	3.27409	3.62372	3.45202	3.39068
Acsf3	protein_coding	KNOWN	2	ENSMUSG00000015016	8	125299405	125341780	+	2	3.46977	3.29097	3.2638	3.79937	3.5584	3.49797	3.3589	3.43492	3.45774	3.45639	3.6399	3.59215	3.45471	3.26987	3.02232	3.33022	3.31593	3.20775
Ddx19a	protein_coding	KNOWN	2	ENSMUSG00000015023	8	113498896	113521700	-	3	2.52822	2.35706	2.65292	2.89226	2.68083	2.63881	3.03279	2.98588	2.94348	2.98259	2.93427	2.72738	2.69563	2.34748	2.76967	2.95192	2.62205	2.53559
Entpd2	protein_coding	KNOWN	2	ENSMUSG00000015085	2	25251394	25256843	+	4	-0.649433	-0.962442	-1.41084	-1.25378	-0.651285	-0.977507	-1.00462	-1.14823	-1.05993	-0.93344	-0.36439	-0.130819	-0.466005	-0.568703	-1.66446	-1.09756	-0.320392	-0.434747
Edf1	protein_coding	KNOWN	2	ENSMUSG00000015092	2	25413367	25417602	+	5	6.04986	5.72181	5.8501	6.08489	6.14825	6.23607	6.14868	6.14108	6.07292	6.00235	5.97792	5.73139	5.69039	5.84739	6.08654	6.32974	6.08885	5.79398
Npdc1	protein_coding	KNOWN	2	ENSMUSG00000015094	2	25254871	25265014	+	15	-0.968434	-1.22174	-0.923682	-0.536334	0.110832	-0.0475956	0.0257082	0.0128818	-0.0152703	-0.0289853	0.0823655	-0.381538	-0.82638	-1.1171	-1.0124	-0.789348	-0.381702	-0.668964
Fbxw5	protein_coding	KNOWN	2	ENSMUSG00000015095	2	25356270	25360991	+	10	2.98491	2.97839	2.90264	3.20306	3.39917	3.15987	3.32384	3.38671	3.29321	3.49129	3.36586	3.09433	3.20602	2.87878	2.73417	3.267	3.34976	2.99393
Slc25a13	protein_coding	KNOWN	2	ENSMUSG00000015112	6	5991219	6167173	-	2	5.86509	5.98085	5.6997	5.71673	6.00632	6.10113	6.39373	5.94258	5.96461	6.40134	5.98775	5.93419	5.81974	5.78365	5.29123	5.58548	5.80518	5.53407
Ube2i	protein_coding	KNOWN	2	ENSMUSG00000015120	17	25398861	25411567	-	14	2.63003	2.20935	2.28939	2.50261	2.60301	2.27099	2.74528	2.84071	2.7741	2.78288	2.82707	2.8305	2.94024	2.26675	2.43494	2.5129	2.7422	2.32144
0610007P22Rik	protein_coding	KNOWN	2	ENSMUSG00000015126	17	25377115	25379743	+	2	2.75021	2.48637	2.5809	2.96883	2.60135	2.61656	2.81754	2.65068	2.58106	2.82487	2.58919	2.442	2.55246	2.47125	2.88678	2.95612	2.43673	2.59811
Unkl	protein_coding	KNOWN	2	ENSMUSG00000015127	17	25325342	25371388	+	8	1.37573	0.921331	1.39688	1.93286	1.94963	1.35029	2.00975	2.37042	2.1112	2.26275	1.95554	1.7863	1.70226	0.760818	1.8905	2.20675	1.91352	1.10373
Lrrk1	protein_coding	KNOWN	2	ENSMUSG00000015133	7	73371798	73533236	-	10	-0.0220821	-0.17862	-0.722234	0.212626	0.373281	-0.26618	0.346722	0.311512	0.376422	0.626264	0.275911	0.329594	0.426663	-0.35325	-0.991477	0.289085	0.181038	-0.167584
Sirt2	protein_coding	KNOWN	2	ENSMUSG00000015149	7	29551754	29573684	+	9	3.17965	3.17961	2.96545	3.05235	3.20781	3.04785	3.07554	3.25326	3.31957	3.21146	3.14487	3.1419	3.15888	3.08647	3.02036	3.31297	3.38565	3.01806
Hnrnpl	protein_coding	KNOWN	2	ENSMUSG00000015165	7	29593560	29607285	+	15	3.28602	3.3129	2.62689	4.01596	3.43489	3.35405	3.42481	3.70998	3.61444	3.41748	3.58121	2.96826	3.30161	3.29786	2.51718	3.82511	3.32259	2.86411
Casd1	protein_coding	KNOWN	2	ENSMUSG00000015189	6	4550840	4593381	+	3	2.83361	2.70972	2.4925	2.51518	2.76754	2.46415	2.44124	2.76405	2.8066	2.35019	2.70916	2.71265	2.79165	2.58071	2.58132	2.75665	2.6454	2.7599
Cnksr3	protein_coding	KNOWN	2	ENSMUSG00000015202	10	3134304	3227478	+	2	0.758934	0.529565	-0.148109	0.730037	1.01707	0.807748	0.886257	0.941568	0.962387	1.04698	1.11082	1.15517	0.790361	0.675691	-0.378678	0.35955	0.51595	0.690743
Mtmr1	protein_coding	KNOWN	2	ENSMUSG00000015214	X	68617935	68672371	+	12	2.12924	2.12935	2.16867	2.5254	2.35283	2.34353	2.64341	2.37901	2.41786	2.54601	2.43505	2.34131	2.29182	2.07461	2.1217	2.1885	2.10142	2.17332
Cyp2j9	protein_coding	KNOWN	2	ENSMUSG00000015224	4	96235120	96258269	-	3	0.414621	1.05093	0.986927	-0.308582	-0.275947	-1.39256	0.378804	-0.804383	-0.474135	0.301048	-0.698083	0.670304	1.00042	0.658306	0.0371327	-1.07625	0.0118473	0.706824
Nipsnap3b	protein_coding	KNOWN	2	ENSMUSG00000015247	4	53024752	53034932	+	3	4.79636	4.5282	4.35224	4.59296	5.17215	4.88704	5.15103	5.17328	5.3116	5.11703	4.95831	5.13094	4.72248	4.55634	4.37146	4.58403	4.99007	4.61483
Gdi1	protein_coding	KNOWN	2	ENSMUSG00000015291	X	71550337	71557201	+	10	3.33433	3.40046	3.36472	3.63458	3.58495	3.32271	3.42302	3.59154	3.42317	3.40842	3.17185	3.07793	3.41469	3.24914	3.2022	3.4825	3.61688	3.32827
Zdhhc12	protein_coding	KNOWN	2	ENSMUSG00000015335	2	29946464	29949168	-	4	2.33963	2.06498	1.3536	2.5078	2.56835	2.2877	2.63934	2.6141	2.66697	2.51661	2.24599	2.25113	2.06027	2.00671	2.07095	2.72421	2.47424	2.0588
Cybb	protein_coding	KNOWN	2	ENSMUSG00000015340	X	9012378	9064897	-	5	-1.0879	-1.16491	-1.72077	-1.68482	-1.39677	-1.17496	-1.21405	-0.842507	-0.434855	-0.67214	-0.327161	0.247312	-0.654649	-0.644003	-1.09605	-1.50964	-0.773516	-0.299169
Golga7	protein_coding	KNOWN	2	ENSMUSG00000015341	8	24351825	24367546	-	3	4.56708	4.29343	4.18432	4.36494	4.34632	4.43923	4.40349	4.51405	4.59859	4.45945	4.44467	4.56893	4.4639	4.35024	4.36397	4.43652	4.35228	4.41061
Xk	protein_coding	KNOWN	2	ENSMUSG00000015342	X	8849882	8890376	+	1	0.0954052	-0.12922	0.110619	0.358805	0.543055	0.0927106	0.555426	0.692049	0.632507	0.768029	0.596213	0.73448	0.426115	-0.177013	-0.414929	-0.0811016	0.247624	0.0264965
Trabd	protein_coding	KNOWN	2	ENSMUSG00000015363	15	88905554	88917507	+	7	3.40733	3.41653	3.21025	4.03741	3.86865	3.61972	3.58511	3.9017	4.03215	3.67669	3.99131	3.81481	3.60889	3.31782	4.03989	4.23382	3.79589	3.45398
Fam116b	protein_coding	KNOWN	2	ENSMUSG00000015377	15	89012647	89026905	-	1	-0.213647	-0.226508	-0.283845	-0.225075	0.0211695	-0.258628	-0.328177	-0.479941	-0.493905	-0.374746	-0.576968	-0.430296	-0.024165	-0.299415	-0.726685	-0.368665	-0.00115003	-0.469349
C4a	processed_transcript	KNOWN	2	ENSMUSG00000015451	17	34946037	34960409	-	11	3.75134	3.9984	4.03561	3.77683	4.43441	4.25289	4.47409	4.51093	4.58723	4.79832	4.91614	4.81592	4.36984	4.04714	4.34466	4.336	4.8834	5.10104
Atf6b	protein_coding	KNOWN	2	ENSMUSG00000015461	17	34784091	34792019	+	5	2.75359	2.74307	2.14356	2.73967	3.09181	2.50047	2.59589	3.23277	3.38594	2.93865	3.28454	3.0641	2.97688	2.54756	2.52967	2.83973	3.02987	2.82602
Ppt2	protein_coding	KNOWN	2	ENSMUSG00000015474	17	34753607	34765455	-	10	2.20093	2.041	1.61667	1.98993	2.42333	2.38776	2.3537	2.48849	2.45496	2.43742	2.16163	1.99845	1.88148	2.09678	1.68345	2.21091	2.27566	2.16303
5930434B04Rik	protein_coding	KNOWN	2	ENSMUSG00000015488	2	26865446	26876609	+	8	2.23229	1.94449	2.19887	2.63767	2.58072	2.54565	2.43609	2.63831	2.71168	2.49859	2.60886	2.59417	2.47451	1.9339	3.07769	3.0406	2.53979	2.36762
Atp6v0e	protein_coding	KNOWN	2	ENSMUSG00000015575	17	26813341	26836589	+	2	2.81313	2.76738	3.03138	3.24876	3.23978	3.44814	3.16114	3.28937	3.31125	3.02591	3.17555	2.7589	2.51269	2.78783	3.02845	3.08274	2.89948	2.90774
Zfp318	protein_coding	KNOWN	2	ENSMUSG00000015597	17	46520680	46557869	+	7	0.82542	0.747939	0.254424	1.50554	1.13499	0.595424	1.27115	1.11048	1.09544	1.33905	0.827292	1.05618	1.15717	0.68761	0.490802	1.76367	1.279	0.944299
Lama5	protein_coding	KNOWN	2	ENSMUSG00000015647	2	179911078	179960564	-	5	-2.35461	-2.14766	-2.05109	-1.75911	-1.7146	-2.03758	-1.55408	-1.61039	-1.70156	-1.06171	-0.980414	-1.05918	-2.00707	-2.42761	-2.81059	-2.32951	-2.0954	-2.48852
Serac1	protein_coding	KNOWN	2	ENSMUSG00000015659	17	6042196	6079741	-	5	-1.15015	-1.49178	-1.69374	-0.534703	-0.961326	-1.41513	-0.510384	-0.65825	-0.868503	-0.161509	-0.997033	-0.591395	-0.727464	-1.96409	-1.66795	-0.598226	-0.822315	-1.60714
Pdzd11	protein_coding	KNOWN	2	ENSMUSG00000015668	X	97818222	97821907	-	4	2.49786	2.0145	2.26877	2.89626	2.81526	2.66277	2.85803	3.3063	3.30169	2.92596	3.24838	2.61851	2.53486	2.08195	2.60118	3.06005	2.45065	2.27809
Psma2	protein_coding	KNOWN	2	ENSMUSG00000015671	13	14705521	14719674	+	2	4.60602	4.31682	4.38048	4.57955	4.42248	4.46709	4.50172	4.6749	4.69268	4.37871	4.58304	4.32997	4.29373	4.40669	4.53671	4.62818	4.40304	4.39833
Mrpl32	protein_coding	KNOWN	2	ENSMUSG00000015672	13	14702568	14705304	-	1	4.19138	3.95022	3.96295	4.1952	4.08959	4.18438	4.17198	4.28774	4.35641	4.17689	4.21645	4.04323	3.9518	4.11921	4.12846	4.09609	3.85926	3.93467
Setdb1	protein_coding	KNOWN	2	ENSMUSG00000015697	3	95127447	95161124	-	6	1.54248	1.09903	1.15547	1.49126	1.50344	1.16893	1.85906	1.80272	1.82539	2.01004	1.66936	1.81858	1.748	1.10782	1.12358	1.54731	1.74004	1.39828
Lass2	protein_coding	KNOWN	2	ENSMUSG00000015714	3	95118714	95127510	+	11	6.25504	5.98707	5.57783	5.80256	6.22016	5.86672	6.13343	6.2378	6.20346	6.34778	6.52694	6.35589	6.35353	6.02169	5.34413	5.56568	6.13801	6.11793
Capza2	protein_coding	KNOWN	2	ENSMUSG00000015733	6	17586234	17616972	+	7	3.30975	3.30775	3.289	3.55455	3.48857	3.40538	3.48917	3.67455	3.7173	3.6082	3.64913	3.44131	3.29833	3.26845	3.2456	3.28762	3.13383	3.3843
Plekho1	protein_coding	KNOWN	2	ENSMUSG00000015745	3	95792352	95799924	-	5	-0.6484	-0.635683	-0.290135	-0.496405	-0.0596056	-0.364019	-0.408372	-0.056497	-0.0924837	-0.0385404	-0.349822	0.21593	-0.436755	-0.82667	-0.133253	-0.551003	-0.414021	-0.367276
Vps45	protein_coding	KNOWN	2	ENSMUSG00000015747	3	95803755	95862389	-	3	0.83022	0.517133	0.368971	0.934755	0.839379	0.722976	0.88288	1.22909	1.28209	0.789561	1.27426	1.08545	0.94482	0.568815	0.464021	0.497519	0.816506	0.737927
Aph1a	protein_coding	KNOWN	2	ENSMUSG00000015750	3	95697892	95702211	+	2	4.32067	4.14679	3.68907	4.2568	4.57404	4.11668	4.67382	4.63651	4.52244	4.78874	4.49793	4.42816	4.31626	4.10237	3.83237	4.39612	4.61943	4.39052
Cnih	protein_coding	KNOWN	2	ENSMUSG00000015759	14	47395257	47408086	-	2	5.28229	4.9859	4.8274	5.04287	5.34685	5.33527	5.34626	5.63391	5.66752	5.34796	5.5472	5.09839	5.09736	5.03605	4.84751	4.93265	5.01506	5.08067
Med28	protein_coding	KNOWN	2	ENSMUSG00000015804	5	45911460	45920515	+	5	1.59827	1.41552	1.43081	1.76565	1.74247	1.91734	1.74223	2.12299	2.02989	1.60836	1.54196	1.56515	1.4802	1.5723	1.319	1.58766	1.49019	1.48035
Sqstm1	protein_coding	KNOWN	2	ENSMUSG00000015837	11	50012868	50024329	-	7	6.47157	6.33893	6.26219	6.44805	6.43835	6.57052	6.36072	6.47332	6.46933	6.23737	6.3219	6.44777	6.46667	6.53198	6.69749	6.58201	6.49677	6.30799
Nfe2l2	protein_coding	KNOWN	2	ENSMUSG00000015839	2	75513570	75542698	-	2	3.42322	3.19296	3.00414	3.53881	3.75324	3.5399	4.13823	4.37726	4.22555	4.43486	4.25454	4.10878	3.57899	2.86048	2.94078	2.99702	3.56917	3.39825
Rxra	protein_coding	KNOWN	2	ENSMUSG00000015846	2	27531960	27618477	+	6	5.50676	5.85676	5.66066	6.34077	6.10565	6.31049	5.9508	5.79912	5.88765	6.0653	5.86085	5.85729	5.69091	5.68318	5.76962	6.53848	5.94784	5.83906
Adamtsl4	protein_coding	KNOWN	2	ENSMUSG00000015850	3	95480124	95491840	-	5	-1.08112	-1.41431	-1.64786	-2.17191	-1.76732	-2.32425	-1.09237	-1.36571	-1.12934	-0.687114	-1.13102	-1.28879	-1.72232	-1.44113	-1.461	-1.55167	-1.80654	-1.38441
Cd5l	protein_coding	KNOWN	2	ENSMUSG00000015854	3	87161803	87174996	+	1	2.20701	2.57418	2.18726	2.06335	2.99845	3.68317	3.41252	3.77087	3.94191	3.76027	3.88898	4.41006	3.41188	3.01499	2.58782	2.09155	3.01209	4.17842
Lcorl	protein_coding	KNOWN	2	ENSMUSG00000015882	5	46088420	46248854	-	7	-0.61805	-0.391297	-0.709577	0.104692	-0.452224	-0.710802	-0.067844	-0.0673248	0.0561154	0.272848	-0.276273	-0.0769527	-0.111827	-0.742542	-0.643155	-0.336941	-0.618177	-0.371112
Lta4h	protein_coding	KNOWN	2	ENSMUSG00000015889	10	92916141	92947641	+	1	3.7004	3.54583	3.24345	3.76763	3.53524	3.46122	3.64645	3.96417	4.02857	3.84668	3.80606	3.99374	3.758	3.49093	3.33285	3.53831	3.51284	3.64751
Dstn	protein_coding	KNOWN	2	ENSMUSG00000015932	2	143741056	143769060	+	1	6.52024	6.57657	6.79722	6.98741	6.63846	6.46431	6.4363	6.5137	6.53579	6.44176	6.54192	6.3957	6.25622	6.61335	6.45728	6.58917	6.44946	6.38303
H2afy	protein_coding	KNOWN	2	ENSMUSG00000015937	13	56174980	56237722	-	8	3.02965	2.87646	2.79837	2.78657	2.88509	2.99349	3.1674	3.49006	3.33317	3.16035	3.28742	2.90731	2.83308	2.85938	2.80643	2.79479	2.7955	2.93873
Gtf2ird2	protein_coding	KNOWN	2	ENSMUSG00000015942	5	134659889	134700225	+	5	-0.868357	-0.320325	-0.750412	-1.08044	-0.378285	-0.563994	-0.250797	-0.413984	-0.440543	-0.158741	-0.911421	-0.806669	-0.678	-0.705583	-0.316875	-0.681837	-0.600405	-0.703522
Bola1	protein_coding	KNOWN	2	ENSMUSG00000015943	3	96000511	96023632	-	3	2.81034	2.43526	2.20421	2.5799	2.69803	2.45283	2.73905	2.97357	2.88431	2.75354	2.56289	2.18768	2.40061	2.52998	2.25311	2.70132	2.85276	2.60368
Gatsl2	protein_coding	KNOWN	2	ENSMUSG00000015944	5	134575581	134620213	+	2	-1.57353	-2.08473	-3.09856	-1.76243	-1.48196	-1.72277	-1.79583	-1.32451	-1.17448	-1.05356	-1.01796	-0.534482	-0.583901	-1.9621	-3.21303	-1.83164	-1.32148	-1.5769
Ncf1	protein_coding	KNOWN	2	ENSMUSG00000015950	5	134695923	134705495	-	6	-2.07611	-1.5807	-1.83062	-2.01222	-1.83573	-2.03561	-2.04382	-1.46096	-1.03178	-1.87496	-1.05429	-1.10536	-1.71622	-1.51423	-1.57256	-2.59845	-1.58234	-1.30964
Adss	protein_coding	KNOWN	2	ENSMUSG00000015961	1	179693093	179726642	-	3	2.91782	2.78139	3.04027	3.41446	3.17857	3.35958	3.51567	3.71169	3.75006	3.73621	3.59206	3.2161	3.00521	2.82463	2.95094	2.97944	2.82896	2.88899
Chdh	protein_coding	KNOWN	2	ENSMUSG00000015970	14	30822209	30853652	+	6	4.53778	4.56263	3.85605	4.64337	4.682	4.53422	4.94754	4.64937	4.8112	5.05599	5.13624	5.13034	4.9965	4.51011	3.51525	4.71352	4.61522	4.26506
Actr8	protein_coding	KNOWN	2	ENSMUSG00000015971	14	30791523	30806407	+	1	2.92443	2.93068	2.70452	2.94766	2.89616	2.64298	2.92303	3.18756	3.167	3.03283	2.99859	2.92956	2.98427	2.87573	3.01777	3.19917	2.8759	2.91725
Fnta	protein_coding	KNOWN	2	ENSMUSG00000015994	8	27109201	27126073	-	1	3.50822	3.05575	3.30183	3.86647	3.70462	3.43086	3.58315	3.58322	3.56798	3.59074	3.42906	3.32469	3.43108	3.31513	3.42817	3.86845	3.63318	3.41293
Fli1	protein_coding	KNOWN	2	ENSMUSG00000016087	9	32229793	32348974	-	1	-1.80427	-1.75871	-1.52285	-1.41287	-1.51122	-1.64674	-1.39572	-1.39913	-1.57749	-1.2948	-1.36589	-1.02639	-1.52825	-1.80374	-1.58196	-2.67936	-2.07991	-1.5905
Diexf	protein_coding	KNOWN	2	ENSMUSG00000016181	1	194930597	194956445	-	1	-0.0325285	-0.317705	0.248182	0.281023	0.196068	0.118259	0.0487023	0.34194	0.294219	0.188119	0.198969	-0.200634	-0.107992	-0.339412	0.363408	0.262696	0.149483	0.0319904
H2-M3	protein_coding	KNOWN	2	ENSMUSG00000016206	17	37407165	37411429	+	1	-0.0965603	-0.653612	-0.776339	-0.623329	-0.329712	-0.79793	-0.271124	0.00741425	0.120683	0.168988	0.324349	0.258314	0.15564	-0.555775	-0.330911	-0.370505	-0.356047	-0.640096
Th1l	protein_coding	KNOWN	2	ENSMUSG00000016253	2	174241305	174253003	+	6	2.85009	2.62893	1.97761	3.09909	3.1523	2.87471	3.47626	3.39889	3.19254	3.33544	2.83546	2.77077	2.89623	2.59199	1.97991	3.19968	3.01686	2.65694
Ctsz	protein_coding	KNOWN	2	ENSMUSG00000016256	2	174252994	174264540	-	2	6.5601	6.51445	6.34111	6.60516	6.83148	7.02172	6.98406	7.09216	7.21441	7.02566	7.12048	6.60918	6.27077	6.50357	6.51981	6.71062	6.75246	6.82438
Ube2a	protein_coding	KNOWN	2	ENSMUSG00000016308	X	34414353	34424210	+	2	3.44456	3.24752	3.11718	3.25866	3.44291	3.4305	3.49132	3.54457	3.62457	3.55204	3.60456	3.39409	3.26015	3.33432	3.31158	3.39263	3.42861	3.25637
Slc25a5	protein_coding	KNOWN	2	ENSMUSG00000016319	X	34335646	34338802	+	3	7.69936	7.51666	7.43092	7.38229	7.46473	7.44754	7.83633	7.68304	7.6724	7.83592	8.25259	7.76375	7.4868	7.46463	7.47465	7.31506	7.29146	7.33776
Pls3	protein_coding	KNOWN	2	ENSMUSG00000016382	X	73030993	73120521	-	6	4.04806	3.88858	3.82591	3.54648	3.9483	3.39818	3.81598	4.19646	4.20204	3.96772	4.61359	4.37239	4.2875	3.82992	3.86349	3.85734	4.04456	4.3643
Nkap	protein_coding	KNOWN	2	ENSMUSG00000016409	X	34666790	34690741	+	2	1.25678	0.778503	0.875748	1.23392	1.16298	1.10056	1.28714	1.58024	1.50807	1.32396	1.26402	1.28112	1.02453	0.711363	0.938997	1.20537	0.916469	0.995979
Cr1l	protein_coding	KNOWN	2	ENSMUSG00000016481	1	196929983	196957764	-	2	4.20644	3.96594	3.92354	4.23456	4.3262	4.33743	4.27907	4.41067	4.52101	4.38108	4.46668	4.05246	4.13416	4.03316	3.892	4.14197	4.09663	4.07459
Cd34	protein_coding	KNOWN	2	ENSMUSG00000016494	1	196765015	196787486	+	2	-0.703334	-1.12874	-1.24771	-1.55488	-0.698212	-0.506487	-0.491869	-0.303324	-0.152851	-0.253223	-0.656989	-0.207405	-0.839973	-1.01875	-1.22499	-1.05104	-0.797417	-0.529477
5033414D02Rik	protein_coding	KNOWN	2	ENSMUSG00000016495	19	29423089	29441880	-	10	-0.289803	-1.31349	-1.3762	-0.584109	-0.145784	-0.67339	-0.413311	-0.210762	-0.167431	0.118176	-0.0733622	0.29126	0.0508542	-0.957361	-1.49243	-0.430508	-0.249633	-0.981948
Cd274	protein_coding	KNOWN	2	ENSMUSG00000016496	19	29441945	29462585	+	1	-1.73627	-2.63578	-2.43299	-2.08031	-1.54449	-2.54461	-1.64785	-1.68298	-1.65352	-0.674446	-1.48661	-0.629411	-0.861016	-2.23421	-2.61151	-1.11867	-1.24422	-2.50661
Mtif3	protein_coding	KNOWN	2	ENSMUSG00000016510	5	147763149	147775376	-	6	1.69987	1.25841	1.22786	2.27023	1.69839	2.16743	1.85122	1.82746	1.77654	2.15718	1.81615	1.82295	1.64173	1.13871	1.51155	1.99434	1.77485	1.25906
Lamp2	protein_coding	KNOWN	2	ENSMUSG00000016534	X	35754534	35809631	-	5	6.02818	5.96529	5.77892	5.52419	5.96022	5.89453	5.80725	5.77789	5.96163	5.88134	6.06036	6.08845	5.95218	5.93144	5.68684	5.63425	5.82672	5.95673
Atxn10	protein_coding	KNOWN	2	ENSMUSG00000016541	15	85166768	85294266	+	2	4.28417	4.09364	3.91599	4.83698	4.85107	4.52224	4.994	4.60887	4.64768	5.0829	4.66482	4.45908	4.46663	4.14641	3.82101	4.62879	4.64372	4.30504
Eif3d	protein_coding	KNOWN	2	ENSMUSG00000016554	15	77789428	77801254	-	1	4.8056	4.75861	5.13411	5.38931	4.88695	5.01562	5.15038	5.35476	5.30823	5.14532	5.10572	4.87488	4.88046	4.75797	5.36188	4.99384	4.62812	4.75271
Ttll12	protein_coding	KNOWN	2	ENSMUSG00000016757	15	83405549	83425587	-	3	1.09357	0.887553	0.341349	1.45188	1.55542	1.10841	1.82021	2.1287	2.12513	1.72909	1.9052	1.37966	1.35821	0.867435	0.408364	1.42088	1.38544	1.27419
Mrps18c	protein_coding	KNOWN	2	ENSMUSG00000016833	5	101227646	101233490	+	5	3.94282	3.61629	3.66413	3.84519	3.80817	3.94338	3.97373	4.25214	4.17965	3.90989	3.94029	3.63571	3.72396	3.76053	3.73734	3.84268	3.76654	3.7049
Sulf1	protein_coding	KNOWN	2	ENSMUSG00000016918	1	12708626	12850452	+	1	-1.78998	-2.68782	-3.89813	-3.86587	-2.56882	-1.34627	-1.95265	-0.793586	-0.901748	-0.869896	-1.84177	-0.636919	-2.40498	-2.50246	-4.0424	-2.53745	-2.00932	-0.830035
Srsf6	protein_coding	KNOWN	2	ENSMUSG00000016921	2	162757264	162762857	+	3	4.23276	4.42459	4.52792	4.63425	4.67105	4.5847	4.58903	4.72674	4.63147	4.51137	4.48495	4.21535	4.36834	4.27748	4.52635	4.17353	4.20445	4.23748
Kctd2	protein_coding	KNOWN	2	ENSMUSG00000016940	11	115281440	115292588	+	6	1.93434	1.23422	1.49893	2.31995	2.16811	1.97996	2.39042	2.54937	2.29595	2.31762	2.22463	2.08195	1.97623	1.30898	1.74545	2.37164	2.32105	1.67616
Sdc4	protein_coding	KNOWN	2	ENSMUSG00000017009	2	164249747	164269387	-	2	7.26158	7.59966	7.62974	6.44569	7.04052	7.33393	6.79807	6.52301	6.98908	6.37945	6.40565	6.64446	6.61669	7.5729	7.39441	6.60474	6.77323	7.74771
Nbr1	protein_coding	KNOWN	2	ENSMUSG00000017119	11	101413463	101443265	+	23	4.60522	4.55405	4.44706	5.04507	4.87015	4.99837	4.56879	4.70928	4.9002	4.71446	4.66056	4.92473	4.7694	4.51988	4.71287	5.02347	4.63224	4.60419
Nt5c3l	protein_coding	KNOWN	2	ENSMUSG00000017176	11	100283635	100303122	-	12	-1.61262	-1.87886	-2.15047	-0.949872	-1.07675	-1.23503	-0.458443	-0.162745	-0.427494	-0.482876	0.257376	-0.483145	-1.10412	-1.76202	-2.32561	-0.946479	-1.46534	-1.2667
Ccdc56	protein_coding	KNOWN	2	ENSMUSG00000017188	11	101139282	101140428	-	2	5.11906	4.73402	4.35522	4.69038	5.06766	5.12686	5.18087	5.45763	5.36024	5.19066	5.53536	4.81134	4.86602	4.85024	4.44106	4.76159	5.05742	4.98353
Med24	protein_coding	KNOWN	2	ENSMUSG00000017210	11	98565905	98590749	-	13	1.05663	1.07185	0.862129	1.18795	1.53431	1.17869	1.09955	1.81675	1.82296	1.23711	1.60854	1.28193	1.43347	0.832499	0.888147	1.09092	1.25547	1.01409
Psmd3	protein_coding	KNOWN	2	ENSMUSG00000017221	11	98543868	98557293	+	5	3.94809	3.87115	3.95958	4.19902	4.07629	3.9503	4.18719	4.32428	4.23852	4.10234	4.11674	3.81474	3.93761	3.792	4.01078	4.13823	4.14692	3.87466
Glod4	protein_coding	KNOWN	2	ENSMUSG00000017286	11	75934489	76057227	-	9	2.24934	2.0207	1.92065	2.05208	2.2505	1.87921	2.12021	2.345	2.38087	2.16913	2.2775	2.24448	2.21541	2.0765	1.779	2.10357	2.18714	2.19554
Vps53	protein_coding	KNOWN	2	ENSMUSG00000017288	11	75859728	75993149	-	16	2.12307	2.08229	2.1165	2.57948	2.19627	2.17663	2.25854	2.13843	2.2555	2.24604	2.25656	2.18265	2.2211	2.05524	2.11454	2.29549	1.98001	2.08885
Taok1	protein_coding	KNOWN	2	ENSMUSG00000017291	11	77342664	77421317	-	2	1.69968	1.72294	1.91361	2.2527	1.98706	1.63009	1.89613	1.9838	2.11485	1.99572	2.0008	2.05066	1.92802	1.61374	1.76332	1.96382	1.72514	1.74339
Dnttip1	protein_coding	KNOWN	2	ENSMUSG00000017299	2	164571483	164594107	+	4	2.02224	1.84725	2.05335	2.1098	1.98988	2.26036	2.22607	2.47651	2.24301	2.32843	2.10462	1.91324	1.8487	1.9397	2.27852	2.02008	1.89373	1.86469
Cd300lg	protein_coding	KNOWN	2	ENSMUSG00000017309	11	101902823	101916934	+	4	1.37866	1.62505	0.959556	0.330756	1.05329	1.08893	0.718771	0.990724	0.969335	1.13887	0.931787	1.79562	1.52784	1.4888	0.738533	0.402312	0.783527	1.46029
Vtn	protein_coding	KNOWN	2	ENSMUSG00000017344	11	78312593	78315826	+	4	9.96789	9.92706	10.2529	10.0939	10.6051	10.5672	10.409	10.5408	10.4799	10.3668	10.2834	10.1958	9.72731	9.96605	10.321	10.3228	10.5817	10.7245
Nlk	protein_coding	KNOWN	2	ENSMUSG00000017376	11	78380670	78510927	-	5	0.766018	0.605794	0.109351	1.31274	1.11005	0.701209	0.7594	1.04218	0.981681	0.932912	1.06679	1.00575	0.995218	0.545684	0.454448	1.46384	0.885926	0.639565
Traf4	protein_coding	KNOWN	2	ENSMUSG00000017386	11	77972001	77979091	-	3	2.6927	2.46974	1.91906	2.87794	3.00779	3.40374	3.3947	3.39114	3.11813	3.38554	2.96191	2.83422	2.64499	2.40172	2.38927	2.9865	3.03279	2.58709
Rpl19	protein_coding	KNOWN	2	ENSMUSG00000017404	11	97888024	97891806	+	3	7.41682	7.1618	7.14179	7.22779	7.43779	7.46055	7.42769	7.43814	7.45915	7.39422	7.44372	6.98571	7.0526	7.25901	7.27019	7.29274	7.25493	7.18449
Arl5b	protein_coding	KNOWN	2	ENSMUSG00000017418	2	14971022	15004083	+	4	2.09127	2.36757	1.76147	1.70683	1.96236	1.8465	1.97122	2.08234	2.25514	2.35386	2.06332	1.87276	1.92431	2.06673	1.3236	1.83511	1.80629	1.8775
Zfp207	protein_coding	KNOWN	2	ENSMUSG00000017421	11	80196781	80219235	+	7	2.8795	2.36396	2.87615	3.431	3.07965	3.0801	3.16055	3.23414	3.39318	3.33815	3.4181	2.97544	2.99379	2.34094	3.16232	3.04445	2.83502	2.82667
Psmd11	protein_coding	KNOWN	2	ENSMUSG00000017428	11	80242117	80286750	+	16	3.98255	3.72551	3.55611	3.71864	4.06255	3.8223	3.89783	4.13303	4.14835	3.66106	3.98598	3.83207	3.90078	3.76159	3.67369	3.71407	3.99952	3.74745
C1qtnf1	protein_coding	KNOWN	2	ENSMUSG00000017446	11	118289517	118311277	+	5	0.305472	0.520303	0.665763	1.34661	1.59948	1.2817	1.08443	1.40165	1.39449	1.33065	1.05971	1.3161	0.526759	0.496404	0.917049	1.75966	0.674527	0.949677
Timp2	protein_coding	KNOWN	2	ENSMUSG00000017466	11	118162383	118217054	-	2	1.29358	0.945555	0.588211	0.571293	0.874843	0.745784	0.882398	1.14696	1.11624	0.821896	0.892643	1.036	0.892956	0.987723	0.520949	0.603178	0.895045	0.873974
Zc3h18	protein_coding	KNOWN	2	ENSMUSG00000017478	8	124900509	124941260	+	11	1.57027	1.70826	1.81135	1.94417	2.00314	1.81762	2.25324	2.37426	2.25255	2.4638	2.21659	1.99436	1.75803	1.53859	1.91904	1.85211	1.92121	1.84308
Top2b	protein_coding	KNOWN	2	ENSMUSG00000017485	14	17197693	17263301	+	6	2.69623	2.52248	2.36821	2.79086	2.7826	2.62267	2.59556	2.74447	2.76456	2.81057	2.79921	3.03677	2.81987	2.47554	2.44389	2.89559	2.58327	2.60125
Igfbp4	protein_coding	KNOWN	2	ENSMUSG00000017493	11	98902558	98915706	+	6	7.42451	7.50144	7.47913	7.7369	8.0766	8.11531	8.21226	7.86713	7.7196	8.03265	7.61088	7.40583	7.37729	7.44034	7.63964	8.07162	7.91153	7.55779
Crlf3	protein_coding	KNOWN	2	ENSMUSG00000017561	11	79859995	79894470	-	4	1.08611	0.841825	1.27374	1.88049	1.27418	1.4952	1.82882	1.60939	1.55505	1.89226	1.56009	1.08147	0.989061	0.649436	0.99871	1.32905	1.08374	1.03854
Slc35c2	protein_coding	KNOWN	2	ENSMUSG00000017664	2	165102054	165113369	-	16	1.83604	1.73323	1.39141	2.47106	2.35799	2.18917	2.37615	2.25556	2.45694	2.52565	2.60773	2.15953	2.03709	1.69837	1.60574	2.56796	2.10225	1.93478
Rhot1	protein_coding	KNOWN	2	ENSMUSG00000017686	11	80022521	80081409	+	9	2.04538	1.97885	2.0258	2.19581	2.19725	1.92806	2.1565	2.09165	2.24405	2.35499	2.22661	2.0904	2.041	1.91555	1.95012	2.0589	2.07299	1.89393
Ada	protein_coding	KNOWN	2	ENSMUSG00000017697	2	163552320	163575975	-	2	-1.40765	-0.819141	-0.764744	-0.443049	-0.357367	-0.784133	-0.837823	-0.259844	-0.622962	-0.687326	-1.05943	-1.1628	-1.64434	-1.11599	-1.31657	-1.0294	-1.50526	-1.01091
Pigt	protein_coding	KNOWN	2	ENSMUSG00000017721	2	164323020	164333801	+	6	3.36654	3.25755	2.82768	3.016	3.64473	3.38017	3.51562	3.67109	3.76943	3.5198	3.59707	3.43863	3.40212	3.25337	2.79659	3.05305	3.64273	3.32516
Wfdc2	protein_coding	KNOWN	2	ENSMUSG00000017723	2	164387913	164394010	+	5	0.603277	0.53735	0.372757	0.356403	1.09139	1.07012	1.23741	1.61847	1.48287	1.60084	1.95977	1.32618	-0.156718	0.435559	0.660372	0.930702	1.71063	1.11315
Slc12a7	protein_coding	KNOWN	2	ENSMUSG00000017756	13	73870542	73954191	+	3	3.21736	3.0331	2.64232	2.9948	3.43582	2.82968	3.62029	3.52125	3.37035	3.88332	3.48328	3.62599	3.67387	2.68956	2.31207	3.42105	3.81552	2.88188
Ctsa	protein_coding	KNOWN	2	ENSMUSG00000017760	2	164658373	164666532	+	17	4.1654	4.20003	3.80608	3.90011	4.06994	4.03003	4.26758	4.23127	4.28095	4.37859	4.21143	4.40916	4.13078	4.11164	3.78849	4.1354	4.36062	4.46432
Zswim1	protein_coding	KNOWN	2	ENSMUSG00000017764	2	164648186	164652371	+	2	-0.0730288	-0.0692907	-0.169765	0.357807	0.386675	0.147389	0.49253	0.631751	0.567776	0.613965	0.268391	0.145626	0.182886	-0.10372	0.892322	0.513907	0.546448	0.130907
Crk	protein_coding	KNOWN	2	ENSMUSG00000017776	11	75492761	75520410	+	6	3.60184	3.54759	3.7861	4.10575	3.93749	3.90291	4.16607	4.26458	4.33753	4.18421	4.13997	3.91973	3.61185	3.50419	4.03872	3.99087	3.66864	3.76316
Pitpna	protein_coding	KNOWN	2	ENSMUSG00000017781	11	75401599	75442306	+	4	3.04529	2.98215	3.01772	3.41716	3.25932	3.29509	3.5205	3.51053	3.46036	3.44338	3.31057	3.08518	3.05342	2.99587	3.0287	3.41549	3.13287	3.11215
Fam134c	protein_coding	KNOWN	2	ENSMUSG00000017802	11	100957636	100981207	-	5	4.30094	4.05346	3.57022	4.12121	4.18732	4.29063	4.17232	4.24727	4.28107	4.18795	4.03956	4.32927	4.37158	4.2102	3.72238	4.31102	4.36828	4.40189
Nkiras2	protein_coding	KNOWN	2	ENSMUSG00000017837	11	100480558	100488921	+	6	1.73813	0.925374	1.10387	1.48739	1.64388	1.3404	1.54179	1.81391	1.75153	1.77974	2.15685	2.01372	1.76317	1.09429	1.16812	1.75225	1.93397	1.4207
Ppp2r5c	protein_coding	KNOWN	2	ENSMUSG00000017843	12	111685518	111821271	+	4	2.71389	2.68398	2.77497	3.40315	3.44833	3.15468	3.24113	3.47452	3.46658	3.19013	3.16537	2.99159	2.80556	2.74381	2.76002	3.24183	3.21628	2.89812
Ift52	protein_coding	KNOWN	2	ENSMUSG00000017858	2	162843090	162871877	+	4	2.68556	2.45738	1.97569	2.4586	2.69673	2.35876	2.56413	2.56198	2.66405	2.61097	2.489	2.74009	2.85655	2.46699	1.88919	2.46396	2.90481	2.56204
Hnf4a	protein_coding	KNOWN	2	ENSMUSG00000017950	2	163332544	163398646	+	7	6.39221	7.03139	7.00898	6.72179	6.82733	6.78544	7.16904	7.06501	6.92145	7.12052	6.98648	6.50632	6.2603	6.90534	7.25362	6.89427	6.75508	7.11126
Ptgis	protein_coding	KNOWN	2	ENSMUSG00000017969	2	167017305	167066104	-	3	-1.43457	-2.24487	-1.34096	-0.993415	-0.842631	-0.247768	-0.715642	-0.591089	-0.202358	-0.654993	-0.826043	-0.606386	-1.77586	-1.68664	-1.73835	-0.450535	-1.01332	-1.07995
Cyth3	protein_coding	KNOWN	2	ENSMUSG00000018001	5	144383316	144471119	+	5	-0.484749	-0.616145	-1.13522	-0.567637	-0.861261	-0.931268	-0.818193	-0.603243	-0.330113	-0.851258	-0.501554	-0.272174	-0.245662	-0.777996	-1.3623	-0.54241	-0.797198	-0.963514
Cyth4	protein_coding	KNOWN	2	ENSMUSG00000018008	15	78427477	78452449	+	3	-1.71201	-2.0805	-1.21825	-1.20315	-1.05414	-1.32791	-1.22842	-0.80497	-0.990765	-1.33243	-0.955435	-0.707581	-1.0327	-1.73189	-1.07974	-1.35332	-0.874362	-0.837265
Rrp7a	protein_coding	KNOWN	2	ENSMUSG00000018040	15	82943863	82953231	-	5	1.39713	1.28301	1.39649	1.81832	1.57716	1.63165	1.58986	1.69692	1.68346	1.70679	1.23922	1.34922	1.35166	1.31119	1.37137	1.7509	1.6113	1.41941
Med13l	protein_coding	KNOWN	2	ENSMUSG00000018076	5	119010728	119215444	+	1	0.152778	0.568877	0.624409	0.553498	0.355211	-0.139746	0.0776598	0.38628	0.451066	0.0590517	0.448031	0.363008	0.243664	0.321652	0.564825	0.470482	0.0392094	0.345874
Stard3	protein_coding	KNOWN	2	ENSMUSG00000018167	11	98219682	98242426	+	7	1.4518	1.23121	0.741691	1.31676	1.43184	1.10107	1.65292	1.71702	1.70865	1.72697	1.38576	1.41245	1.37584	1.32919	0.929518	1.70156	1.59593	1.60957
Uchl5	protein_coding	KNOWN	2	ENSMUSG00000018189	1	145624408	145654596	+	1	2.974	2.69114	2.52307	2.71177	2.82359	2.74348	3.48679	3.98061	3.81102	3.27627	3.33857	2.97312	2.73413	2.682	2.75182	2.81334	2.6106	2.80503
Trove2	protein_coding	KNOWN	2	ENSMUSG00000018199	1	145597920	145624198	-	2	-1.3145	-1.76701	-1.90614	-0.842629	-1.57054	-1.60766	-1.29335	-1.21035	-1.24932	-0.940238	-1.22408	-0.94535	-1.37567	-1.90902	-1.79703	-0.650475	-1.4322	-1.2738
Stk4	protein_coding	KNOWN	2	ENSMUSG00000018209	2	163896058	163981260	+	5	1.55621	1.38613	1.51252	1.82177	1.60843	1.56768	1.49048	1.90936	1.93216	1.5437	1.77228	1.72294	1.71819	1.28285	1.50091	1.87808	1.46279	1.61148
Pmp22	protein_coding	KNOWN	2	ENSMUSG00000018217	11	62942484	62973049	+	5	-0.321711	-0.389589	-0.408416	-1.06555	-0.513209	-0.0760011	-0.16231	0.12941	-0.145943	0.178136	-0.0992939	0.253399	-0.283136	-0.522356	-0.848916	-1.13263	-0.615945	-0.495704
Zcchc10	protein_coding	KNOWN	2	ENSMUSG00000018239	11	53138181	53146803	+	2	0.631413	0.509866	0.860693	0.857182	1.04984	0.9477	0.975515	1.30874	0.997062	1.01315	1.0544	0.609983	0.427757	0.445234	0.860416	0.631129	0.719485	0.686283
Psmb6	protein_coding	KNOWN	2	ENSMUSG00000018286	11	70338869	70341360	+	4	5.37459	5.09093	5.05538	5.31263	5.49631	5.53521	5.44861	5.72666	5.73345	5.35784	5.51419	4.99546	4.97572	5.15766	5.26133	5.4877	5.31468	5.27533
Pfn1	protein_coding	KNOWN	2	ENSMUSG00000018293	11	70465352	70468146	-	2	6.79363	6.50251	6.54178	7.22771	7.00748	7.10517	7.37241	7.47951	7.34776	7.31684	7.27971	6.63645	6.67412	6.61152	6.66529	7.04049	6.89979	6.72473
Tomm34	protein_coding	KNOWN	2	ENSMUSG00000018322	2	163879276	163896905	-	3	1.31704	1.32177	1.07189	0.830249	1.14776	1.16422	1.13181	1.51883	1.54815	1.20389	1.29293	1.12459	1.34911	1.24485	1.15082	1.1913	1.24277	1.16582
Ywhab	protein_coding	KNOWN	2	ENSMUSG00000018326	2	163820696	163844324	+	2	4.78503	4.61175	4.78043	4.95404	4.85245	4.82279	4.95885	5.02437	5.13878	4.96367	5.04984	4.77228	4.744	4.63161	4.71775	4.8953	4.7135	4.74819
Zkscan6	protein_coding	KNOWN	2	ENSMUSG00000018347	11	65620677	65642741	+	3	0.45322	0.88493	0.851406	0.521779	0.513225	0.483322	0.118277	0.557654	0.518872	0.64356	0.607954	0.526627	0.381957	0.466416	0.748537	0.53809	0.249314	0.537749
Ccdc45	protein_coding	KNOWN	2	ENSMUSG00000018372	11	106650566	106681244	+	7	-0.182246	-0.715063	-0.317141	-0.13014	-0.360662	-0.506327	0.0202134	-0.0502351	-0.205192	0.0463997	-0.0468352	-0.144997	-0.526561	-0.820651	-0.166784	-0.0841372	-0.20317	-0.290534
Vezf1	protein_coding	KNOWN	2	ENSMUSG00000018377	11	87881781	87898231	+	2	1.2003	1.11827	1.2867	1.31473	1.21671	0.951195	0.933792	1.43616	1.31938	1.07159	1.20648	1.37627	1.39494	1.10082	1.21491	1.28013	1.1317	1.12126
Sept8	protein_coding	KNOWN	2	ENSMUSG00000018398	11	53332759	53363067	+	7	-1.07239	-1.2794	-1.58318	-1.21946	-0.901289	-0.786197	-0.730629	-0.419798	-0.520783	-0.662711	-0.591219	-0.828878	-1.09107	-1.26273	-1.79156	-1.67034	-1.59134	-1.47393
Mtmr4	protein_coding	KNOWN	2	ENSMUSG00000018401	11	87405664	87429804	+	7	2.9418	2.75992	2.39625	3.53775	3.36899	2.78942	3.1113	3.38596	3.5163	3.2859	3.47204	3.3206	3.28792	2.79366	3.29097	3.65483	3.58255	2.89143
Mrm1	protein_coding	KNOWN	2	ENSMUSG00000018405	11	84626563	84633017	-	3	-0.965877	-1.00346	-1.07791	-0.512485	-0.776106	-1.17865	-0.498812	-0.910646	-1.07711	-0.359436	-1.11786	-0.906871	-1.234	-1.43813	-0.902169	-0.607605	-0.28759	-0.635549
4933439F18Rik	protein_coding	NOVEL	2	ENSMUSG00000018415	11	60230647	60264429	+	2	2.53078	2.41624	1.93624	2.14317	2.35285	1.97655	2.14667	2.45933	2.31218	2.0076	1.8536	2.58415	2.66263	2.40044	2.28963	2.71523	2.65306	2.39263
Dhx40	protein_coding	KNOWN	2	ENSMUSG00000018425	11	86582348	86621198	-	5	2.83172	2.92064	2.89576	3.33545	3.02753	3.13972	3.11907	3.14036	3.20846	3.00289	2.88043	3.24368	3.18048	2.87682	3.3084	3.45137	2.87127	2.96323
Akap1	protein_coding	KNOWN	2	ENSMUSG00000018428	11	88692106	88725900	-	7	4.10645	3.99491	4.34234	4.45212	4.35597	4.4639	4.26651	4.10151	4.05356	4.5488	4.11461	4.28843	4.24494	3.98807	4.11424	4.54281	4.29311	4.11101
C1qbp	protein_coding	KNOWN	2	ENSMUSG00000018446	11	70791338	70796528	-	2	5.53718	5.20094	5.06298	5.20215	5.22076	4.90846	5.26954	5.35197	5.24413	5.24255	5.58557	5.28326	5.34815	5.26869	5.03926	5.05089	5.06238	5.04888
Rpain	protein_coding	KNOWN	2	ENSMUSG00000018449	11	70783715	70791335	+	12	1.73296	1.14778	1.8928	1.77845	1.95494	1.62923	2.15714	2.20288	1.8653	2.13976	1.7993	1.82408	1.72598	1.3121	2.34132	2.15028	2.03306	1.87149
Kdm6b	protein_coding	KNOWN	2	ENSMUSG00000018476	11	69212010	69227177	-	2	0.969479	1.4835	1.14713	1.46919	1.34295	1.02551	1.11218	0.892636	0.959813	1.62026	1.03086	0.938038	1.41469	0.999021	1.0248	1.29685	1.39345	0.641542
Appbp2	protein_coding	KNOWN	2	ENSMUSG00000018481	11	85000764	85048632	-	1	1.80389	1.79507	1.97479	2.12835	1.94648	1.73495	1.99198	2.13406	2.27676	1.97	2.099	1.94754	1.96874	1.7737	1.98481	1.84943	1.79514	1.78633
Wnt9b	protein_coding	KNOWN	2	ENSMUSG00000018486	11	103588678	103611135	-	1	-2.34362	-2.07531	-2.20464	-1.03926	-0.737337	-0.93436	-1.02482	-1.07331	-1.37244	-0.979772	-1.31302	-2.16395	-2.52567	-2.87508	-2.60754	-2.22872	-2.028	-2.89952
Ncor1	protein_coding	KNOWN	2	ENSMUSG00000018501	11	62129928	62272043	-	30	2.28441	2.41008	2.34304	2.53117	2.72032	2.30178	2.46237	2.78557	2.78021	2.68944	2.84449	2.66298	2.57364	2.25268	2.25207	2.6469	2.70215	2.3941
Cenpv	protein_coding	KNOWN	2	ENSMUSG00000018509	11	62338448	62352763	-	6	2.21734	1.90353	1.60849	2.25527	2.16947	2.09562	2.47566	2.56481	2.41449	2.32126	2.28317	1.99472	2.11615	2.02434	1.84075	2.56393	2.19486	1.83039
Pcgf2	protein_coding	KNOWN	2	ENSMUSG00000018537	11	97550137	97561811	-	6	-0.172663	-0.150218	-1.33594	0.124305	-0.155064	-0.710151	0.172984	0.400113	-0.0771952	0.577157	0.0432462	0.206451	-0.22882	-0.460752	-1.07637	0.0490108	0.0769494	-0.0884497
Ctdnep1	protein_coding	KNOWN	2	ENSMUSG00000018559	11	69794658	69804103	+	6	3.50264	3.37039	3.63761	4.01245	3.76693	3.88012	3.81346	4.05858	3.9393	3.6832	3.68789	3.51115	3.59041	3.45758	4.02808	4.14043	3.76179	3.54571
Rai12	protein_coding	KNOWN	2	ENSMUSG00000018565	11	69781724	69796019	-	10	2.63854	2.61434	2.71259	3.16604	2.90867	3.057	2.93135	3.30658	3.32721	2.91802	2.80171	2.59089	2.56368	2.66097	2.9218	3.24008	2.69677	2.62477
Gabarap	protein_coding	KNOWN	2	ENSMUSG00000018567	11	69804645	69808453	+	4	6.33955	6.09144	6.08612	6.40181	6.70671	6.69046	6.48944	6.57786	6.55227	6.38534	6.239	6.19223	6.08604	6.19955	6.34449	6.70729	6.66768	6.37734
Phf23	protein_coding	KNOWN	2	ENSMUSG00000018572	11	69809279	69813511	+	9	1.75747	1.46855	1.68676	2.38123	2.14419	2.18931	2.31425	2.61344	2.52922	2.29664	2.09749	1.72565	1.69892	1.74689	2.39952	2.44415	2.28915	2.05874
Acadvl	protein_coding	KNOWN	2	ENSMUSG00000018574	11	69823685	69828913	-	7	6.84887	6.82627	6.87241	7.15225	7.1524	7.17521	7.14972	7.00662	6.96803	7.12307	6.94018	6.758	6.64971	6.75798	6.71768	6.97346	6.89902	6.73307
Atox1	protein_coding	KNOWN	2	ENSMUSG00000018585	11	55260143	55274741	-	2	6.72021	6.38127	6.30093	6.54297	6.99127	7.12746	7.07301	7.00038	7.06467	6.86775	6.97381	6.6317	6.50858	6.48774	6.49857	6.79835	6.95878	6.62103
Sparc	protein_coding	KNOWN	2	ENSMUSG00000018593	11	55208002	55233582	-	6	3.40887	3.15228	3.00537	3.24278	3.97215	3.92872	4.02609	4.43641	4.33767	3.97146	4.39557	4.67863	3.5436	3.20645	2.66238	2.61447	3.05613	3.1602
Tada2a	protein_coding	KNOWN	2	ENSMUSG00000018651	11	83892336	83943102	-	6	0.156786	-0.191097	-0.276061	0.559008	0.31834	0.168778	1.03398	0.937425	0.809815	0.989848	0.836139	0.195737	0.270213	-0.318681	-0.251757	0.337681	0.350191	0.122334
Pnpo	protein_coding	KNOWN	2	ENSMUSG00000018659	11	96799139	96805300	-	3	5.50076	5.34285	5.0186	5.68272	6.17051	5.97586	5.97766	5.61792	5.60012	5.78389	5.8719	5.92855	5.49901	5.46866	5.25605	5.96051	6.10699	5.69491
Cog1	protein_coding	KNOWN	2	ENSMUSG00000018661	11	113510483	113528368	+	9	1.15188	1.19857	1.31725	1.36798	1.32694	1.15011	1.36814	1.38316	1.39979	1.56161	1.32908	1.29281	1.44589	1.00206	1.18055	1.32943	1.32523	1.08029
Cbx1	protein_coding	KNOWN	2	ENSMUSG00000018666	11	96650441	96669954	+	5	2.32667	1.9496	1.77295	2.1228	2.40742	2.23334	2.66271	3.27163	3.04864	2.54893	2.90763	2.36634	2.21087	2.03232	2.20725	2.29072	2.28381	2.28659
Cdk5rap3	protein_coding	KNOWN	2	ENSMUSG00000018669	11	96768740	96777810	-	11	3.56846	3.41415	3.22272	3.69791	3.91649	3.6364	3.69373	3.72109	3.87882	3.62032	3.78441	3.68213	3.74884	3.36607	3.40207	3.95091	3.96545	3.5677
Copz2	protein_coding	KNOWN	2	ENSMUSG00000018672	11	96711184	96722517	+	5	2.10623	1.85038	1.42292	1.86297	2.46289	2.39021	2.5325	2.33511	2.30174	2.116	2.31576	2.23239	2.08579	1.95328	1.52684	2.01323	2.54747	2.22985
Slc25a39	protein_coding	KNOWN	2	ENSMUSG00000018677	11	102264299	102269260	-	15	6.7106	6.58768	6.53857	6.92677	7.05235	7.21593	7.2297	7.15159	7.05772	7.1799	7.13509	6.66188	6.58413	6.54348	6.51124	6.93469	6.75115	6.62762
Sp2	protein_coding	KNOWN	2	ENSMUSG00000018678	11	96814654	96844273	-	4	-0.125635	0.203983	0.327044	0.19214	-0.0702512	-0.0227069	0.195974	0.537009	0.567648	0.375921	0.394815	0.246382	0.366042	0.153045	0.316036	-0.0090779	-0.295628	-0.0682462
Aatf	protein_coding	KNOWN	2	ENSMUSG00000018697	11	84236357	84327024	-	5	1.49488	1.40023	1.84051	2.02216	1.69075	1.76785	1.92468	1.81312	1.76408	2.24326	1.77084	1.55398	1.7698	1.42349	1.79729	1.93761	1.4764	1.44548
Dync1h1	protein_coding	KNOWN	2	ENSMUSG00000018707	12	111839662	111905155	+	8	2.28149	2.49582	2.48778	2.95709	2.71616	2.3456	2.91728	2.99698	2.90749	2.78954	2.83264	2.52333	2.4709	2.16342	2.5167	3.00338	2.80075	2.43998
Pex12	protein_coding	KNOWN	2	ENSMUSG00000018733	11	83108144	83116088	-	7	1.54756	1.27652	1.6788	1.7721	1.53701	1.53189	1.13364	1.49443	1.71097	1.45501	1.58632	1.59228	1.51846	1.29918	1.94903	1.8367	1.62534	1.67673
Ndel1	protein_coding	KNOWN	2	ENSMUSG00000018736	11	68634936	68685360	-	6	2.39512	2.43039	2.17091	2.58049	2.5388	2.33305	2.86682	2.88493	3.02064	2.87461	2.85743	2.39596	2.2249	2.26481	2.60059	2.90129	2.3961	2.58775
BC096441	protein_coding	KNOWN	2	ENSMUSG00000018752	11	69496079	69509600	-	3	0.36226	0.166746	0.103319	0.78194	1.11998	0.681384	1.34645	1.5386	1.4672	1.5452	1.18286	0.860421	0.789041	0.335368	0.160523	1.1603	1.32617	1.18884
Mpdu1	protein_coding	KNOWN	2	ENSMUSG00000018761	11	69470199	69476144	-	11	3.75609	3.68472	3.74892	3.957	3.73869	4.00057	4.20397	4.0792	4.10109	4.15201	4.0342	3.56378	3.71473	3.72825	3.52727	3.60973	3.64029	3.72083
Fxr2	protein_coding	KNOWN	2	ENSMUSG00000018765	11	69446492	69466799	+	6	2.75254	2.8104	2.50572	3.09016	2.94113	2.91881	3.23973	3.22553	3.21343	3.11391	2.86818	2.6449	2.63565	2.67473	2.85759	3.21353	2.87246	2.87176
Atp5g3	protein_coding	KNOWN	2	ENSMUSG00000018770	2	73746504	73749383	-	5	7.23324	6.8986	6.82881	6.76583	6.78592	7.05455	7.09574	7.03763	7.05636	6.96371	7.16786	6.85911	6.85288	6.97947	6.96334	6.73981	6.60622	6.67352
Cd68	protein_coding	KNOWN	2	ENSMUSG00000018774	11	69477715	69479655	-	3	0.33625	0.423954	0.263906	0.463944	0.674118	0.794223	0.718772	1.0896	1.39823	1.00157	1.06061	1.35462	0.908559	0.658676	0.478419	0.104698	0.979553	1.05597
Abca5	protein_coding	KNOWN	2	ENSMUSG00000018800	11	110130683	110199030	-	5	-1.12063	-1.058	-1.35511	-0.444112	-0.679872	-1.41063	-0.727805	-0.938666	-0.727658	-0.468748	-0.73929	-1.09265	-0.798515	-1.36606	-1.80534	-0.839856	-0.891003	-0.961521
Smyd4	protein_coding	KNOWN	2	ENSMUSG00000018809	11	75161935	75219207	+	4	-1.0675	-1.55661	-2.35128	-0.615685	-0.695792	-1.1012	-0.204598	-0.389716	-0.615835	-0.0854101	-0.590023	-0.525826	-0.764125	-1.664	-2.93941	-0.890177	-0.878453	-1.31231
Zfyve27	protein_coding	KNOWN	2	ENSMUSG00000018820	19	42238441	42269080	+	10	0.371828	0.210838	0.530813	0.637967	0.552643	0.522095	0.666782	0.574608	0.647694	0.651966	0.463049	0.597219	0.489007	0.119883	0.533317	0.819511	0.663279	0.401175
Pank3	protein_coding	KNOWN	2	ENSMUSG00000018846	11	35582986	35604787	+	1	3.0328	2.99496	2.38918	3.01606	3.31593	2.49133	3.37497	2.98488	2.94124	3.09308	3.14073	3.2781	3.15927	2.86883	2.45511	3.02795	3.26146	2.84457
Wwc1	protein_coding	KNOWN	2	ENSMUSG00000018849	11	35651902	35794029	-	3	3.28766	2.90792	2.71451	3.78346	3.90424	3.82664	4.21411	4.2212	3.82193	4.40363	4.24817	3.80889	3.78409	3.10043	2.80792	3.44372	3.7676	3.28726
Ict1	protein_coding	KNOWN	2	ENSMUSG00000018858	11	115265066	115273988	+	10	2.39103	2.05569	2.08622	2.27173	2.39178	2.40327	2.32827	2.5544	2.53253	2.43479	2.47038	1.99989	2.1591	2.15696	2.11572	2.35762	2.26216	2.12337
Mrpl45	protein_coding	KNOWN	2	ENSMUSG00000018882	11	97177030	97191234	+	3	3.04883	2.71194	2.79135	3.14428	3.08346	3.15344	3.35995	3.62965	3.55323	3.5336	3.51269	3.17912	2.91491	2.81604	2.86891	2.86071	2.82078	2.94528
Arrb1	protein_coding	KNOWN	2	ENSMUSG00000018909	7	106683976	106755281	+	9	-0.651575	-0.943343	-0.65213	-0.750191	-0.388092	-0.457552	-0.623706	-0.195044	-0.364203	-0.487475	-0.450009	0.0166953	-0.595803	-0.907248	-1.03291	-0.854305	-0.800385	-0.648403
Cxcl16	protein_coding	KNOWN	2	ENSMUSG00000018920	11	70267485	70273486	-	3	0.399878	0.0477893	-0.826825	-0.37765	-0.0953217	0.016115	-0.0756353	0.340302	0.341854	0.0196693	0.474665	0.739107	0.278737	0.324569	-0.141176	0.144246	0.421536	0.42737
Med11	protein_coding	KNOWN	2	ENSMUSG00000018923	11	70265421	70267229	+	3	2.33256	1.80024	1.69186	2.43584	2.244	1.99848	2.43573	2.70252	2.62494	2.49433	2.21597	2.07566	2.25749	1.78542	1.83795	2.36168	2.29195	2.12783
Gm16515	protein_coding	KNOWN	2	ENSMUSG00000018931	11	60715748	60728252	-	2	-0.0935658	-0.310069	-0.446154	0.446259	0.125583	0.134412	0.364637	0.331294	0.238539	0.299274	0.261747	0.216597	0.150032	-0.421137	-0.336862	0.62638	0.390987	-0.0718428
Map2k3	protein_coding	KNOWN	2	ENSMUSG00000018932	11	60745535	60766313	+	6	3.72714	3.47937	3.91455	3.55306	3.70573	3.54421	4.13514	4.0503	3.98657	4.45898	3.96141	3.87608	3.81762	3.28922	4.04669	3.94784	4.06723	3.6522
Sart3	protein_coding	KNOWN	2	ENSMUSG00000018974	5	114192455	114221658	-	1	1.47997	1.30339	1.45303	1.6142	1.5775	1.41731	2.36524	2.53683	2.29463	2.09837	1.93478	1.51907	1.34564	1.31583	1.86464	1.7356	1.66967	1.58499
Dalrd3	protein_coding	KNOWN	2	ENSMUSG00000019039	9	108472223	108475102	+	1	3.73937	3.73815	3.47024	3.62402	3.92156	3.51843	3.56009	3.71652	3.76236	3.65868	3.79146	3.79341	3.96512	3.69518	3.52022	3.86872	4.17147	3.6658
Fis1	protein_coding	KNOWN	2	ENSMUSG00000019054	5	137429145	137442104	+	6	4.40695	4.11369	4.04998	4.10393	4.45272	4.56524	4.51123	4.5294	4.58819	4.49216	4.34366	3.99752	3.97382	4.24064	4.25907	4.40628	4.35938	4.25538
Plod1	protein_coding	KNOWN	2	ENSMUSG00000019055	4	147283862	147310876	-	7	2.39592	2.48792	1.71252	2.31877	2.92679	2.64028	2.81585	3.06873	3.05391	2.86175	2.96522	2.67133	2.46407	2.34972	1.83231	2.54712	3.05703	2.65392
Atp6ap1	protein_coding	KNOWN	2	ENSMUSG00000019087	X	71542436	71550060	+	10	4.29745	4.2601	4.1792	4.45858	4.67755	4.63286	4.65027	4.78009	4.69273	4.60702	4.30209	4.06767	4.15262	4.26041	4.22073	4.40316	4.40994	4.37976
BC005537	protein_coding	KNOWN	2	ENSMUSG00000019132	13	24893526	24905882	+	2	5.11262	5.04223	4.54362	5.12487	5.17381	4.85749	5.49044	5.21004	5.30121	5.66522	5.48662	5.30489	5.14354	5.11951	4.63178	5.20195	5.47968	5.11956
Hars2	protein_coding	KNOWN	2	ENSMUSG00000019143	18	36942662	36952216	+	7	2.29229	1.80709	1.8498	2.12924	2.13015	1.91142	2.07403	2.37831	2.4837	2.33085	2.37298	2.47109	2.40556	1.75245	1.93345	2.33144	2.3442	2.00249
Tmem160	protein_coding	KNOWN	2	ENSMUSG00000019158	7	17038128	17040838	+	1	3.27298	3.05164	2.68768	2.53133	2.86343	2.98831	3.10899	3.20248	3.10402	2.9754	2.81519	2.59958	2.98844	3.09383	2.83135	3.0076	3.41944	3.20217
Rab5c	protein_coding	KNOWN	2	ENSMUSG00000019173	11	100576323	100599529	-	4	4.8895	4.76778	4.69121	4.57707	4.89352	4.78295	4.91752	5.06998	5.13033	4.96829	5.13309	4.99536	4.86927	4.78813	4.71583	4.72127	4.86741	4.78744
Mdh2	protein_coding	KNOWN	2	ENSMUSG00000019179	5	136254350	136266268	+	4	6.20605	6.01571	6.10358	6.28146	6.36924	6.76493	6.66029	6.76173	6.71561	6.74728	7.05098	6.27035	5.85519	5.98857	6.12775	6.18652	5.83541	5.91248
H13	protein_coding	KNOWN	2	ENSMUSG00000019188	2	152495197	152534406	+	7	3.50546	3.43807	3.27781	3.51701	3.77751	3.67768	3.68835	3.56849	3.76162	3.64974	3.65767	3.45654	3.41452	3.39744	3.54781	3.66828	3.69842	3.61052
Atp6v1e1	protein_coding	KNOWN	2	ENSMUSG00000019210	6	120745263	120772703	-	1	5.66658	5.72699	5.87204	5.92831	5.68332	6.32583	6.28406	6.0735	6.08736	6.28639	6.04528	5.58183	5.49202	5.74074	5.94471	5.7183	5.33378	5.62974
Ppp1r12c	protein_coding	KNOWN	2	ENSMUSG00000019254	7	4433122	4453282	-	13	1.44638	1.51294	1.37163	1.81208	1.76543	1.59263	1.977	2.29461	2.21627	1.92641	1.83811	1.51493	1.40547	1.37621	1.49215	1.73423	1.66085	1.44804
Ahr	protein_coding	KNOWN	2	ENSMUSG00000019256	12	36182646	36219710	-	4	2.7238	3.21238	3.44901	3.18685	3.79473	3.26829	3.67101	3.4541	3.54307	3.52289	3.48811	3.0136	2.16818	3.07723	2.96533	2.86539	2.65244	3.27407
2610027L16Rik	protein_coding	KNOWN	2	ENSMUSG00000019297	14	56364530	56374337	+	1	1.80638	1.65845	2.00314	2.16149	2.10226	2.03261	2.43983	2.67265	2.4931	2.3026	2.24326	1.70782	1.93743	1.62376	2.13484	2.0573	1.8765	1.77135
D8Ertd738e	protein_coding	KNOWN	2	ENSMUSG00000019362	8	86770136	86773660	-	1	5.9379	5.55024	5.52045	5.5579	5.76117	6.00974	5.91054	6.08578	6.00015	5.87029	5.84373	5.52825	5.46267	5.69855	5.83391	5.88874	5.88861	5.85641
Sec14l4	protein_coding	KNOWN	2	ENSMUSG00000019368	11	3931465	3948027	+	8	5.22797	5.89021	5.72231	5.4291	5.50595	4.89807	5.44159	4.83294	5.06204	5.70538	5.15672	5.07681	5.42434	5.36667	5.33953	5.56281	5.51662	5.2694
Cops3	protein_coding	KNOWN	2	ENSMUSG00000019373	11	59631297	59653340	-	9	3.10846	3.02691	3.20453	3.31245	3.30685	3.18629	3.40717	3.47329	3.31274	3.36291	3.46762	3.20291	3.21117	2.99572	3.37667	3.31795	3.05455	3.04202
Fkbp8	protein_coding	KNOWN	2	ENSMUSG00000019428	8	73051623	73059227	+	11	5.23265	5.04216	4.90365	4.74678	5.23001	5.16664	5.23837	5.48014	5.48184	5.32938	5.56921	5.06866	5.05821	5.02812	4.96101	5.1856	5.4631	5.34883
Gipc1	protein_coding	KNOWN	2	ENSMUSG00000019433	8	86176577	86188687	+	1	2.0693	1.50659	1.13256	2.36557	2.42841	2.29343	2.68088	2.57499	2.57271	2.76522	2.73149	2.17733	1.77826	1.60204	0.968138	2.14559	2.03275	1.99765
Plscr3	protein_coding	KNOWN	2	ENSMUSG00000019461	11	69659878	69665560	+	4	0.555406	0.276382	0.0432286	0.753416	0.781674	0.420572	0.841227	0.612327	0.489844	1.02556	0.611251	0.764464	0.628235	0.000467417	-0.153843	0.764708	0.656437	0.384562
Xab2	protein_coding	KNOWN	2	ENSMUSG00000019470	8	3608421	3621316	-	5	1.36849	1.39115	1.62871	1.48539	1.33682	1.2466	1.45464	1.59889	1.54021	1.65294	1.23095	1.40964	1.39337	1.39332	1.70736	1.44201	1.58888	1.30339
Cdc37	protein_coding	KNOWN	2	ENSMUSG00000019471	9	20942985	20954350	-	1	4.34391	4.20595	3.92158	4.04489	4.35233	4.32016	4.4154	4.54411	4.54733	4.46158	4.48883	4.21104	4.23274	4.23857	4.11534	4.30292	4.41122	4.32893
Rab4a	protein_coding	KNOWN	2	ENSMUSG00000019478	8	126329885	126359187	+	2	3.05673	2.72288	2.39387	3.4895	3.43145	2.932	2.90707	2.85727	3.26826	2.91345	2.7509	2.65451	2.85058	2.77102	3.18878	3.8896	3.32167	2.82696
Trip10	protein_coding	KNOWN	2	ENSMUSG00000019487	17	57388874	57402846	+	2	1.03511	1.02955	0.94127	1.51171	1.09932	0.889171	1.88351	1.68228	1.73417	2.02663	1.67727	1.39892	1.21688	0.846327	0.97202	1.70768	1.62733	1.23813
Cops6	protein_coding	KNOWN	2	ENSMUSG00000019494	5	138602299	138605874	+	5	4.77816	4.53111	4.7458	4.84882	5.09018	5.21428	4.83362	4.81611	4.88063	4.70542	4.92853	4.68068	4.60248	4.59843	4.5953	4.73133	4.57405	4.63415
Ubb	protein_coding	KNOWN	2	ENSMUSG00000019505	11	62364673	62366715	+	3	7.3301	7.40162	7.69576	7.96855	7.88983	8.04648	7.27106	8.34818	8.36065	7.19043	7.96598	7.51339	7.27628	7.44022	8.27128	8.36943	7.49696	7.49046
Ap4m1	protein_coding	KNOWN	2	ENSMUSG00000019518	5	138613230	138619936	+	7	0.360117	0.303269	-0.301707	0.331395	0.203502	-0.105021	0.569917	0.30906	0.24335	0.515327	-0.166713	0.35249	0.67249	0.32983	-0.304856	0.450827	0.330075	-0.0854491
Gyg	protein_coding	KNOWN	2	ENSMUSG00000019528	3	20021970	20055216	-	3	0.841229	0.275025	0.196843	1.75583	1.08685	0.993814	1.68012	1.54425	1.53259	1.96478	1.74844	1.29589	0.989042	0.45635	0.225952	1.43641	0.459414	0.853474
Ubxn6	protein_coding	KNOWN	2	ENSMUSG00000019578	17	56206468	56214451	-	7	2.29317	2.25322	2.01358	2.08497	2.3932	2.24684	2.35572	2.22388	2.35759	2.34114	2.10405	2.07851	2.21333	2.2226	2.06211	2.35651	2.42435	2.18149
D17Wsu104e	protein_coding	KNOWN	2	ENSMUSG00000019579	17	56315167	56323343	-	3	4.56984	4.29735	4.28042	4.36398	4.62718	4.75619	4.60552	5.0109	5.02208	4.61076	5.03215	4.53782	4.26194	4.30543	4.4275	4.45596	4.5409	4.5942
Ccdc12	protein_coding	KNOWN	2	ENSMUSG00000019659	9	110559007	110614094	+	1	4.00191	3.44559	3.40465	3.4809	3.71411	3.7841	3.59354	4.03832	4.06848	3.65603	3.9967	3.61119	3.53994	3.595	3.61852	3.73835	3.66242	3.65601
Akt3	protein_coding	KNOWN	2	ENSMUSG00000019699	1	178950204	179188334	-	3	-2.0647	-2.01637	-2.37124	-1.95681	-1.4474	-1.68092	-1.86513	-1.45912	-1.35773	-1.26601	-1.26647	-1.15198	-1.77635	-1.99682	-2.18776	-2.65481	-2.21234	-1.45561
Mrpl24	protein_coding	KNOWN	2	ENSMUSG00000019710	3	87723428	87727594	+	6	4.27521	3.98057	3.97152	4.3118	4.16513	4.1058	4.05261	4.22961	4.25463	3.99437	4.02693	3.83273	4.0408	4.07477	4.18137	4.61274	4.20024	3.91802
Gle1	protein_coding	KNOWN	2	ENSMUSG00000019715	2	29790946	29815891	+	7	1.87171	1.69967	1.38727	2.15322	2.10661	1.98746	2.52894	2.67889	2.67857	2.23793	1.76324	1.95843	2.00138	1.73597	1.97694	2.39875	1.99166	1.75137
Calr3	protein_coding	KNOWN	2	ENSMUSG00000019732	8	74948075	74967769	-	3	-0.143518	-0.277333	-0.681968	-0.736942	-0.678257	-0.873729	-0.754349	-0.498457	-1.09953	-0.934167	-1.63542	-0.917459	-0.293296	-0.378991	-0.875237	-0.778409	0.0644792	-0.250012
Polr2i	protein_coding	KNOWN	2	ENSMUSG00000019738	7	31016967	31018409	+	8	3.20344	2.83746	2.37683	3.00857	3.30459	2.84265	3.16936	3.40565	3.19583	3.34197	3.17704	2.831	3.0521	2.95187	2.89872	3.30954	3.35464	2.8027
Krt10	protein_coding	KNOWN	2	ENSMUSG00000019761	11	99246568	99250678	-	2	-0.939105	-1.33771	-1.66079	-1.7181	-1.8059	-1.60926	-1.21148	-1.21529	-1.06785	-0.982841	-1.56365	-1.4887	-1.15445	-1.4474	-1.5767	-1.3556	-1.70838	-1.35674
Mtrf1l	protein_coding	KNOWN	2	ENSMUSG00000019774	10	4522631	4534654	+	3	0.0265909	-0.329166	0.0249698	0.464233	-0.105503	-0.136318	0.507571	0.297093	0.347342	0.309607	0.364381	0.147711	0.0556289	-0.118613	0.48867	0.548321	0.0478862	0.00803117
Hdac2	protein_coding	KNOWN	2	ENSMUSG00000019777	10	36694350	36721695	+	5	2.04315	1.72442	1.95733	2.20991	2.10232	2.15526	2.38751	2.62383	2.54598	2.4273	2.39584	2.04833	1.92925	1.77787	2.07884	2.03382	1.68266	1.94585
Frk	protein_coding	KNOWN	2	ENSMUSG00000019779	10	34203206	34331032	+	2	-0.0501696	-0.134075	-0.525265	0.338248	-0.1163	-0.648585	0.141663	0.21694	0.460076	0.742009	0.997132	0.721117	0.146298	-0.435095	-0.784808	0.0556413	-0.272297	0.0338558
Rwdd1	protein_coding	KNOWN	2	ENSMUSG00000019782	10	33716361	33739430	-	3	3.3585	3.06577	3.25306	3.59349	3.43115	3.56619	3.58984	3.75629	3.71746	3.60698	3.57529	3.23818	3.19949	3.23913	3.31849	3.53928	3.12407	3.37099
Stxbp5	protein_coding	KNOWN	2	ENSMUSG00000019790	10	9475345	9620877	-	12	-0.271618	-0.360755	-0.726637	0.267485	0.199837	-0.273949	0.358024	0.252367	0.370993	0.234175	0.235647	0.0120953	0.0786661	-0.522076	-0.473892	0.469258	0.230336	-0.0482464
Trmt11	protein_coding	KNOWN	2	ENSMUSG00000019792	10	30254031	30320555	-	2	0.968796	0.789543	1.00038	1.16476	1.09888	0.93261	1.19759	1.06463	1.11892	1.33587	1.18476	1.10356	0.971477	0.820137	1.00924	0.945543	0.787104	0.924049
Katna1	protein_coding	KNOWN	2	ENSMUSG00000019794	10	7445798	7482948	+	6	2.39438	2.20394	2.03224	2.35039	2.4683	2.42041	2.39865	2.61363	2.64078	2.42494	2.66283	2.35586	2.4518	2.27443	2.26873	2.35046	2.43643	2.3455
Pcmt1	protein_coding	KNOWN	2	ENSMUSG00000019795	10	7349171	7400934	-	11	2.52999	2.32432	2.48027	2.28589	2.49105	2.39101	2.55346	2.87935	2.75663	2.56832	2.63075	2.50589	2.63618	2.40356	2.60914	2.40604	2.41221	2.27492
1700021F05Rik	protein_coding	KNOWN	2	ENSMUSG00000019797	10	43244927	43260800	-	4	3.44753	2.89596	3.02072	3.45015	3.17143	3.46811	3.33493	3.46916	3.37623	3.49016	3.61474	3.24729	3.23878	3.11502	2.92379	3.16176	2.91836	3.17219
Sec63	protein_coding	KNOWN	2	ENSMUSG00000019802	10	42481302	42552320	+	6	4.25152	4.09339	4.01402	4.16221	4.51855	4.33103	4.2464	4.47065	4.5218	4.31623	4.47946	4.42654	4.3565	4.09063	4.15684	4.25281	4.22636	4.21851
Snx3	protein_coding	KNOWN	2	ENSMUSG00000019804	10	42221836	42255187	+	3	5.22416	5.08828	4.90674	5.1947	5.20234	5.25962	5.32238	5.57264	5.54451	5.24337	5.4242	5.13826	5.12771	5.13002	5.06931	5.3032	5.27083	5.12898
Adat2	protein_coding	KNOWN	2	ENSMUSG00000019808	10	13272700	13283182	+	1	0.0842885	0.0437082	0.401541	1.03932	0.579795	0.727606	0.626219	0.786196	0.833479	0.785111	0.866888	0.401363	0.778241	-0.0452601	0.382051	0.97843	0.0886562	0.285517
Pex3	protein_coding	KNOWN	2	ENSMUSG00000019809	10	13243648	13272948	-	7	2.16658	2.21029	2.32356	2.52301	2.24327	2.20349	2.24385	2.06716	2.24525	2.40085	2.23904	2.15095	2.37583	2.17184	2.06549	2.19197	1.9838	2.06374
Fuca2	protein_coding	KNOWN	2	ENSMUSG00000019810	10	13219346	13238841	+	6	-0.0803107	-0.59323	-1.01521	0.14993	-0.349023	-0.361671	0.119147	0.431049	0.622029	0.35179	0.439765	0.202781	-0.269884	-0.554423	-1.11349	-0.133965	-0.278946	-0.0940971
Cd164	protein_coding	KNOWN	2	ENSMUSG00000019818	10	41239306	41250848	+	2	6.97327	6.8656	6.57063	6.5412	7.25773	6.94451	6.68023	6.98321	7.16376	6.61612	6.95881	7.00054	6.9207	6.85934	6.48221	6.35251	6.80474	6.95127
Utrn	protein_coding	KNOWN	2	ENSMUSG00000019820	10	12101986	12589163	-	4	0.824197	1.27651	0.658993	1.205	1.32887	0.57839	1.21466	1.36372	1.36137	1.14083	1.28299	1.34942	1.31781	0.954536	0.342618	1.17579	1.10568	0.731082
Smpd2	protein_coding	KNOWN	2	ENSMUSG00000019822	10	41205448	41210175	-	9	2.10192	2.08151	1.75124	1.86022	2.07299	1.7804	2.111	1.94577	2.05151	2.2692	1.94651	2.02258	2.06798	1.97103	1.94712	2.0212	2.14566	1.82584
Zbtb24	protein_coding	KNOWN	2	ENSMUSG00000019826	10	41170189	41185385	+	2	1.39765	1.17969	0.828429	1.17706	1.37279	0.915573	1.49818	1.4877	1.39013	1.68022	1.3827	1.36038	1.41665	1.1813	1.01852	1.33645	1.67113	1.36904
Wasf1	protein_coding	KNOWN	2	ENSMUSG00000019831	10	40603281	40658376	+	2	-1.72559	-1.61499	-3.39245	-1.07883	-1.44548	-2.03263	-0.673736	-1.10099	-0.59248	-0.615075	-1.23544	-1.52284	-1.48825	-1.59691	-2.82651	-0.481571	-0.930516	-0.8829
Amd-ps4	pseudogene	KNOWN	2	ENSMUSG00000019836	4	51265897	51266899	-	2	-1.08334	-0.625836	-1.02798	-0.850132	-0.758227	-1.15711	0.356898	0.00592105	-0.239109	0.445774	-0.37166	-1.04817	-0.888258	-1.12373	-0.732167	-0.616965	-0.87215	-0.933149
Gtf3c6	protein_coding	KNOWN	2	ENSMUSG00000019837	10	39969009	39977471	-	1	3.44806	3.0555	2.8894	3.6048	3.89107	3.60552	3.49508	3.84285	3.83905	3.56694	3.72551	3.17785	3.22233	3.16184	3.09244	3.62385	3.51197	3.43352
Rev3l	protein_coding	KNOWN	2	ENSMUSG00000019841	10	39451924	39595017	+	8	-0.257019	-0.15781	-0.831201	0.334138	0.181044	-0.393818	0.329374	0.199831	0.103984	0.320014	0.197649	0.357694	0.305051	-0.392094	-0.555447	0.310693	0.265735	-0.161753
Traf3ip2	protein_coding	KNOWN	2	ENSMUSG00000019842	10	39332740	39375113	+	5	-0.876095	-1.18519	-1.27358	-0.638394	-0.65134	-1.04524	-0.975024	-0.628862	-0.959684	-0.0952599	-0.000841426	-0.236847	-0.335162	-1.33279	-1.31064	-0.59408	-0.78744	-1.11162
Fyn	protein_coding	KNOWN	2	ENSMUSG00000019843	10	39088661	39285187	+	9	-0.340592	-0.220982	-0.682114	-1.09886	-0.513886	-0.383195	-0.558995	-0.330587	-0.399067	-0.204298	-0.315114	0.226375	-0.00491808	-0.146246	-0.967438	-1.43582	-0.558209	-0.148396
Prep	protein_coding	KNOWN	2	ENSMUSG00000019849	10	44787012	44878803	+	2	3.44314	3.26225	2.76223	3.56057	3.88134	3.55109	4.08806	4.09618	4.08964	4.10673	4.03728	3.64188	3.59866	3.20037	2.73363	3.5572	3.57351	3.38362
Perp	protein_coding	KNOWN	2	ENSMUSG00000019851	10	18564877	18576879	+	1	5.38888	5.19151	4.90194	5.34192	5.67568	5.41599	5.75123	5.68916	5.77442	5.8015	5.66509	5.53495	5.24858	5.14981	4.55774	5.13822	5.56491	5.38411
Reps1	protein_coding	KNOWN	2	ENSMUSG00000019854	10	17775667	17844961	+	11	1.38093	1.86717	1.25872	1.76455	1.31568	1.756	1.40084	1.50851	1.61739	1.34817	1.36843	1.33756	1.47894	1.83861	1.16778	1.66977	1.25078	1.24411
Asf1a	protein_coding	KNOWN	2	ENSMUSG00000019857	10	53316767	53329019	+	1	1.4622	0.981389	0.97494	1.50949	1.46258	1.32122	1.68772	1.90642	1.75525	1.52483	1.50205	1.26477	1.27257	1.09049	1.27469	1.54919	1.28709	1.13105
Gopc	protein_coding	KNOWN	2	ENSMUSG00000019861	10	52056891	52101881	-	2	2.45581	2.53284	2.53446	2.84433	2.76621	2.57008	2.71612	2.87743	3.06365	2.95032	3.10869	2.80136	2.84945	2.36033	2.73287	2.73193	2.60402	2.67219
Rtn4ip1	protein_coding	KNOWN	2	ENSMUSG00000019864	10	43621613	43667668	+	2	2.77355	2.58238	2.64541	2.95635	2.91377	3.0678	2.96284	3.22844	3.13246	3.05088	3.20058	2.92114	3.00358	2.48911	2.21817	2.68047	2.55661	2.42868
Vta1	protein_coding	KNOWN	2	ENSMUSG00000019868	10	14374561	14425366	-	7	2.27741	2.07911	2.35543	2.44717	2.19507	2.22976	2.37616	2.46233	2.55618	2.18712	2.33416	2.26362	2.24786	2.16724	2.43865	2.326	2.04843	2.21643
Serinc1	protein_coding	KNOWN	2	ENSMUSG00000019877	10	57235580	57252336	-	5	4.91073	5.02425	4.99619	5.22023	5.30984	5.03903	5.22089	4.92685	5.10245	5.23594	4.89442	5.08147	4.97586	4.92075	4.90952	5.18611	4.9297	4.86523
Rspo3	protein_coding	KNOWN	2	ENSMUSG00000019880	10	29172915	29255673	-	1	0.961353	0.473316	1.20085	1.56444	1.64164	1.26409	0.985111	1.29913	1.18593	0.795634	0.851743	0.985982	0.627715	0.62935	0.611137	0.290545	0.479691	0.772678
Ptprk	protein_coding	KNOWN	2	ENSMUSG00000019889	10	27794626	28317203	+	3	2.84403	3.05118	2.6436	2.58273	3.06422	2.80862	2.85468	3.14691	3.18159	2.72779	3.22271	2.84467	2.97514	2.9871	2.73544	2.74955	2.90237	3.14194
Ppp1r12a	protein_coding	KNOWN	2	ENSMUSG00000019907	10	107599249	107714631	+	3	1.52991	1.60772	2.06746	1.95613	2.01511	1.56573	1.84831	2.24775	2.17316	2.20244	2.21699	1.96852	1.97995	1.42427	1.36573	1.5494	1.69381	1.52836
P4ha1	protein_coding	KNOWN	2	ENSMUSG00000019916	10	58786044	58836052	+	3	0.868712	0.67043	0.214903	0.971584	1.06575	0.694931	1.52468	1.38996	1.739	1.03207	1.55935	0.938267	0.499502	0.751971	1.42236	1.27463	1.52905	1.50223
Lims1	protein_coding	KNOWN	2	ENSMUSG00000019920	10	57786214	57887439	+	7	1.41263	1.17636	1.15088	1.8298	1.71266	1.41385	2.10199	2.44121	2.38138	2.16856	2.39612	1.88755	1.59453	1.17988	0.843707	1.20333	1.33256	1.41242
Zwint	protein_coding	KNOWN	2	ENSMUSG00000019923	10	72117593	72137712	+	7	3.16752	3.11707	3.32382	3.55397	3.49269	3.40529	3.98564	4.15684	4.06563	3.62246	3.37596	3.11103	3.17869	3.13692	3.30493	3.5046	3.49469	3.2302
Ube2d1	protein_coding	KNOWN	2	ENSMUSG00000019927	10	70717728	70748010	-	3	0.457385	-0.134205	-0.0780937	0.571751	0.527212	0.51756	0.685961	0.70835	0.761489	0.844243	0.750644	0.512954	0.284892	-0.0550296	-0.213482	0.664897	0.479228	0.381883
Dcn	protein_coding	KNOWN	2	ENSMUSG00000019929	10	96942245	96980777	+	2	5.64155	5.41586	5.42462	5.43156	5.84187	5.27765	5.48507	5.95654	5.82983	5.6787	5.77896	5.59563	5.21124	5.42738	5.19784	4.89178	5.04387	5.43131
Arid5b	protein_coding	KNOWN	2	ENSMUSG00000019947	10	67558341	67741474	-	2	2.02527	2.4901	2.62133	2.14145	2.22103	1.64052	2.02609	1.99577	2.26946	2.04493	2.42627	2.04625	2.1715	2.11862	2.21444	2.83279	2.18158	2.98386
Uhrf1bp1l	protein_coding	KNOWN	2	ENSMUSG00000019951	10	89207736	89282614	+	2	2.62179	2.63803	2.80545	3.22006	3.31143	2.97727	3.4126	3.17089	3.17477	3.61847	3.38845	2.93897	2.80797	2.3956	2.58194	3.07514	3.00559	2.56018
Kitl	protein_coding	KNOWN	2	ENSMUSG00000019966	10	99478264	99563047	+	4	-1.40118	-1.47409	-0.996385	-1.90231	-1.73325	-1.6147	-1.45481	-1.24704	-1.18524	-1.58654	-1.71647	-1.24812	-1.67525	-1.71462	-1.61236	-1.62459	-1.56515	-1.29526
Ikbip	protein_coding	KNOWN	2	ENSMUSG00000019975	10	90545685	90565352	+	5	-1.21625	-1.62097	-2.33976	-0.91043	-0.894733	-1.05973	-0.526822	0.218166	0.150841	-0.611332	0.134903	-0.45183	-1.40464	-1.66304	-1.83421	-0.778957	-1.51607	-1.20185
Hbs1l	protein_coding	KNOWN	2	ENSMUSG00000019977	10	21015785	21088695	+	2	3.28794	3.26183	3.2979	3.48707	3.54291	3.63295	3.58663	3.65702	3.61545	3.60094	3.66899	3.42929	3.3469	3.29068	3.53372	3.65744	3.41292	3.35045
Epb4.1l2	protein_coding	KNOWN	2	ENSMUSG00000019978	10	25079604	25243320	+	9	0.669512	0.487516	0.541094	0.359442	0.652243	0.538529	1.02834	1.48022	1.5527	1.05173	1.2255	1.151	0.619772	0.586892	-0.143144	-0.211826	0.167939	0.517805
Med23	protein_coding	KNOWN	2	ENSMUSG00000019984	10	24589792	24633487	+	12	0.419263	-0.053448	0.133125	0.861552	0.647928	0.171551	0.773833	0.956032	0.995395	0.855094	0.831584	0.644057	0.722382	-0.0890973	0.129526	0.678761	0.52447	0.327204
Nedd1	protein_coding	KNOWN	2	ENSMUSG00000019988	10	92147491	92185165	-	1	2.13298	2.24152	1.82366	2.35674	2.13089	2.05101	2.48365	2.71733	2.72528	2.15486	2.09997	2.06467	1.92385	2.08682	1.68194	2.13876	1.77054	2.10196
Mtap7	protein_coding	KNOWN	2	ENSMUSG00000019996	10	19868277	20001393	+	2	2.56137	2.74395	2.64498	2.9755	2.67161	2.59035	2.43783	2.33586	2.46375	2.47364	2.55674	2.68716	2.82787	2.56381	2.56039	2.58478	2.52069	2.32781
Ctgf	protein_coding	KNOWN	2	ENSMUSG00000019997	10	24315248	24318489	+	3	0.679665	2.12682	1.70155	1.29179	0.601258	0.729023	0.556325	-0.166868	0.855169	-0.174044	0.659077	-0.404731	-1.09136	1.47727	1.84318	-0.535416	-0.590811	1.29948
Stx7	protein_coding	KNOWN	2	ENSMUSG00000019998	10	23869123	23908765	+	1	2.8315	2.68895	2.63989	2.74275	2.83277	2.59002	2.76471	3.03587	3.17692	2.99882	3.2037	2.94754	2.64219	2.6947	2.47511	2.48654	2.74089	2.71066
Ifngr1	protein_coding	KNOWN	2	ENSMUSG00000020009	10	19311755	19330035	+	6	1.78181	1.73028	1.93302	1.89636	1.94766	2.09868	2.24031	2.58333	2.50539	2.3178	2.39512	1.93481	1.86755	1.8029	1.81349	1.65166	1.69598	1.85319
Cdk17	protein_coding	KNOWN	2	ENSMUSG00000020015	10	92623621	92729816	+	2	1.5073	1.63565	1.67757	2.03789	1.92879	1.9169	1.49025	1.86687	2.00733	1.58349	1.79219	1.75889	1.59208	1.44339	1.47487	1.71073	1.4069	1.35943
Snrpf	protein_coding	KNOWN	2	ENSMUSG00000020018	10	93045774	93052451	-	1	3.07353	2.56766	2.93461	3.03157	2.88169	3.16432	3.29627	3.60052	3.41492	3.10586	3.47063	2.49951	2.65718	2.73285	3.05475	2.93363	2.83417	2.71271
Fgd6	protein_coding	KNOWN	2	ENSMUSG00000020021	10	93498746	93608084	+	3	2.25494	2.44139	1.90094	2.52101	2.09858	2.40792	2.14251	1.93425	2.04567	2.14324	1.71155	2.27811	2.12582	2.27159	1.79949	2.57532	1.9853	1.87023
Tmcc3	protein_coding	KNOWN	2	ENSMUSG00000020023	10	93774694	94053701	+	10	0.350576	1.0437	-0.853847	0.381315	0.455816	0.263141	-0.0815444	-0.106138	0.0648949	0.614977	0.467833	1.04213	0.757374	0.287347	-0.995343	0.058995	0.25428	0.00434657
Ccdc41	protein_coding	KNOWN	2	ENSMUSG00000020024	10	94151535	94253081	+	1	0.852095	0.592826	0.700766	1.30457	1.15436	0.945223	1.63478	1.81122	1.71687	1.40166	1.4232	0.970439	0.822871	0.539976	0.646374	1.19206	0.6973	0.904684
Nudt4	protein_coding	KNOWN	2	ENSMUSG00000020029	10	95009641	95026801	-	1	5.50647	5.78916	5.59096	5.68977	5.54312	5.80445	5.50299	5.6857	5.95711	5.43415	5.69866	5.71313	5.34354	5.7954	5.49806	5.55792	5.40384	5.54262
Nuak1	protein_coding	KNOWN	2	ENSMUSG00000020032	10	83833650	83903342	-	2	-1.16416	-1.92364	-2.00694	-1.15219	-1.03512	-1.35087	-1.23853	-1.06425	-1.2058	-0.980888	-1.52292	-0.796772	-0.709445	-1.97995	-2.74774	-0.899111	-0.970128	-1.46741
Hsp90b1	protein_coding	KNOWN	2	ENSMUSG00000020048	10	86152954	86168254	-	5	7.58142	7.67402	7.62833	8.81761	8.65721	8.00718	7.74757	8.40412	8.62642	7.73343	8.51552	8.31744	7.92831	7.631	8.78611	9.03381	8.13014	7.75827
Igf1	protein_coding	KNOWN	2	ENSMUSG00000020053	10	87321010	87399792	+	9	5.68635	5.73509	5.70839	5.97202	5.71328	5.70034	5.63845	5.58779	5.38779	5.75807	5.62517	5.72214	5.78646	5.5332	5.47809	5.83272	5.43471	5.64252
Ccdc53	protein_coding	KNOWN	2	ENSMUSG00000020056	10	87663842	87708897	+	3	3.27683	3.09482	2.70409	3.22118	3.21075	3.16607	3.15533	3.16183	3.26284	3.208	3.0932	3.05642	3.05765	3.12938	2.86725	3.28823	3.14656	3.21223
Sirt1	protein_coding	KNOWN	2	ENSMUSG00000020063	10	62781753	62844452	-	6	0.856456	0.694007	0.951417	0.976369	0.835425	0.698757	1.04376	1.01152	1.2833	0.82263	0.95269	0.754322	0.878974	0.680475	1.09902	0.878616	0.670882	1.16861
Herc4	protein_coding	KNOWN	2	ENSMUSG00000020064	10	62706659	62780622	+	2	3.40416	3.41463	3.00197	3.12502	3.45557	3.20614	3.19096	3.25783	3.35479	3.27753	3.44404	3.67487	3.65109	3.49311	3.05557	3.17695	3.42758	3.39035
Hnrnph3	protein_coding	KNOWN	2	ENSMUSG00000020069	10	62477412	62486965	-	6	1.84418	1.55011	1.09488	1.67198	1.78413	1.95968	1.58406	1.98068	1.89839	1.69466	2.0315	1.55679	1.62909	1.56371	1.52667	2.22669	1.75147	1.41154
Ddx50	protein_coding	KNOWN	2	ENSMUSG00000020076	10	62078540	62113966	-	2	3.82542	3.84436	3.74493	4.06543	4.18446	3.81714	4.05507	4.37534	4.48855	3.97481	4.18338	4.15741	4.02936	3.80786	4.17067	4.09714	4.16456	4.00014
Vps26a	protein_coding	KNOWN	2	ENSMUSG00000020078	10	61917591	61949553	-	3	3.26776	3.12681	2.95104	3.49322	3.27997	2.92305	3.5092	3.62256	3.56081	3.59399	3.36463	3.38312	3.20969	3.14372	3.00136	3.37759	3.2244	3.24434
2010107G23Rik	protein_coding	KNOWN	2	ENSMUSG00000020083	10	61570403	61606668	-	11	-1.59035	-2.82349	-3.26507	-1.13918	-2.02216	-2.70619	-1.65266	-2.43863	-1.90831	-0.97367	-1.37522	-1.12053	-1.45121	-2.50399	-4.22222	-1.46513	-1.66212	-2.94392
Sar1a	protein_coding	KNOWN	2	ENSMUSG00000020088	10	61143058	61156043	+	1	4.49232	4.4174	4.68497	5.01183	4.70573	4.95309	4.96833	5.16304	5.21907	5.00394	4.91408	4.76382	4.66118	4.44725	5.10566	5.05536	4.56341	4.57046
Ppa1	protein_coding	KNOWN	2	ENSMUSG00000020089	10	61111300	61136916	+	5	5.58164	5.3563	5.4779	6.27417	6.29492	6.3941	6.2253	6.25581	6.19112	6.26356	6.39032	5.89063	5.40537	5.38667	5.70691	6.26151	5.71974	5.76418
Eif4ebp2	protein_coding	KNOWN	2	ENSMUSG00000020091	10	60895245	60915417	-	2	4.78059	4.81711	4.59841	4.78509	4.83629	4.93564	5.06891	5.10343	5.06162	5.0621	5.23215	5.07729	5.17772	4.76852	4.46228	5.00881	5.11995	5.01266
X99384	protein_coding	KNOWN	2	ENSMUSG00000020092	10	60782405	60846271	-	1	0.981154	0.876195	0.216292	0.734117	0.9102	0.771578	1.13757	0.966967	0.845965	1.09652	0.790494	0.994291	1.08433	0.678574	0.112022	0.86448	1.04501	0.77954
4632428N05Rik	protein_coding	KNOWN	2	ENSMUSG00000020101	10	59809599	59835432	+	8	-0.851024	-1.26305	-0.443787	-0.371439	-0.515113	-0.307467	-0.876089	-0.400753	-0.321007	-0.922965	-0.580568	0.0473171	-0.600035	-0.787699	-0.764929	-0.479345	-0.512786	-0.690364
Anapc16	protein_coding	KNOWN	2	ENSMUSG00000020107	10	59450657	59465860	-	1	3.82382	3.49236	3.53538	3.5293	3.57313	3.57277	3.5212	3.58105	3.75672	3.24993	3.60766	3.4926	3.5156	3.54569	3.96256	4.05946	3.88462	3.6034
Ddit4	protein_coding	KNOWN	2	ENSMUSG00000020108	10	59412423	59414518	-	1	2.68922	5.12035	3.81826	0.631045	1.68243	-0.0861636	0.950641	1.58888	1.65453	1.41118	1.82865	2.19643	1.31375	4.92768	2.58725	1.01773	2.65085	2.88117
Dnajb12	protein_coding	KNOWN	2	ENSMUSG00000020109	10	59342304	59362050	+	5	3.63598	3.63838	3.16362	3.80332	3.8384	3.68551	3.75598	3.93796	3.92987	3.82652	3.80609	3.85905	3.80481	3.57816	3.34021	3.8917	3.80847	3.57028
Micu1	protein_coding	KNOWN	2	ENSMUSG00000020111	10	59165225	59326880	+	11	1.1614	1.06865	1.23299	1.92883	1.57305	1.7151	1.60897	1.84247	1.88453	1.55574	1.68768	1.36392	1.1936	1.07833	0.902007	1.32726	1.14346	1.11476
Cand1	protein_coding	KNOWN	2	ENSMUSG00000020114	10	118636311	118677111	-	4	2.46743	2.40427	2.42491	2.87684	2.66714	2.53069	2.95008	3.09003	3.02495	3.02641	2.76816	2.64425	2.77304	2.36291	2.59654	2.78308	2.67874	2.57413
Usp15	protein_coding	KNOWN	2	ENSMUSG00000020124	10	122550286	122634017	-	3	3.07152	3.22033	3.08632	3.49619	3.56578	3.17217	3.63071	3.66128	3.76964	3.67079	3.65813	3.24068	3.16359	3.10121	3.08854	3.32216	3.18345	3.25242
Vps54	protein_coding	KNOWN	2	ENSMUSG00000020128	11	21138892	21221139	+	8	2.2347	2.17855	1.96792	2.38172	2.38088	2.05323	2.32755	2.38037	2.49919	2.29936	2.39264	2.41356	2.39512	2.08917	1.91231	2.38797	2.32373	2.25244
Rab21	protein_coding	KNOWN	2	ENSMUSG00000020132	10	114726919	114752647	-	2	3.6463	3.53503	3.73219	3.46246	3.79744	3.48954	3.49988	3.8	3.87596	3.56906	3.81339	3.65159	3.58969	3.53347	3.63772	3.39399	3.63767	3.72269
2310011J03Rik	protein_coding	KNOWN	2	ENSMUSG00000020133	10	79780999	79783282	-	1	2.3693	1.83188	1.72679	2.64551	2.48007	2.5128	2.50497	2.58363	2.59444	2.71079	2.37879	2.27434	2.19897	1.86312	2.1474	2.80761	2.49044	2.33611
Peli1	protein_coding	KNOWN	2	ENSMUSG00000020134	11	20991294	21050326	+	4	1.46356	1.00258	0.4997	0.955088	0.972723	0.480841	1.007	0.982836	1.1818	1.11347	1.04038	1.15973	1.31752	0.966651	0.603957	1.03869	1.14404	1.25
Rab1	protein_coding	KNOWN	2	ENSMUSG00000020149	11	20101435	20126859	+	9	5.16732	5.19235	5.45389	5.9191	5.45447	5.58399	5.50085	5.66986	5.70678	5.55396	5.65262	5.4121	5.33175	5.12341	5.64076	5.54689	5.12014	5.10403
Actr2	protein_coding	KNOWN	2	ENSMUSG00000020152	11	19962307	20012916	-	3	4.23342	4.22563	4.18577	4.3515	4.36812	4.29184	4.46705	4.55463	4.66228	4.56026	4.6926	4.45841	4.19494	4.13779	4.08423	4.03524	4.03044	4.22798
Ptprb	protein_coding	KNOWN	2	ENSMUSG00000020154	10	115712579	115826594	+	2	1.22827	1.42037	0.826761	0.839292	1.13608	1.0364	0.622608	1.08137	1.09451	0.950179	0.746708	1.86789	1.3835	1.27122	0.637154	0.526812	0.939236	1.34637
Meis1	protein_coding	KNOWN	2	ENSMUSG00000020160	11	18780433	18918961	-	8	-2.1452	-2.8271	-2.96895	-2.26895	-2.23101	-2.39089	-1.64022	-1.36135	-1.04894	-1.17358	-0.703562	-1.23994	-1.95585	-2.84348	-2.68416	-2.12259	-1.95195	-2.27675
Cnot2	protein_coding	KNOWN	2	ENSMUSG00000020166	10	115922217	116018567	-	19	2.59982	2.49266	2.53485	2.71203	2.58666	2.45645	2.52896	2.76383	2.87207	2.64289	2.82098	2.81831	2.74896	2.48786	2.66505	2.71584	2.56207	2.61363
Tcf3	protein_coding	KNOWN	2	ENSMUSG00000020167	10	79872259	79896392	-	14	1.01474	0.614901	0.224538	1.22878	1.19594	1.34781	1.74958	1.63951	1.35303	1.95949	1.31625	1.19475	1.21055	0.52012	0.469437	1.55349	1.23942	0.777435
Frs2	protein_coding	KNOWN	2	ENSMUSG00000020170	10	116507185	116585530	-	1	1.18203	1.2221	1.49794	1.80107	1.73198	1.19357	1.44256	2.04604	1.92299	1.64668	2.03145	1.62193	1.55728	1.05428	1.51253	1.6712	1.55033	1.39312
Yeats4	protein_coding	KNOWN	2	ENSMUSG00000020171	10	116652198	116661563	-	2	3.28433	2.86829	3.548	3.42371	3.29542	3.34191	3.50819	3.73432	3.54369	3.43657	3.35503	3.03675	3.10188	3.07542	3.65133	3.46503	3.05958	3.2206
Grb10	protein_coding	KNOWN	2	ENSMUSG00000020176	11	11830511	11938686	-	12	-1.56669	-1.30335	-2.11476	-2.26861	-1.75802	-1.98946	-1.64093	-1.25883	-1.25605	-1.57563	-1.29875	-1.18487	-1.1593	-1.3484	-2.30111	-2.42631	-2.16499	-1.583
Adora2a	protein_coding	KNOWN	2	ENSMUSG00000020178	10	74779688	74797533	+	1	-1.64487	-2.10607	-1.9739	-1.78533	-1.69483	-1.75541	-1.53782	-0.988363	-1.33736	-1.59518	-1.22877	-1.72306	-1.85932	-1.71792	-2.10788	-2.4262	-1.75224	-1.83886
Snrpd3	protein_coding	KNOWN	2	ENSMUSG00000020180	10	74980787	74998185	+	1	5.72649	5.42485	5.29602	5.2606	5.41766	5.60168	5.30137	5.78584	5.71731	5.37878	5.56786	5.378	5.1734	5.57389	5.55846	5.13966	5.38084	5.6418
Cpm	protein_coding	KNOWN	2	ENSMUSG00000020183	10	117066556	117124408	+	4	-1.55421	-1.55475	-1.90796	-1.46228	-1.22318	-1.3529	-0.920543	-1.09399	-0.573337	-0.222327	-0.757613	-1.02701	-1.44702	-1.86179	-1.76222	-1.83569	-1.31246	-1.54404
Mknk2	protein_coding	KNOWN	2	ENSMUSG00000020190	10	80128077	80139038	-	4	4.45185	5.34469	4.03703	5.1202	4.01525	5.16416	4.69645	4.31663	4.63253	4.30911	4.52139	4.39899	3.72142	5.12616	3.89738	4.79236	4.0068	5.00336
Ap3d1	protein_coding	KNOWN	2	ENSMUSG00000020198	10	80169723	80204956	-	1	3.04688	3.08138	3.28695	3.77473	3.60447	3.44837	3.35269	3.61795	3.65999	3.54918	3.56596	3.4387	3.44004	3.01527	3.52691	3.794	3.53852	3.13597
Timm13	protein_coding	KNOWN	2	ENSMUSG00000020219	10	80362195	80363714	-	1	4.95084	4.49876	4.34151	4.44622	4.70928	4.87469	4.78364	4.83378	4.88924	4.69362	4.85145	4.42308	4.509	4.61556	4.60323	4.72291	4.83378	4.51555
Vps13d	protein_coding	KNOWN	2	ENSMUSG00000020220	4	144562529	144784898	-	10	1.13891	1.3038	1.09232	1.25406	1.48119	0.903282	1.24955	1.10206	1.176	1.39121	1.36403	1.4294	1.37913	1.01912	0.731618	1.15261	1.46373	1.17837
Llph	protein_coding	KNOWN	2	ENSMUSG00000020224	10	119664126	119669127	+	2	3.20162	2.87727	3.3423	3.3592	3.03074	3.29781	3.25449	3.14147	3.28096	3.51397	3.16961	3.00352	2.8023	3.07674	3.48182	3.14443	2.97166	3.23121
Tmbim4	protein_coding	KNOWN	2	ENSMUSG00000020225	10	119638646	119661973	+	10	4.03076	3.8097	3.86111	3.86925	4.06759	4.18616	4.13584	4.13366	4.12737	4.12574	3.98327	3.82446	3.7452	3.95486	3.94633	4.02127	3.96172	3.90775
Dip2a	protein_coding	KNOWN	2	ENSMUSG00000020231	10	75722174	75808036	-	8	-1.84713	-1.98192	-2.79449	-1.5718	-1.62159	-2.54287	-0.980109	-0.920492	-1.18208	-0.95379	-0.964483	-1.21831	-1.60596	-2.35664	-3.07146	-1.77086	-1.73066	-1.9429
Hmg20b	protein_coding	KNOWN	2	ENSMUSG00000020232	10	80808793	80813225	-	13	2.15775	1.94614	1.67094	1.86955	2.3202	2.04078	2.52475	2.56803	2.43786	2.54456	2.28159	2.06834	2.02446	1.88236	1.7834	2.19839	2.58986	1.93092
Fzr1	protein_coding	KNOWN	2	ENSMUSG00000020235	10	80828967	80841261	-	7	0.741421	0.548483	0.311962	1.00651	0.771953	0.642541	1.09583	1.54863	1.59755	1.35744	1.27661	1.02041	0.912817	0.497394	0.430969	1.01644	1.03816	0.664474
Ncln	protein_coding	KNOWN	2	ENSMUSG00000020238	10	80948994	80959137	-	9	3.49707	3.42	3.22143	3.71522	3.95417	3.78115	4.03277	4.16154	4.16272	4.15296	4.09025	3.59205	3.55867	3.32322	3.26528	3.8015	3.88224	3.5669
Col6a2	protein_coding	KNOWN	2	ENSMUSG00000020241	10	76058507	76086375	-	3	-1.08749	-1.5186	-2.34775	-1.7928	-0.888565	-0.891374	-0.593675	0.0812679	-0.031229	-0.751376	0.168962	-0.351476	-1.21496	-1.26274	-2.17535	-1.45411	-1.01798	-1.4968
Nfyb	protein_coding	KNOWN	2	ENSMUSG00000020248	10	82211446	82226889	-	8	2.33161	1.80726	2.384	2.08184	2.37182	2.36868	2.451	2.78875	2.60529	2.61976	2.7151	2.50092	2.39122	1.96055	2.4885	2.80284	2.44018	2.56088
Ppm1m	protein_coding	KNOWN	2	ENSMUSG00000020253	9	106096503	106102077	-	6	1.34717	1.41847	0.669516	0.761404	1.37557	0.825814	1.35571	1.77061	1.62058	1.4349	1.24578	1.07369	1.46265	1.37567	0.57232	1.14961	1.71399	1.44572
Adarb1	protein_coding	KNOWN	2	ENSMUSG00000020262	10	76753471	76881015	-	13	-0.651927	-0.288087	0.0550659	-0.263851	-0.702318	-0.890296	0.0729181	-0.946873	-0.494206	0.0304811	-0.682346	-0.382943	-0.540178	-0.914172	-0.242957	-0.139286	-0.398382	-0.594763
Appl2	protein_coding	KNOWN	2	ENSMUSG00000020263	10	83062778	83111483	-	14	1.14588	0.934609	0.612412	0.788128	0.686289	0.536544	0.538441	0.723661	0.727455	0.745569	0.675629	1.20661	1.3798	0.851072	0.262801	0.926687	0.896032	0.726013
Hint1	protein_coding	KNOWN	2	ENSMUSG00000020267	11	54679885	54684003	+	2	7.18908	6.82975	6.68211	6.76254	6.99405	7.14873	7.30939	7.32057	7.34586	7.24305	7.18318	6.71117	6.71199	6.97578	6.85006	6.89459	6.93299	6.90271
Lyrm7	protein_coding	KNOWN	2	ENSMUSG00000020268	11	54640368	54674418	-	7	-1.07202	-1.48752	-1.07918	-0.894463	-0.781807	-0.966477	-1.3543	-1.07474	-1.46826	-1.10295	-1.01379	-1.09094	-0.916463	-1.56673	-1.46629	-1.14147	-0.820878	-1.68295
Fbxw11	protein_coding	KNOWN	2	ENSMUSG00000020271	11	32542724	32646816	+	7	2.58688	2.68057	2.51554	3.147	2.88267	2.88693	3.0066	3.2188	3.27589	3.00874	3.14697	2.91081	2.8019	2.61883	2.64822	2.97293	2.7653	2.81518
Papolg	protein_coding	KNOWN	2	ENSMUSG00000020273	11	23762646	23795253	-	4	-0.542339	-0.932331	-0.150461	-0.0989225	-0.319425	-0.37653	-0.347958	-0.115838	0.00618246	-0.20346	-0.0140021	-0.169827	-0.289598	-0.84992	-0.264087	-0.215532	-0.738402	-0.402946
Pus10	protein_coding	KNOWN	2	ENSMUSG00000020280	11	23565674	23632876	+	7	1.60881	1.54237	1.52349	2.15062	2.20282	2.14282	2.03445	2.11493	2.16651	2.31229	2.27113	1.96944	1.77648	1.50165	1.40503	2.05067	1.77463	1.62589
Pex13	protein_coding	KNOWN	2	ENSMUSG00000020283	11	23546479	23565959	-	4	3.36017	3.3237	2.88412	3.68451	3.57072	3.36474	3.55796	3.7453	3.7448	3.6769	3.57783	3.49533	3.43339	3.34674	3.0432	3.48611	3.27273	3.26483
Mpg	protein_coding	KNOWN	2	ENSMUSG00000020287	11	32126505	32132700	+	4	0.808651	0.494814	0.818073	0.985747	0.578376	0.902486	0.912932	0.772027	0.928219	1.08469	0.979217	0.761797	0.822624	0.524664	0.619963	0.772961	0.709763	0.705789
Ahsa2	protein_coding	KNOWN	2	ENSMUSG00000020288	11	23387882	23398030	-	8	2.87081	2.85154	2.25225	2.75901	3.1284	3.09848	3.1021	3.15983	3.19142	2.95274	3.04764	2.9478	2.81701	2.82883	2.81939	3.3314	3.2668	3.03779
Nprl3	protein_coding	KNOWN	2	ENSMUSG00000020289	11	32125628	32167707	-	17	0.111765	0.168415	0.332218	0.541119	0.324697	0.118857	0.599252	0.367572	0.283392	0.694837	0.174569	0.178119	0.400121	-0.144599	0.0441006	0.531657	0.384013	-0.0599743
Asb3	protein_coding	KNOWN	2	ENSMUSG00000020305	11	30854395	31002704	+	5	0.0816387	-0.445786	-0.376453	0.0305269	-0.197674	0.036591	-0.0736032	0.254799	0.308799	-0.414237	-0.0657351	0.143492	-0.0557353	-0.472927	0.265594	0.375523	-0.0954001	0.0755402
Cdc34	protein_coding	KNOWN	2	ENSMUSG00000020307	10	79144940	79151139	+	2	4.92643	4.71935	5.00214	5.57075	5.4996	5.5736	5.71103	5.84872	5.61957	5.69673	5.44389	4.88856	4.88044	4.78009	5.38564	5.39301	5.26267	4.88121
Gm16517	protein_coding	KNOWN	2	ENSMUSG00000020308	10	79132155	79138871	+	1	2.81169	2.52604	2.37391	2.49968	2.63558	2.79556	2.77136	2.8161	2.78224	2.69781	2.78974	2.55024	2.70514	2.73131	2.7112	3.01738	2.9067	2.64821
Erlec1	protein_coding	KNOWN	2	ENSMUSG00000020311	11	30829784	30854335	-	6	2.4409	2.31986	2.0361	2.34734	2.76038	2.68772	2.89819	2.60823	2.76279	2.89278	2.54802	2.59449	2.42712	2.33535	2.13143	2.31682	2.46892	2.63515
Wdpcp	protein_coding	KNOWN	2	ENSMUSG00000020319	11	21472238	21798992	+	6	-1.49709	-2.12879	-2.41712	-2.1437	-1.89892	-1.98261	-2.40757	-1.97881	-1.35767	-2.51839	-1.60269	-1.19732	-1.50504	-1.82331	-2.56519	-1.88306	-1.49688	-1.42286
Polrmt	protein_coding	KNOWN	2	ENSMUSG00000020329	10	79198868	79209326	-	13	1.60889	1.62981	1.44813	1.86573	1.82644	1.57858	1.70948	1.94483	1.9829	1.91143	1.70045	1.84359	1.82987	1.40857	1.54979	1.84605	1.79886	1.73089
Zfp354b	protein_coding	KNOWN	2	ENSMUSG00000020335	11	50735325	50745135	-	3	-0.878397	-1.98047	-1.94687	-0.577703	-0.657204	-1.47266	-1.06806	-1.3628	-1.21781	-0.911291	-1.29717	-0.844457	-0.835902	-2.09055	-2.10089	-0.334116	-0.611148	-1.18907
Mgat1	protein_coding	KNOWN	2	ENSMUSG00000020346	11	49057693	49076532	+	13	3.45554	3.19023	3.04663	3.35653	3.63804	3.84636	3.6547	3.63674	3.69987	3.9804	3.60711	3.76173	3.49258	3.36882	2.98272	3.34642	3.65998	3.4402
Flt4	protein_coding	KNOWN	2	ENSMUSG00000020357	11	49422765	49466241	+	2	-0.134386	0.0811456	-0.330406	-0.78589	-0.189871	0.0343772	-0.294919	-0.0204942	-0.0942317	0.170089	0.0281899	0.657978	-0.0270857	0.147938	0.147212	-0.121096	-0.122482	0.18867
Zfp354a	protein_coding	KNOWN	2	ENSMUSG00000020364	11	50872759	50886301	+	6	-0.479958	-0.940749	-1.71338	0.178502	-0.467717	-1.13032	-0.556168	-0.851214	-0.872858	0.00719912	-0.834015	-0.360255	-0.353521	-1.37045	-1.52702	0.0630332	-0.168184	-0.555148
Canx	protein_coding	KNOWN	2	ENSMUSG00000020368	11	50107969	50139175	-	4	6.27222	6.21793	5.9302	6.30913	6.63342	6.29557	6.39631	6.72149	6.84562	6.50513	6.72217	6.44951	6.40058	6.1727	6.19331	6.48118	6.54462	6.32433
Gnb2l1	protein_coding	KNOWN	2	ENSMUSG00000020372	11	48613834	48619936	+	6	5.51592	5.3202	5.31826	5.65173	5.72494	5.5904	5.65465	5.64132	5.70522	5.64466	5.86774	5.15234	5.20596	5.34803	5.39554	5.69417	5.50488	5.36121
Rufy1	protein_coding	KNOWN	2	ENSMUSG00000020375	11	50202788	50244627	-	3	2.34075	1.99997	1.68414	2.57427	2.37601	2.24961	2.47233	2.32834	2.38631	2.46964	2.37855	2.3978	2.31972	2.02175	1.96269	2.74259	2.52272	2.36312
Rnf130	protein_coding	KNOWN	2	ENSMUSG00000020376	11	49838848	49918260	+	3	4.9915	4.89343	4.62257	4.55801	4.81508	4.94187	4.86643	5.0567	5.09625	4.73593	5.09058	5.00339	4.98519	4.87336	4.62509	4.73165	4.8325	4.96343
Clk4	protein_coding	KNOWN	2	ENSMUSG00000020385	11	51075232	51095268	+	14	1.82091	1.77221	1.97341	1.90538	2.07669	1.52125	1.94595	1.77046	1.90972	1.96037	2.29681	1.72108	1.9663	1.53666	2.1644	1.75287	1.96881	1.61673
Phf15	protein_coding	KNOWN	2	ENSMUSG00000020387	11	51626957	51671155	-	5	-0.259067	0.210517	-0.299927	-0.731062	0.00279043	-1.67404	0.155644	0.299826	-0.0175948	0.27285	-0.17925	0.156609	-0.114084	-0.494105	-0.604509	-1.29723	0.00695801	-0.614089
Ube2b	protein_coding	KNOWN	2	ENSMUSG00000020390	11	51798999	51814264	-	4	5.11132	5.25845	5.09649	4.95759	4.79503	5.34427	4.7142	4.89126	5.03186	4.60483	4.85305	5.03924	4.89494	5.29869	5.16528	4.76518	4.50839	5.01155
Kremen1	protein_coding	KNOWN	2	ENSMUSG00000020393	11	5091555	5161561	-	3	0.269929	0.206579	-0.173442	0.603755	0.818341	0.34829	0.52104	0.635517	0.667659	0.697406	0.548264	0.620559	0.742072	0.0522216	-0.264618	0.839424	0.56462	0.304584
Tnip1	protein_coding	KNOWN	2	ENSMUSG00000020400	11	54724289	54776419	-	13	0.714884	0.407538	0.853932	1.3669	1.30893	1.40628	1.25015	1.72671	1.74469	1.43485	1.4172	1.50723	1.12765	0.496795	1.00468	1.2922	1.22608	0.814728
Upp1	protein_coding	KNOWN	2	ENSMUSG00000020407	11	9018106	9036173	+	9	-1.02242	-1.59277	-0.35155	-0.0059226	-0.722168	-0.358646	-0.26049	-0.780878	-1.03009	0.303398	-0.0735821	-0.0640388	-1.06813	-1.28126	-0.833232	-1.10868	-1.01722	-1.34766
Slu7	protein_coding	KNOWN	2	ENSMUSG00000020409	11	43247246	43261483	+	5	2.14159	2.06104	2.22821	2.30795	2.15524	2.04096	1.84777	2.37899	2.45831	2.11588	2.16945	2.35902	2.28849	2.10049	2.34602	2.32367	2.19761	2.30339
Ascc2	protein_coding	KNOWN	2	ENSMUSG00000020412	11	4537750	4585702	+	6	2.17184	2.12249	2.11656	2.56343	2.59568	2.58259	2.44445	2.67608	2.6915	2.57972	2.67058	2.38229	2.36601	1.97478	2.17578	2.61903	2.35488	2.14439
Tns3	protein_coding	KNOWN	2	ENSMUSG00000020422	11	8331655	8564538	-	4	1.07294	0.75006	0.691443	1.09031	1.10983	0.89025	1.32824	1.60078	1.51719	1.89226	1.56975	1.67867	1.39555	0.586377	0.904742	1.48234	1.1966	0.892573
Gatsl3	protein_coding	KNOWN	2	ENSMUSG00000020424	11	4118228	4122412	+	1	-1.29141	-0.911035	-2.09001	-0.947502	-0.659667	-1.2184	-0.537854	-0.436263	-0.487473	0.0964134	-0.431896	-0.14389	-0.765343	-1.54067	-2.00848	-0.388956	-0.817537	-1.5736
Tcn2	protein_coding	KNOWN	2	ENSMUSG00000020432	11	3817195	3832162	-	7	4.82167	4.77598	4.46125	4.40176	4.60324	4.62373	4.85515	4.78084	4.84539	4.96313	5.13711	5.26549	4.96545	4.71916	4.44602	4.48185	4.85107	5.00451
2310033P09Rik	protein_coding	KNOWN	2	ENSMUSG00000020441	11	59021823	59024240	+	1	1.42753	1.11512	1.56162	1.66254	1.84256	2.07872	2.16911	1.90894	1.8935	2.23922	1.74377	1.24187	1.25696	1.21653	1.84228	1.79141	1.67659	1.59902
Guk1	protein_coding	KNOWN	2	ENSMUSG00000020444	11	58997357	59005714	-	7	3.40215	3.35329	3.19077	3.74005	3.90162	3.73301	3.76424	3.63868	3.5933	3.60795	3.10149	3.21453	3.30791	3.29762	3.32349	3.82147	3.96777	3.41724
Limk2	protein_coding	KNOWN	2	ENSMUSG00000020451	11	3244259	3309192	-	13	-0.51753	-0.578907	-0.875208	-0.541621	-0.56376	-0.811858	-0.552461	-0.468048	-0.607353	0.00573907	-0.371557	-0.0912982	-0.0480896	-0.935156	-1.4541	-0.412897	-0.425599	-0.793242
Patz1	protein_coding	KNOWN	2	ENSMUSG00000020453	11	3188877	3209086	+	13	-1.36557	-1.67311	-1.61278	-0.910887	-1.13267	-1.27184	-0.978612	-1.39599	-1.72955	-0.495529	-2.15542	-1.40075	-1.06206	-1.57627	-1.93975	-0.624847	-1.11095	-1.71103
Eif4enif1	protein_coding	KNOWN	2	ENSMUSG00000020454	11	3102395	3144591	+	12	1.32786	1.25614	1.56223	1.98988	1.86007	1.66465	2.11687	2.27228	2.15791	1.91337	2.13675	1.63863	1.33553	1.24462	1.66101	1.87677	1.44906	1.60416
Mtif2	protein_coding	KNOWN	2	ENSMUSG00000020459	11	29426408	29445279	+	9	2.69902	2.39965	2.41266	2.98526	2.74958	2.65015	2.54881	2.78982	2.92337	2.77332	3.01332	2.95152	2.97893	2.4119	2.40674	2.88769	2.62028	2.49842
Rps27a	protein_coding	KNOWN	2	ENSMUSG00000020460	11	29445846	29448109	-	5	6.39566	5.98766	6.04661	6.29911	6.48449	6.37728	6.29308	6.2962	6.33857	6.16961	6.30282	5.69851	5.83275	6.15343	6.24613	6.41639	6.2414	6.13155
Ccdc104	protein_coding	KNOWN	2	ENSMUSG00000020462	11	29121532	29147409	-	5	1.7886	1.35908	1.3807	1.89369	1.48955	1.43299	1.34476	1.903	1.86791	1.69626	1.54195	1.5362	1.6511	1.56915	1.32037	1.96705	1.67816	1.51081
Smek2	protein_coding	KNOWN	2	ENSMUSG00000020463	11	29072890	29120797	+	9	2.59183	2.13953	2.81309	2.79072	2.75206	2.50772	2.43605	2.75769	2.9506	2.37969	2.81518	2.96053	2.65599	2.26868	3.19935	2.83488	2.53281	2.80419
Pnpt1	protein_coding	KNOWN	2	ENSMUSG00000020464	11	29030744	29061828	+	4	2.76931	2.58449	3.06679	3.22062	3.06569	2.60245	2.68636	3.20983	3.20246	2.87826	3.30396	2.99314	2.80263	2.57001	3.03035	3.17496	2.64889	2.6258
Zkscan17	protein_coding	KNOWN	2	ENSMUSG00000020472	11	59299022	59340253	-	6	1.34167	1.32569	0.96095	1.7884	1.65186	1.36038	1.90362	1.87663	1.79894	1.87255	1.23073	1.48171	1.44932	1.34609	0.769123	1.86783	1.55014	1.3532
Aebp1	protein_coding	KNOWN	2	ENSMUSG00000020473	11	5761950	5772091	+	3	-0.975619	-1.51563	-1.65955	-1.46286	-1.12157	-0.84907	-0.844807	-0.626705	-0.37826	-0.829096	-0.81932	-0.459314	-1.98465	-1.47259	-1.84617	-1.01054	-1.32629	-0.912366
Polm	protein_coding	KNOWN	2	ENSMUSG00000020474	11	5727863	5738019	-	6	-0.311183	-1.0155	-0.971444	0.06328	-0.357233	-0.560369	-0.0397442	-0.42391	-0.307059	0.307149	-0.313305	-0.0988515	-0.0546656	-1.21855	-0.922027	0.079914	-0.266135	-0.782278
Dbnl	protein_coding	KNOWN	2	ENSMUSG00000020476	11	5688491	5700965	+	3	2.91777	2.60267	2.42156	3.26759	3.27435	2.94822	3.33301	3.52341	3.5409	3.53917	3.46569	3.29191	3.12389	2.64417	2.46365	3.19421	3.29963	2.96261
Supt4h1	protein_coding	KNOWN	2	ENSMUSG00000020485	11	87551054	87557125	+	3	3.94137	3.65611	3.38501	3.71999	3.73522	3.84567	3.73092	3.56553	3.70749	3.71753	3.4574	3.82944	3.70244	3.80247	3.92303	4.20004	3.92437	3.73097
2810021J22Rik	protein_coding	KNOWN	2	ENSMUSG00000020491	11	58680718	58696790	+	5	-1.04468	-1.94489	-1.07232	-0.646513	-0.978511	-1.24122	-0.920944	-0.896709	-1.24304	-0.351197	-0.742342	-0.681681	-0.763944	-1.89033	-1.59773	-0.705939	-0.815348	-1.74448
1200011M11Rik	protein_coding	KNOWN	2	ENSMUSG00000020495	11	86891234	86900276	-	2	1.31807	1.54747	1.44828	1.49473	1.34446	1.02668	1.55899	1.48814	1.59837	1.60236	1.31522	1.3385	1.47382	1.34419	1.48663	1.33837	1.44477	1.43056
Rnf187	protein_coding	KNOWN	2	ENSMUSG00000020496	11	58745790	58752418	-	1	4.84394	4.59423	4.17723	4.49545	4.8783	4.64919	4.81395	4.83455	4.77293	4.88082	4.7746	4.60971	4.778	4.59395	4.12482	4.91914	5.12816	4.68387
Mrpl22	protein_coding	KNOWN	2	ENSMUSG00000020514	11	57985163	57993067	+	3	4.13201	3.58488	3.40903	3.89456	3.94778	3.73984	3.81865	4.08062	4.08308	4.00079	4.10185	3.91475	3.89863	3.78337	3.71741	3.97277	4.01787	3.74138
Rps6kb1	protein_coding	KNOWN	2	ENSMUSG00000020516	11	86312373	86358307	-	7	1.29917	1.27509	1.47541	1.61439	1.67128	1.25926	1.75646	1.77698	1.82764	1.83118	1.75199	1.49886	1.37647	1.12607	1.63647	1.51408	1.34964	1.40679
Sap30l	protein_coding	KNOWN	2	ENSMUSG00000020519	11	57615139	57623719	+	1	2.94987	2.52207	2.33606	2.84013	2.95188	2.85837	3.13802	2.92357	2.98984	2.96955	2.41628	2.46756	2.86777	2.79077	2.57615	3.3169	3.31115	2.7553
Galnt10	protein_coding	KNOWN	2	ENSMUSG00000020520	11	57458944	57601016	+	2	-0.393547	-0.552336	-0.805781	-0.00862588	0.0808859	-0.187697	-0.207301	0.339056	0.448713	0.0876061	0.512467	0.307323	-0.109103	-0.767876	-1.10963	-0.188127	-0.210218	-0.0241925
Rnft1	protein_coding	KNOWN	2	ENSMUSG00000020521	11	86298159	86312527	+	3	2.76152	2.80191	2.70026	2.71154	2.82652	2.63663	2.55563	2.73265	2.89626	2.61351	2.63308	2.8627	2.93758	2.72991	2.49353	2.4779	2.68486	2.68639
Fam114a2	protein_coding	KNOWN	2	ENSMUSG00000020523	11	57296492	57332146	-	5	3.11408	2.87649	2.66941	3.11861	3.05545	3.03718	2.92117	2.99544	3.22964	3.01262	2.91292	3.22306	3.11941	2.942	2.97138	3.27253	3.10537	2.97122
Znhit3	protein_coding	KNOWN	2	ENSMUSG00000020526	11	84724452	84729868	-	5	0.563074	0.436645	0.593379	0.747085	0.881399	0.483307	1.41654	1.67848	1.52407	1.13757	0.644938	0.52337	0.583989	0.400789	0.714779	0.810411	0.699839	0.280994
Ggnbp2	protein_coding	KNOWN	2	ENSMUSG00000020530	11	84645863	84684319	-	14	3.70165	3.2879	3.40731	3.66491	3.54625	3.49792	3.55667	3.68011	3.75813	3.80596	3.78398	3.73302	3.6522	3.54462	3.47233	3.48516	3.42783	3.51601
Llgl1	protein_coding	KNOWN	2	ENSMUSG00000020536	11	60513225	60527688	+	3	0.110658	-0.543055	-0.574416	0.437302	0.431239	0.329245	1.0047	0.918314	0.853019	1.00142	0.756996	0.551407	0.286919	-0.468709	-0.297942	0.711406	0.365994	-0.0417868
Drg2	protein_coding	KNOWN	2	ENSMUSG00000020537	11	60268093	60282256	+	5	3.2025	3.10765	3.17686	3.40207	3.28861	3.31834	3.26318	3.40269	3.39618	3.40724	3.47253	3.20607	3.28136	3.01152	3.30441	3.3401	3.19615	3.11682
Tom1l1	protein_coding	KNOWN	2	ENSMUSG00000020541	11	90504779	90549680	-	8	0.807947	0.515274	0.410575	1.12311	0.765079	0.533469	0.855166	0.606757	0.788588	1.15561	0.883044	0.90826	0.919778	0.526476	0.332156	1.02133	0.679931	0.600142
Cox11	protein_coding	KNOWN	2	ENSMUSG00000020544	11	90499487	90506245	+	2	2.50731	2.35977	2.57658	2.52491	2.30937	2.69737	2.64051	2.53288	2.44737	2.76581	2.56574	2.51243	2.33084	2.25942	2.44453	2.32567	2.22697	2.09273
Elac2	protein_coding	KNOWN	2	ENSMUSG00000020549	11	64792540	64815571	+	7	2.45678	2.58699	2.6665	2.86992	2.83632	2.55454	2.71938	2.59964	2.75621	2.79984	2.81048	2.73446	2.85507	2.46559	2.57718	2.73256	2.80315	2.46211
Pctp	protein_coding	KNOWN	2	ENSMUSG00000020553	11	89843979	89864208	-	1	5.07505	4.94966	5.15443	5.65574	5.35558	5.43265	5.57819	4.65454	4.72989	5.4556	5.31897	4.74851	4.99042	4.82485	3.63744	3.93738	4.9297	4.28676
Sypl	protein_coding	KNOWN	2	ENSMUSG00000020570	12	33638756	33663915	+	6	2.73565	2.65973	2.26116	2.59524	2.7799	2.51498	2.9504	3.08332	3.1964	3.09437	3.0266	2.97461	2.65753	2.55184	2.312	2.46882	2.58864	2.7555
Pdia6	protein_coding	KNOWN	2	ENSMUSG00000020571	12	17273351	17291576	+	5	6.3032	6.1478	5.81998	6.56439	7.24047	6.71649	6.20471	6.91829	7.07207	6.25381	6.7978	6.3252	6.22276	6.07662	6.5067	6.98792	6.98089	6.41741
Rock2	protein_coding	KNOWN	2	ENSMUSG00000020580	12	16901784	16995080	+	3	1.12524	1.54217	1.24063	1.90177	1.58378	1.39143	2.1217	1.96714	1.9026	1.86028	1.97064	1.63539	1.2833	1.50955	1.01329	1.37048	1.07097	1.314
Laptm4a	protein_coding	KNOWN	2	ENSMUSG00000020585	12	8928130	8945548	+	2	6.08075	5.96487	5.82017	5.79823	6.09352	6.06421	6.06881	6.16552	6.22211	6.07947	6.04565	6.05298	5.91004	6.01707	5.96534	5.90525	6.08363	6.14023
Fam49a	protein_coding	KNOWN	2	ENSMUSG00000020589	12	12268945	12383165	+	3	-1.18753	-1.23313	-1.54715	-2.08637	-1.40616	-1.73432	-1.81807	-1.30099	-1.2324	-1.50929	-1.09818	-1.24435	-1.22552	-1.3749	-1.7369	-2.45373	-1.62291	-1.23176
Snx13	protein_coding	KNOWN	2	ENSMUSG00000020590	12	35731861	35832141	+	3	1.88996	2.00598	1.77097	2.15907	2.07676	1.69473	2.03185	2.03335	2.17194	2.16838	2.17128	2.16718	1.97704	1.84387	1.65961	2.13385	1.88446	1.92329
Lpin1	protein_coding	KNOWN	2	ENSMUSG00000020593	12	16542475	16596576	-	3	4.80156	7.5548	6.30124	4.28867	2.59896	2.9841	2.68298	1.81817	3.78848	1.21508	3.08159	2.92115	2.816	6.51131	6.19397	2.84677	2.32574	6.14092
Pum2	protein_coding	KNOWN	2	ENSMUSG00000020594	12	8680940	8759387	+	15	2.84341	2.64532	2.67299	3.02531	2.83436	2.63702	2.68497	3.20274	3.23187	2.65381	3.0384	2.97854	2.87702	2.744	2.79898	2.87689	2.47743	2.88138
Trib2	protein_coding	KNOWN	2	ENSMUSG00000020601	12	15798533	15823683	-	2	-1.71096	-1.09195	-0.909958	-0.730757	-1.10002	-1.35605	-1.19815	-1.14195	-1.18054	-1.34735	-1.30923	-1.47135	-1.69258	-1.69607	-1.98689	-2.37847	-2.54195	-1.6437
Fam84a	protein_coding	KNOWN	2	ENSMUSG00000020607	12	14154405	14158844	-	1	-1.96756	-2.98868	-2.62196	-2.68055	-1.91603	-1.34865	-1.76597	-0.794479	-1.24237	-0.924971	-1.02929	-1.2303	-1.20338	-2.9806	-2.83514	-2.77966	-2.17912	-2.47206
Apob	protein_coding	KNOWN	2	ENSMUSG00000020609	12	7984454	8023641	+	4	8.26449	8.45785	8.29416	8.4685	8.96141	8.63656	8.84177	8.62264	8.67974	8.91771	8.73011	8.95499	8.64813	8.2357	7.911	8.47638	8.7072	8.51054
Amz2	protein_coding	KNOWN	2	ENSMUSG00000020610	11	109287260	109314127	+	8	0.990448	0.610947	0.462727	1.35883	1.31654	1.19445	1.28546	1.38636	1.41585	1.36894	1.35984	1.09749	1.08246	0.71634	0.656792	1.46366	1.26882	0.938548
Gna13	protein_coding	KNOWN	2	ENSMUSG00000020611	11	109224145	109262683	+	2	1.9701	2.20134	2.22965	2.26986	2.26465	2.04339	2.29181	2.72469	2.52232	2.18723	2.48245	2.4407	2.19799	2.06904	2.12574	2.27814	2.18429	2.25678
Ttc15	protein_coding	KNOWN	2	ENSMUSG00000020628	12	29375494	29435331	-	3	1.56844	1.3644	1.55171	1.67028	1.63698	1.58805	1.7965	1.77521	1.74444	2.00618	1.60724	1.95952	1.91167	1.30395	1.50869	1.70418	1.49954	1.38886
Rnaseh1	protein_coding	KNOWN	2	ENSMUSG00000020630	12	29334467	29344456	+	2	0.445366	0.338927	0.79471	0.708879	0.67141	0.585778	0.868404	1.08031	0.872918	0.956672	0.739445	0.35422	0.516002	0.0633792	0.640276	0.734375	0.496384	0.346795
Itsn2	protein_coding	KNOWN	2	ENSMUSG00000020640	12	4599814	4720756	+	3	1.00809	1.09576	1.30022	1.82632	1.6638	1.12689	1.51335	1.60836	1.67931	1.67655	1.70999	1.45025	1.51633	0.956588	1.19993	1.77727	1.49799	1.12717
Id2	protein_coding	KNOWN	2	ENSMUSG00000020644	12	25778666	25780957	-	1	5.68672	5.40399	7.1883	6.63456	6.15141	7.20985	6.52324	6.13038	6.02869	6.411	6.00415	6.49676	6.56092	5.36588	7.33975	6.28136	6.2882	6.69459
Ncoa1	protein_coding	KNOWN	2	ENSMUSG00000020647	12	4247363	4484060	-	2	0.722684	1.06768	0.545589	1.4706	1.30347	0.57194	1.33268	1.12088	1.34898	1.50001	1.29131	1.23636	1.30998	0.812277	0.529269	1.47527	1.19003	1.00116
Dus4l	protein_coding	KNOWN	2	ENSMUSG00000020648	12	32324920	32339691	-	1	0.776151	0.629204	1.04913	0.835285	0.700235	0.615526	0.765243	0.9164	0.64239	1.13189	0.527522	0.463863	0.730778	0.358944	0.820302	0.680052	0.626567	0.332403
Bcap29	protein_coding	KNOWN	2	ENSMUSG00000020650	12	32280219	32319462	-	1	2.09191	1.81318	1.78562	2.78487	2.39933	2.19009	2.44448	2.31591	2.37751	2.40286	2.37602	2.01305	2.19841	1.77439	1.47906	2.35796	1.93696	2.10085
Cenpo	protein_coding	KNOWN	2	ENSMUSG00000020652	12	4196004	4234294	-	8	-1.74608	-2.60868	-2.50655	-1.6156	-1.56129	-1.93609	-0.895029	-0.452889	-0.590733	-1.29476	-1.11594	-1.23789	-1.36902	-2.54952	-1.82824	-1.57658	-2.034	-1.97464
Dld	protein_coding	KNOWN	2	ENSMUSG00000020664	12	32016429	32036302	-	2	5.65824	5.61497	5.67844	5.7507	5.57432	5.56392	5.5776	5.6784	5.77725	5.65469	5.89725	5.84274	5.69901	5.56537	5.60633	5.67252	5.3186	5.44493
Rab10	protein_coding	KNOWN	2	ENSMUSG00000020671	12	3247430	3309969	-	1	4.36881	4.2841	4.30466	4.25509	4.27951	4.10539	4.18598	4.27731	4.30689	4.26558	4.40508	4.47161	4.46629	4.23191	4.26932	4.21253	4.20513	4.23663
Ddx52	protein_coding	KNOWN	2	ENSMUSG00000020677	11	83755564	83776590	+	2	2.04046	1.96827	2.19418	2.08403	2.16768	2.07024	2.24499	2.63076	2.59569	2.2663	2.45781	2.21968	2.27556	2.00401	2.51674	1.71935	1.8271	1.96364
Taf15	protein_coding	KNOWN	2	ENSMUSG00000020680	11	83286588	83320245	+	6	3.9628	3.61162	3.83366	3.78636	3.95013	3.96269	4.0487	4.40472	4.3006	3.97929	4.05295	3.78333	3.80995	3.76386	4.10329	3.80573	3.78872	4.0237
Itgb3	protein_coding	KNOWN	2	ENSMUSG00000020689	11	104469314	104531790	+	2	-1.05842	-0.218535	0.351895	-0.41411	-0.336079	-0.734647	-0.689673	-0.376448	-0.290657	-0.553914	-0.0374092	-0.892676	-1.51096	-0.774861	0.112433	-1.01525	-1.62235	-0.342017
Mettl2	protein_coding	KNOWN	2	ENSMUSG00000020691	11	104987739	105001708	+	5	0.798497	0.637291	1.13603	1.08482	0.848285	0.432661	0.923027	0.970271	0.959115	1.22071	0.861109	0.987018	0.948232	0.550082	0.759234	0.726835	0.845614	0.814424
Mrc2	protein_coding	KNOWN	2	ENSMUSG00000020695	11	105153957	105212453	+	5	-2.56022	-2.91122	-3.42347	-2.72719	-1.98825	-1.92071	-2.00051	-1.23953	-1.46766	-2.33119	-1.51732	-1.94435	-2.58004	-2.72823	-3.54063	-2.95799	-2.79615	-2.54804
Map3k3	protein_coding	KNOWN	2	ENSMUSG00000020700	11	105945927	106016760	+	4	0.880605	0.768072	0.80387	1.35707	1.17868	1.01414	1.4807	1.61231	1.65746	1.23259	1.22075	1.34121	1.18597	0.598716	1.38486	1.34122	1.0826	0.984613
Ddx42	protein_coding	KNOWN	2	ENSMUSG00000020705	11	106078240	106110453	+	2	2.6321	2.72045	2.87382	2.98397	2.884	2.72556	2.96557	3.1753	3.01432	3.20074	2.85801	2.83407	2.80711	2.68124	2.9708	2.65707	2.73488	2.75501
Rnf135	protein_coding	KNOWN	2	ENSMUSG00000020707	11	79997353	80013259	+	3	1.66321	0.757905	1.10903	1.83249	2.18177	1.67961	2.01733	2.11446	2.06889	2.41072	2.3633	2.21155	1.94338	1.068	1.24347	2.22423	2.45793	1.66547
Psmc5	protein_coding	KNOWN	2	ENSMUSG00000020708	11	106117468	106124434	+	3	5.49356	5.31633	5.39372	5.84458	5.53544	5.71036	5.64292	5.83878	5.78196	5.60452	5.57671	5.18596	5.26089	5.35585	5.69078	5.84843	5.46883	5.41745
Adap2	protein_coding	KNOWN	2	ENSMUSG00000020709	11	79967607	79992460	+	3	2.90762	3.25685	2.97539	3.73099	3.56883	2.88041	3.57299	3.1722	3.01264	4.18281	3.33812	3.34377	3.48326	2.85206	2.25119	3.60224	3.43702	2.7944
Ern1	protein_coding	KNOWN	2	ENSMUSG00000020715	11	106255964	106349166	-	5	2.78331	2.72134	2.00427	2.75462	2.96205	2.42285	2.60054	2.77962	3.05266	2.72072	2.96587	3.03887	3.03687	2.67604	2.36049	3.42382	3.08233	3.12052
Nf1	protein_coding	KNOWN	2	ENSMUSG00000020716	11	79153195	79395114	+	10	0.263129	0.491181	0.572887	0.887047	0.675363	0.376808	0.645436	0.964922	0.794257	0.373369	0.757825	0.423181	0.444621	0.226975	0.560728	0.904623	0.3096	0.463257
Pecam1	protein_coding	KNOWN	2	ENSMUSG00000020717	11	106515531	106611942	-	7	1.02411	1.19069	1.2159	0.745974	1.13112	1.11874	0.761008	1.08955	0.992311	0.998234	0.954349	1.57597	1.02504	1.06292	1.15137	0.44503	0.799086	1.14898
Psmd12	protein_coding	KNOWN	2	ENSMUSG00000020720	11	107340798	107365676	+	3	4.59877	4.48336	4.66313	4.91122	4.67709	4.74034	4.88296	4.80473	4.82441	4.7501	4.81249	4.486	4.49242	4.47159	4.82311	4.73524	4.53749	4.4925
Helz	protein_coding	KNOWN	2	ENSMUSG00000020721	11	107409244	107555140	+	9	-0.456001	-0.552171	-0.145241	0.130164	0.0380695	0.0322158	-0.142331	0.098976	0.119502	0.0895785	0.24179	-0.167416	-0.32474	-0.794057	-0.153015	0.301118	-0.273539	-0.29724
Slc9a3r1	protein_coding	KNOWN	2	ENSMUSG00000020733	11	115024655	115042495	+	1	6.23051	5.97118	6.59613	5.75484	6.43358	6.24851	6.72302	6.92925	6.63782	6.86023	7.12762	6.49096	6.22456	6.061	6.8142	6.26217	6.54579	6.58015
Nt5c	protein_coding	KNOWN	2	ENSMUSG00000020736	11	115351734	115353176	-	5	3.10848	2.73807	2.69086	3.0797	3.09534	3.21622	2.9555	3.19239	3.15282	3.20235	3.25723	2.73647	2.77263	2.84122	2.69839	3.39295	3.12672	2.96911
Sumo2	protein_coding	KNOWN	2	ENSMUSG00000020738	11	115384416	115397590	-	7	4.48331	4.12203	4.01812	4.73238	4.61708	4.5658	5.1047	5.28774	5.02827	5.01945	4.84448	4.4351	4.25282	4.2159	4.39079	4.60362	4.24197	4.40062
1300001I01Rik	protein_coding	KNOWN	2	ENSMUSG00000020741	11	74462997	74484349	+	7	5.17253	5.20324	4.88297	5.09342	5.46686	5.27369	5.25815	5.30803	5.41406	5.41329	5.57149	5.29825	5.37808	5.08252	4.49657	4.65582	5.18685	5.10267
Mif4gd	protein_coding	KNOWN	2	ENSMUSG00000020743	11	115469232	115474283	-	10	4.10197	3.82198	4.36711	3.90014	4.26177	3.68289	3.6968	4.43381	4.30877	4.0475	4.16707	3.86266	3.97654	3.92666	4.49767	4.15605	4.27718	4.48255
Pafah1b1	protein_coding	KNOWN	2	ENSMUSG00000020745	11	74487451	74538172	-	5	2.85912	2.92982	2.93923	3.31085	2.91125	2.93094	2.96483	3.07193	3.12749	3.06563	3.01478	2.99799	2.89332	2.87234	2.89377	3.10595	2.80872	2.85697
2310067B10Rik	protein_coding	KNOWN	2	ENSMUSG00000020747	11	115626747	115660680	+	7	2.145	1.94919	1.53129	1.7534	2.14814	1.59401	1.97361	2.59715	2.42341	2.3746	2.63016	2.49755	2.24574	1.97866	1.32912	1.91354	2.41328	2.15395
Recql5	protein_coding	KNOWN	2	ENSMUSG00000020752	11	115753909	115794791	-	8	0.542262	0.413102	0.375125	0.842695	0.934604	0.361432	0.613915	0.805051	0.776359	1.02014	0.745374	0.819459	0.922429	0.229146	0.176504	0.674863	0.943552	0.293594
Sap30bp	protein_coding	KNOWN	2	ENSMUSG00000020755	11	115794596	115828039	+	4	1.62275	1.59191	1.80095	2.08288	1.73804	1.97489	1.98424	2.07112	1.9798	2.10595	1.76511	1.5623	1.53982	1.59335	2.15192	1.9093	1.6288	1.68714
Galk1	protein_coding	KNOWN	2	ENSMUSG00000020766	11	115869771	115874033	-	1	4.22949	4.00803	3.49364	3.95956	4.30768	4.25297	5.05188	4.82963	4.83687	5.02373	5.06809	4.38338	4.1752	4.04242	3.46533	3.7583	4.24575	4.21875
Srp68	protein_coding	KNOWN	2	ENSMUSG00000020780	11	116106480	116135531	-	4	3.89098	3.67355	4.14671	4.35896	4.05508	4.11008	4.18711	4.41074	4.507	4.28066	4.43168	4.23287	4.13734	3.70615	4.61507	4.3182	3.94272	3.91698
Tsen54	protein_coding	KNOWN	2	ENSMUSG00000020781	11	115676038	115684408	+	8	0.475942	0.334466	0.0882383	1.09351	1.16011	0.939002	1.40168	1.49949	1.31968	1.62177	1.43868	0.987701	0.558114	0.221502	0.369544	1.19715	0.992194	0.637674
Llgl2	protein_coding	KNOWN	2	ENSMUSG00000020782	11	115685363	115717094	+	11	2.19575	2.00481	1.85027	2.32868	2.45275	2.22777	2.10083	2.06706	2.01179	2.52356	2.25639	2.57443	2.33756	1.85284	1.55732	2.16276	2.56227	1.77531
1200014J11Rik	protein_coding	KNOWN	2	ENSMUSG00000020783	11	72861285	72893719	+	4	0.209992	-0.14669	0.151555	0.541298	0.379687	0.348675	0.744924	0.81105	0.733215	0.758337	0.585522	0.420102	0.293315	-0.1166	0.229835	0.377674	0.150414	0.26517
Ankfy1	protein_coding	KNOWN	2	ENSMUSG00000020790	11	72503508	72585648	+	6	1.21193	1.11229	1.13853	1.61945	1.46901	1.18865	1.52893	1.72413	1.75458	1.60359	1.60166	1.67034	1.5055	1.07631	0.974532	1.58294	1.43444	1.22655
Exoc7	protein_coding	KNOWN	2	ENSMUSG00000020792	11	116149315	116168547	-	10	2.27991	2.14446	1.84456	2.2713	2.32094	1.98103	2.29407	2.3682	2.47518	2.46051	2.43037	2.42049	2.50346	2.07667	1.76436	2.25433	2.3904	2.24399
Ube2g1	protein_coding	KNOWN	2	ENSMUSG00000020794	11	72420785	72499983	+	3	3.21495	3.205	2.80736	3.32076	3.12268	3.07953	3.21229	2.89645	3.04321	3.14777	2.85351	3.19182	3.13638	3.24611	3.05329	3.22632	2.95363	3.1302
Med31	protein_coding	KNOWN	2	ENSMUSG00000020801	11	72025226	72029094	-	2	0.604224	0.0574058	0.564852	0.271781	0.150385	0.178476	0.1107	0.506948	0.341761	0.0297573	0.225003	-0.0908005	0.0352322	-0.060796	1.07492	0.476436	0.032084	-0.00339269
Ube2o	protein_coding	KNOWN	2	ENSMUSG00000020802	11	116399054	116442761	-	3	0.463645	0.633682	0.299147	1.07324	0.780605	0.348625	1.01914	0.903216	1.069	1.19223	0.614803	0.677977	0.827668	0.363523	0.550672	1.20238	1.00885	0.737553
Txndc17	protein_coding	KNOWN	2	ENSMUSG00000020803	11	72021049	72023517	+	2	4.66074	4.40212	4.17509	4.33094	4.61607	4.67459	4.69524	4.67658	4.78035	4.65257	4.54271	4.50863	4.34819	4.44851	4.22675	4.44417	4.74318	4.61568
4933427D14Rik	protein_coding	KNOWN	2	ENSMUSG00000020807	11	71967431	72020961	-	8	-1.56452	-2.10986	-1.71971	-0.842295	-1.33496	-1.6669	-1.18808	-0.880489	-0.897183	-1.15717	-1.21268	-1.05286	-1.27825	-2.07298	-1.63327	-0.990442	-1.28546	-1.91823
Cygb	protein_coding	KNOWN	2	ENSMUSG00000020810	11	116506909	116515627	-	1	0.773962	0.263792	1.02264	0.858098	1.29171	1.14783	1.43549	1.61952	1.4687	1.2962	1.57437	0.704892	0.513306	0.577331	0.741323	0.919473	0.573547	0.735063
Mxra7	protein_coding	KNOWN	2	ENSMUSG00000020814	11	116664376	116689360	-	3	-0.584141	-1.08784	-1.54673	-0.957647	-0.318385	-0.335222	-0.653024	-0.193244	-0.191505	-0.420007	-0.115105	-0.306135	-0.567567	-0.703678	-1.67674	-1.44993	-1.13154	-0.931195
Mfsd11	protein_coding	KNOWN	2	ENSMUSG00000020818	11	116713754	116736949	+	12	0.18702	-0.250471	-0.583765	0.371212	0.354552	0.0147142	0.418272	0.481938	0.655289	0.290307	0.416491	0.205112	0.132671	-0.0298233	0.1941	0.644064	0.432833	0.0613573
Kif1c	protein_coding	KNOWN	2	ENSMUSG00000020821	11	70514050	70545466	+	5	4.49598	4.4099	3.83483	4.4583	4.97245	4.7149	4.80831	4.90199	4.88711	4.79762	4.56286	4.6123	4.54001	4.35834	3.75247	4.32782	4.80799	4.52267
Sec14l1	protein_coding	KNOWN	2	ENSMUSG00000020823	11	116976482	117020582	+	6	-0.0871986	-0.364109	0.42321	0.292518	0.322884	0.162696	0.912113	1.04889	0.995161	0.761395	0.806374	0.529207	-0.0750874	-0.427474	0.679165	0.651961	0.614291	0.376777
Pld2	protein_coding	KNOWN	2	ENSMUSG00000020828	11	70353566	70371612	+	6	-0.698122	-1.36164	-1.5323	-0.190883	-0.368176	-0.985119	-0.195638	-0.039226	-0.0218766	-0.265301	-0.631806	-0.297861	-0.403978	-1.19132	-1.30097	0.107522	-0.209148	-0.661129
Eral1	protein_coding	KNOWN	2	ENSMUSG00000020832	11	77886878	77893885	-	4	2.41377	2.18898	2.25083	2.34317	2.28237	2.14779	2.39779	2.70503	2.63824	2.57191	2.56016	2.42294	2.38479	2.19033	2.25369	2.39856	2.40178	2.27682
Blmh	protein_coding	KNOWN	2	ENSMUSG00000020840	11	76738311	76800881	+	9	2.40512	2.08885	1.92252	2.4615	2.54296	2.55523	2.66906	2.91406	2.85134	2.63416	2.58631	2.4036	2.33786	2.20296	2.01957	2.59387	2.37425	2.11394
Timm22	protein_coding	KNOWN	2	ENSMUSG00000020843	11	76220454	76229794	+	4	1.41145	0.930025	1.13988	1.42978	1.56951	1.56165	1.76823	2.09155	2.12469	1.65242	1.83068	1.21446	1.30029	1.10095	1.30001	1.40257	1.37994	1.4357
Fam101b	protein_coding	KNOWN	2	ENSMUSG00000020846	11	75832696	75841284	-	1	-2.38938	-2.29549	-2.38307	-2.20493	-2.05696	-2.33991	-1.09243	-1.29389	-1.70768	-1.58526	-1.97444	-1.89172	-2.38744	-2.6987	-3.19264	-2.49139	-2.58943	-2.54588
Rph3al	protein_coding	KNOWN	2	ENSMUSG00000020847	11	75644501	75751931	-	6	-1.31598	-1.40741	-2.53838	-0.781361	-0.983852	-1.83375	-0.370877	-0.123749	-0.125536	-0.653308	-0.34973	-1.04639	-1.14131	-1.55102	-2.6277	-0.79268	-0.778059	-1.43742
Ywhae	protein_coding	KNOWN	2	ENSMUSG00000020849	11	75546371	75579347	+	5	5.96842	5.81773	5.9378	6.20773	6.05208	6.06348	6.24594	6.34026	6.29835	6.23164	6.28393	5.82229	5.84411	5.84079	5.9693	6.12109	5.78666	5.86736
Prpf8	protein_coding	KNOWN	2	ENSMUSG00000020850	11	75300279	75322951	+	5	4.30117	4.34174	4.06483	4.2973	4.39095	3.94123	4.34155	4.47533	4.42575	4.60324	4.41491	4.45792	4.54577	4.15107	3.88975	4.36263	4.48767	4.2162
Spag9	protein_coding	KNOWN	2	ENSMUSG00000020859	11	93857405	93987399	+	15	2.48851	2.52363	1.92418	2.56672	2.44444	2.29027	2.5726	2.47647	2.57574	2.63064	2.88115	2.82975	2.79344	2.3794	1.86152	2.30898	2.37707	2.52501
Luc7l3	protein_coding	KNOWN	2	ENSMUSG00000020863	11	94149204	94183302	-	10	1.93707	1.27602	1.75205	2.16466	2.0986	1.96466	2.28771	2.81485	2.6672	2.33033	2.34236	2.03403	1.90157	1.46939	2.16572	1.99497	1.97631	2.00562
Ankrd40	protein_coding	KNOWN	2	ENSMUSG00000020864	11	94189315	94203155	+	5	3.12367	3.07344	2.86261	3.22481	3.4551	3.24087	3.35083	3.79795	3.80428	3.6405	3.72019	3.24581	3.2013	3.01652	2.68838	3.02911	3.10371	2.98734
Abcc3	protein_coding	KNOWN	2	ENSMUSG00000020865	11	94204612	94254311	-	5	4.85201	4.86864	4.46307	4.28184	4.36176	4.30901	4.89604	4.20712	4.42572	4.45433	4.27758	4.78949	5.39135	4.77527	4.07814	4.11012	4.74616	4.36
Lrrc46	protein_coding	KNOWN	2	ENSMUSG00000020878	11	96895916	96902721	-	1	-0.12362	-0.93	-1.02952	-0.0862177	-0.245128	-0.347704	-0.242412	-0.148007	-0.435156	-0.174161	-0.295244	-0.45158	-0.896822	-0.889369	-1.39157	0.377918	-0.182706	-0.222448
Asgr1	protein_coding	KNOWN	2	ENSMUSG00000020884	11	69867587	69871396	+	5	7.98419	7.77389	7.63879	7.77721	8.10711	8.1802	8.02327	8.03022	8.05422	7.93319	7.9761	7.67744	7.62753	7.82725	7.65985	7.77663	8.0006	7.98243
Nr1d1	protein_coding	KNOWN	2	ENSMUSG00000020889	11	98629246	98636647	-	3	1.36608	1.81513	2.61633	3.23805	-0.811176	4.5041	2.06953	-1.0578	1.15614	2.16477	1.81197	2.8238	3.85375	2.62491	3.75035	3.4337	-0.455046	0.562042
Per1	protein_coding	KNOWN	2	ENSMUSG00000020893	11	68908719	68923462	+	6	-0.951162	2.99062	1.77453	2.46056	1.26533	0.398547	2.03967	1.45094	1.38204	1.51997	1.13236	-2.44029	-2.84403	2.00628	2.28164	2.3955	0.41729	1.41103
Vamp2	protein_coding	KNOWN	2	ENSMUSG00000020894	11	68901992	68905886	+	5	1.83795	2.0622	2.00921	2.35814	1.98954	1.58752	1.59345	1.7106	1.46989	1.63994	1.586	1.65097	1.94714	1.79751	2.00164	2.3773	1.92846	1.60533
Tmem107	protein_coding	KNOWN	2	ENSMUSG00000020895	11	68884308	68886795	+	8	-0.78225	-0.872848	-1.93065	-0.26241	-0.537588	-0.735842	-0.150716	0.688979	0.130652	-0.151165	-0.302633	-0.513091	-0.628005	-1.05161	-1.13886	0.311665	-0.112507	-0.810873
Stx8	protein_coding	KNOWN	2	ENSMUSG00000020903	11	67779695	68020650	+	6	0.498947	0.177068	0.0571948	0.445399	0.394336	0.57768	0.376174	0.429999	0.615171	0.440012	0.726938	0.403293	0.326913	0.199262	0.158137	0.436445	0.500069	0.378997
Kat2a	protein_coding	KNOWN	2	ENSMUSG00000020918	11	100566060	100573779	-	5	1.82303	1.71261	1.29054	2.0745	2.23068	1.47682	2.16496	2.14403	2.22055	2.41357	2.14554	1.94471	1.94914	1.52399	1.30149	2.11013	2.21228	1.9008
Lsm12	protein_coding	KNOWN	2	ENSMUSG00000020922	11	102023811	102046610	-	5	2.89874	2.60898	2.6851	3.06661	3.23706	3.03172	3.28064	3.3929	3.38421	3.35638	3.39063	2.8353	3.02781	2.79525	2.89496	3.08741	3.01501	2.84323
Ubtf	protein_coding	KNOWN	2	ENSMUSG00000020923	11	102165874	102181056	-	12	2.2936	2.43757	2.17793	2.53177	2.56814	2.75715	2.87364	2.9343	2.94377	3.05608	2.7255	2.40326	2.43578	2.31726	2.32494	2.80242	2.62219	2.39639
Ccdc43	protein_coding	KNOWN	2	ENSMUSG00000020925	11	102546000	102559096	-	5	1.64344	1.44782	1.67945	1.87939	1.68196	1.73309	1.80963	2.1434	2.15985	1.91966	2.0686	1.74181	1.46459	1.41748	1.60941	1.76923	1.40367	1.59219
Nmt1	protein_coding	KNOWN	2	ENSMUSG00000020936	11	102889504	102930226	+	3	3.39961	3.34798	3.27994	3.80507	3.7271	3.56728	3.72101	3.91106	3.92426	3.75532	3.85133	3.58592	3.44842	3.29339	3.47859	3.74662	3.5856	3.45237
Gosr2	protein_coding	KNOWN	2	ENSMUSG00000020946	11	103538163	103559212	-	3	3.80958	3.61277	3.97485	4.45971	4.35415	4.27685	4.33281	4.54752	4.66149	4.51619	4.57144	4.33557	4.21839	3.63681	4.41253	4.65756	4.16379	3.95394
Klhl28	protein_coding	KNOWN	2	ENSMUSG00000020948	12	66043427	66066523	-	1	-0.342582	-0.688736	0.0868259	0.118834	-0.0317305	-0.385354	-0.298011	0.0128502	0.243197	-0.170347	0.173387	0.0373982	0.0941208	-0.754043	-0.182893	-0.26354	-0.534946	-0.409158
Scfd1	protein_coding	KNOWN	2	ENSMUSG00000020952	12	52478567	52551083	+	4	3.98709	3.98598	3.89518	4.56255	4.28671	4.15616	4.1906	4.51873	4.70391	4.20701	4.68197	4.58331	4.36293	3.90047	4.1984	4.40317	3.90716	3.87814
6530401N04Rik	protein_coding	KNOWN	2	ENSMUSG00000020956	12	53089299	53107488	-	2	1.38636	0.943125	0.743354	1.11357	1.38417	1.19295	1.28698	1.32714	1.18062	1.5698	1.30301	1.10928	1.41645	0.972258	0.817626	1.25367	1.3163	1.09846
Ston2	protein_coding	KNOWN	2	ENSMUSG00000020961	12	92876982	93026827	-	7	-1.3124	-1.32723	-1.70039	-0.524616	-0.329452	-0.603472	-0.406194	-0.00692902	-0.367756	0.104593	-0.0571982	0.168181	-0.35361	-1.55942	-1.81096	-0.534381	-0.584576	-1.40662
Gtf2a1	protein_coding	KNOWN	2	ENSMUSG00000020962	12	92794356	92828927	-	3	1.82234	1.48534	1.32194	2.1265	1.5614	1.54442	1.64792	1.83354	1.62104	1.95624	1.36259	1.68058	1.91353	1.39599	1.15501	1.83419	1.59353	1.59148
Sel1l	protein_coding	KNOWN	2	ENSMUSG00000020964	12	93044483	93087597	-	9	4.03803	4.00003	3.58285	4.39806	4.73003	3.95591	3.94869	4.30498	4.71728	4.02289	4.64446	4.77943	4.5187	3.9973	4.73428	4.63184	4.7635	4.25772
Klhdc2	protein_coding	KNOWN	2	ENSMUSG00000020978	12	70397668	70411674	+	4	2.05198	2.00721	2.11821	2.65846	2.19636	2.61289	2.53069	2.46055	2.52448	2.51313	2.4893	2.19746	2.12739	2.0157	2.12882	2.37946	1.85995	1.91391
L2hgdh	protein_coding	KNOWN	2	ENSMUSG00000020988	12	70791423	70825861	-	1	3.60879	3.48961	2.86339	3.21168	3.45871	3.16075	3.28273	3.35518	3.39341	3.37504	3.3282	3.74056	3.80413	3.4379	2.93024	3.24974	3.4238	3.20156
Trappc6b	protein_coding	KNOWN	2	ENSMUSG00000020993	12	60144080	60162448	-	1	3.8711	3.79527	4.02375	4.02328	3.86945	3.95202	3.8674	3.98605	4.10199	3.9387	3.8698	3.85411	3.72583	3.84388	4.12065	4.08959	3.75488	3.74611
Ctage5	protein_coding	KNOWN	2	ENSMUSG00000021000	12	60230707	60292570	+	22	4.48083	4.54577	4.262	4.23509	4.28813	4.19138	4.35272	4.01607	4.19806	4.5264	4.16644	4.44574	4.57292	4.45516	4.2458	4.3581	4.23533	4.39327
Galc	protein_coding	KNOWN	2	ENSMUSG00000021003	12	99440514	99497669	-	2	-0.0377359	-0.103376	-0.485167	0.215546	-0.0549049	-0.331742	0.279164	0.319688	0.351748	0.132829	0.105247	0.218969	-0.0604472	-0.198035	-0.472953	0.373604	0.201719	0.109901
Polr2h	protein_coding	KNOWN	2	ENSMUSG00000021018	16	20717738	20722340	+	2	1.77642	1.25303	1.85172	2.21474	1.85891	1.95848	2.43567	2.27296	2.13694	2.50112	2.24125	1.56114	1.58675	1.3098	2.3675	2.33176	1.9687	1.85655
Ppp2r3c	protein_coding	KNOWN	2	ENSMUSG00000021022	12	56381801	56403987	-	1	1.84016	1.6959	1.95105	2.28285	1.95033	2.23434	2.06047	2.36995	2.42333	2.16075	2.24738	2.02856	1.91249	1.73549	2.159	2.16856	1.67005	1.94689
1110008L16Rik	protein_coding	KNOWN	2	ENSMUSG00000021023	12	56403624	56483478	+	1	1.5505	1.56203	1.42019	1.77573	1.59175	1.41588	1.40757	1.6697	1.76155	1.67491	1.41529	1.71558	1.83887	1.41574	1.53892	1.72388	1.60749	1.49457
Psma6	protein_coding	KNOWN	2	ENSMUSG00000021024	12	56485209	56519441	+	4	6.02218	5.81137	5.8526	6.05587	5.93771	6.09476	6.06249	6.08845	6.0691	5.93502	6.0105	5.70136	5.78082	5.8857	5.96245	6.05578	5.89586	5.8376
Nfkbia	protein_coding	KNOWN	2	ENSMUSG00000021025	12	56590398	56593634	-	1	3.9146	4.32841	4.50619	3.67893	3.74971	3.66791	3.66532	3.53022	3.47382	3.29873	3.481	3.24391	3.1822	4.53785	4.1883	3.92715	3.1423	3.87382
Mbip	protein_coding	KNOWN	2	ENSMUSG00000021028	12	57429293	57446881	-	1	0.813451	0.502731	0.547036	0.415492	0.584744	0.485444	0.314097	0.955477	0.779776	0.73634	1.02224	0.933607	0.968365	0.476176	0.334766	0.529577	0.454895	0.504555
Ahsa1	protein_coding	KNOWN	2	ENSMUSG00000021037	12	88607696	88614947	+	1	5.65513	5.69189	5.54694	5.72749	5.84507	6.0963	5.88107	6.22551	6.04905	5.72151	5.73364	5.55572	5.51583	5.66823	6.06348	6.14205	5.86742	5.74652
Vipar	protein_coding	KNOWN	2	ENSMUSG00000021038	12	88579825	88607236	-	2	1.57853	1.31995	1.81317	1.99272	1.82408	1.90107	1.96323	1.68863	1.68593	1.93327	1.62075	1.68831	1.57125	1.16083	1.75514	2.01048	1.77714	1.63363
Snw1	protein_coding	KNOWN	2	ENSMUSG00000021039	12	88790886	88813249	-	1	3.28272	3.12989	3.32859	3.66011	3.4623	3.36031	3.75375	3.76405	3.70153	3.85091	3.6661	3.36307	3.19726	3.28139	3.46315	3.62912	3.41324	3.44557
1810035L17Rik	protein_coding	KNOWN	2	ENSMUSG00000021040	12	88784846	88793156	+	4	2.37864	1.81538	1.93248	1.97894	2.21429	2.45168	2.29292	2.45276	2.42832	2.1603	2.43495	1.84011	1.9701	2.06374	2.08683	2.25158	2.14827	1.96586
Adck1	protein_coding	KNOWN	2	ENSMUSG00000021044	12	89598998	89700163	+	2	2.30341	1.98587	2.00059	2.4109	2.25846	2.01241	2.0811	1.91887	2.07651	2.24739	1.9515	2.20912	2.24257	2.02136	1.82784	2.38086	2.30101	2.1112
Ppp2r5e	protein_coding	KNOWN	2	ENSMUSG00000021051	12	76551870	76697232	-	2	2.89793	3.17232	2.44897	3.09706	2.89536	2.45409	3.4874	2.904	3.22541	3.65886	3.12292	3.00633	2.90606	2.81907	2.66287	2.84949	3.08586	3.01709
Fut8	protein_coding	KNOWN	2	ENSMUSG00000021065	12	78340052	78577325	+	2	-0.0632172	-0.540609	-0.867731	0.527696	0.580578	-0.231332	0.488734	0.657786	0.689131	0.907638	0.573118	0.405339	0.0873276	-0.385776	-0.738697	0.985795	0.23342	0.272651
Atl1	protein_coding	KNOWN	2	ENSMUSG00000021066	12	70994092	71065072	+	1	-1.39049	-1.33793	-1.05883	-0.861699	-0.995268	-1.45107	-2.01062	-1.25458	-0.621541	-1.15704	-0.395899	-0.872684	-0.978748	-1.73451	-1.42186	-0.905052	-1.40849	-1.51901
Tmx1	protein_coding	KNOWN	2	ENSMUSG00000021072	12	71554082	71569027	+	3	3.21481	3.26788	3.37595	3.60904	3.74917	3.57331	3.92904	4.11912	3.99786	3.73025	3.7692	3.47412	3.13581	3.23786	3.46122	3.45233	3.27284	3.48519
Actr10	protein_coding	KNOWN	2	ENSMUSG00000021076	12	72038844	72065705	+	1	2.85181	2.71247	2.67078	2.96032	2.81563	2.79119	2.9056	3.00572	3.06282	2.82735	3.13478	2.75762	2.78651	2.66947	2.75631	2.9218	2.59842	2.67546
Timm9	protein_coding	KNOWN	2	ENSMUSG00000021079	12	72224160	72237662	-	3	4.08362	3.7826	4.04701	4.16742	3.99283	4.25829	4.18178	4.4799	4.52048	4.03628	4.23144	3.73294	3.90118	3.9285	4.49559	4.20884	4.01289	3.80218
Ppm1a	protein_coding	KNOWN	2	ENSMUSG00000021096	12	73862198	73895927	+	3	3.74274	3.68728	3.26799	3.86732	3.96078	3.75575	4.06636	3.86068	3.93642	4.03617	3.8891	3.91367	3.78609	3.72046	3.4402	3.90241	3.83143	3.84678
Clmn	protein_coding	KNOWN	2	ENSMUSG00000021097	12	106001324	106103286	-	4	2.57002	3.07115	2.32959	2.66654	2.63727	2.73995	2.84551	2.37224	2.36288	2.78178	2.58478	2.94913	2.94818	2.82458	2.17591	3.15963	2.87387	2.56879
Mnat1	protein_coding	KNOWN	2	ENSMUSG00000021103	12	74224704	74374975	+	1	1.24115	0.574518	0.675573	0.937608	0.900156	0.97704	0.786832	1.32244	1.2318	1.17215	1.54765	1.3343	1.05	0.673836	0.587585	0.767751	0.647334	0.76062
Prkch	protein_coding	KNOWN	2	ENSMUSG00000021108	12	74685783	74879172	+	3	-1.98291	-1.36617	-1.5979	-1.58384	-1.62544	-1.44971	-2.04088	-2.04181	-2.05974	-2.04454	-2.28461	-1.34544	-1.8454	-1.72346	-0.774801	-1.99404	-1.7186	-1.5891
Papola	protein_coding	KNOWN	2	ENSMUSG00000021111	12	107018512	107077154	+	21	3.49804	3.37278	3.61036	3.93764	3.83236	3.68051	3.78299	4.20325	4.21039	3.65059	4.07725	3.84445	3.67345	3.4041	4.01972	3.96716	3.65852	3.66315
Mpp5	protein_coding	KNOWN	2	ENSMUSG00000021112	12	79849934	79941698	+	1	1.41113	1.33605	0.629399	1.9374	1.49389	1.47582	1.77582	1.7797	1.81229	1.83897	1.56724	1.76249	1.71596	1.23932	0.956407	1.8307	1.20371	1.25883
Atp6v1d	protein_coding	KNOWN	2	ENSMUSG00000021114	12	79941712	79962625	-	3	2.65426	2.53777	2.58509	2.94902	2.7752	2.85622	3.21909	3.19182	3.08341	3.28364	2.87587	2.57827	2.46581	2.60194	2.74344	2.97265	2.64095	2.54205
Pigh	protein_coding	KNOWN	2	ENSMUSG00000021120	12	80181660	80190657	-	2	-0.0437162	-0.705077	-0.628395	0.74692	0.497337	0.364853	0.424768	0.675866	0.968889	0.651674	0.759941	0.312722	0.158371	-0.428923	-0.550279	0.664398	0.535333	0.147194
Vti1b	protein_coding	KNOWN	2	ENSMUSG00000021124	12	80257004	80273654	-	5	4.26446	3.92496	3.89258	4.11113	4.35822	4.30539	4.25257	4.39279	4.3658	4.12019	4.23288	3.98942	4.0008	4.06963	3.84027	4.22293	4.33974	4.09705
Erh	protein_coding	KNOWN	2	ENSMUSG00000021131	12	81735009	81745328	-	2	3.98279	3.6578	3.88844	4.28339	4.0048	4.1184	4.43286	4.74325	4.64452	4.20673	4.3665	3.73775	3.7109	3.77428	4.21511	4.11999	3.70072	3.81061
Pcnx	protein_coding	KNOWN	2	ENSMUSG00000021140	12	82961017	83101911	+	3	0.918404	1.07826	0.729064	0.983045	1.28062	0.863855	1.22651	1.23464	1.33821	1.48936	1.23425	1.32066	1.24864	0.882917	0.609514	1.23621	1.30056	1.12905
Pacs2	protein_coding	KNOWN	2	ENSMUSG00000021143	12	114252719	114312612	+	3	1.11021	0.835245	0.45454	1.72755	1.48184	1.50043	1.6506	1.61027	1.51824	1.8783	1.5032	1.60237	1.41499	0.852737	0.342812	1.61859	1.55509	0.895102
Mta1	protein_coding	KNOWN	2	ENSMUSG00000021144	12	114336489	114375417	+	8	2.57977	2.343	2.28078	2.79974	2.54749	2.31031	2.91041	3.08045	2.88524	2.9183	3.10801	2.65636	2.62983	2.42814	2.37018	2.73272	2.58184	2.47124
Zmynd11	protein_coding	KNOWN	2	ENSMUSG00000021156	13	9684082	9764567	-	20	2.34114	2.34266	2.18459	2.55179	2.37554	2.06215	2.5905	2.50691	2.5117	2.69834	2.5575	2.51023	2.51519	2.29275	2.17409	2.49928	2.27801	2.29025
Esyt2	protein_coding	KNOWN	2	ENSMUSG00000021171	12	117519695	117611569	+	1	2.23096	2.15045	1.98168	2.2374	2.24448	1.73664	2.65081	2.37568	2.44388	2.45051	2.665	2.30941	2.2704	1.97654	1.85231	2.0661	2.33993	2.08086
Psmc1	protein_coding	KNOWN	2	ENSMUSG00000021178	12	101348396	101361574	+	1	5.80095	5.69034	5.7586	6.03025	5.79641	5.89313	5.93074	6.08342	6.10719	5.87425	5.99813	5.65514	5.65364	5.72151	5.83476	5.96214	5.69605	5.70207
BC002230	protein_coding	KNOWN	2	ENSMUSG00000021179	12	101363662	101397863	-	1	1.09169	0.912546	0.69775	1.3382	1.25581	0.94477	1.06426	1.43031	1.47539	1.16901	1.17457	1.39716	1.31004	0.893351	1.07791	1.09125	1.16443	1.06612
Tc2n	protein_coding	KNOWN	2	ENSMUSG00000021187	12	102883653	102956733	-	4	-1.21141	-1.81526	-2.54202	-2.02475	-1.81353	-2.74106	-1.86034	-1.61098	-1.18599	-1.64131	-1.44948	-1.17444	-1.35381	-1.71607	-2.50776	-1.74304	-1.8	-1.98815
Pitrm1	protein_coding	KNOWN	2	ENSMUSG00000021193	13	6547403	6579385	+	2	2.99855	2.92921	2.66291	2.70996	3.07216	2.68935	2.93835	3.18384	3.17158	3.05537	3.22134	3.2865	3.06536	2.80232	2.48693	2.75295	2.99784	2.54295
Otub2	protein_coding	KNOWN	2	ENSMUSG00000021203	12	104626892	104644555	+	4	-1.27049	-1.66861	-1.47655	-1.02716	-1.12037	-1.23511	-0.966656	-1.03242	-0.979817	-0.663637	-0.490818	-0.502731	-1.01784	-1.96061	-1.04442	-0.190152	-0.725891	-0.897148
Ppp4r4	protein_coding	KNOWN	2	ENSMUSG00000021209	12	104770775	104852042	+	2	0.145442	-0.0830145	-0.451656	-0.0849205	-0.202907	-0.997745	0.360692	-0.201716	0.0302669	1.07723	0.64708	0.159531	-0.0915877	-0.281031	-1.25898	-0.651916	0.138701	-0.348867
Net1	protein_coding	KNOWN	2	ENSMUSG00000021215	13	3881811	3917466	-	2	4.40248	3.94349	3.87467	4.19868	4.64318	4.48012	4.49029	4.78314	4.60172	4.78464	4.87275	4.6261	4.366	3.93796	3.80654	4.16657	4.23386	4.11668
Gdi2	protein_coding	KNOWN	2	ENSMUSG00000021218	13	3537321	3565507	+	2	6.31092	6.15093	6.00278	6.27797	6.35206	6.22362	6.43041	6.57384	6.62354	6.48543	6.6732	6.422	6.24404	6.18215	6.1062	6.28364	6.13519	6.25227
Dcaf4	protein_coding	KNOWN	2	ENSMUSG00000021222	12	84861416	84882938	+	1	-0.187556	-0.960213	-0.829281	-0.405699	0.098825	-1.11477	-0.640774	0.480947	0.348885	-0.485668	0.64424	-0.0267407	-0.478079	-0.850031	-0.982314	-0.672539	-0.580005	-0.489465
Numb	protein_coding	KNOWN	2	ENSMUSG00000021224	12	85134984	85262884	-	11	2.59744	2.43812	2.49183	3.12131	2.91511	3.15193	2.89729	3.05393	3.09979	3.12422	3.19494	3.0236	2.93005	2.32009	2.45705	3.08683	2.83023	2.54335
Coq6	protein_coding	KNOWN	2	ENSMUSG00000021235	12	85702607	85714746	+	11	1.5018	1.45033	1.46538	1.52079	1.71877	1.63629	1.74659	1.88922	1.9528	1.62951	1.94458	1.42668	1.48584	1.41802	1.42942	1.54311	1.62692	1.33474
Entpd5	protein_coding	KNOWN	2	ENSMUSG00000021236	12	85714807	85749979	-	8	5.16288	4.85396	4.26593	5.25474	5.67809	5.1114	5.77076	5.76849	5.95405	5.89928	5.99034	5.62555	5.47306	4.89032	4.04253	5.16583	5.45068	4.98999
Abcd4	protein_coding	KNOWN	2	ENSMUSG00000021240	12	85943481	85958416	-	3	1.76675	1.77208	1.54329	2.18538	1.65741	1.33602	1.14286	1.09054	1.37686	1.6713	1.06785	1.26435	1.29474	1.45895	1.4618	2.25318	1.63093	1.47846
Isca2	protein_coding	KNOWN	2	ENSMUSG00000021241	12	86114220	86116039	+	1	4.22698	4.02609	3.98843	4.2138	4.12787	4.13887	4.24996	4.2755	4.17738	4.20455	4.26462	3.93069	3.91578	4.04445	3.92867	3.99754	4.1654	4.19972
Fcf1	protein_coding	KNOWN	2	ENSMUSG00000021243	12	86311847	86324253	+	3	3.68054	3.37673	3.86106	3.79813	3.55342	3.703	3.45566	3.47806	3.56318	3.63099	3.45011	3.24349	3.41203	3.5319	3.85173	3.53064	3.3973	3.47564
Mlh3	protein_coding	KNOWN	2	ENSMUSG00000021245	12	86575479	86611541	-	4	0.61709	0.212475	-0.14417	1.41867	0.946706	0.581646	0.943126	0.909919	0.974236	1.39997	1.05299	1.14521	1.1367	0.180952	-0.0712247	1.36456	0.834379	0.508628
Tmed10	protein_coding	KNOWN	2	ENSMUSG00000021248	12	86681564	86715667	-	1	4.9927	4.92024	4.84034	5.21075	5.50977	5.38257	5.46212	5.55887	5.66415	5.44132	5.56096	5.26985	5.01099	4.92815	4.96101	5.18692	5.28328	5.20733
Fos	protein_coding	KNOWN	2	ENSMUSG00000021250	12	86814840	86818223	+	4	-1.99772	1.28661	1.34784	-0.858085	-1.13854	1.32513	0.468167	0.366585	-0.132231	-0.295398	-0.154961	0.440084	-0.880856	0.357957	-0.20212	-1.78318	-2.79754	-0.509435
Vash1	protein_coding	KNOWN	2	ENSMUSG00000021256	12	88019650	88036630	+	2	-1.78335	-2.4804	-2.47386	-2.63422	-1.71253	-1.76649	-1.69641	-1.19908	-1.25352	-1.31548	-0.944023	-0.580902	-1.34644	-1.90732	-2.5869	-2.8027	-1.65892	-1.63425
Angel1	protein_coding	KNOWN	2	ENSMUSG00000021257	12	88041452	88067410	-	6	-0.308716	-0.478241	-1.2256	-0.192844	-0.0517623	-0.868958	-0.433443	-0.271441	-0.108786	-0.268952	-0.223353	-0.247389	-0.151508	-0.567443	-1.56192	-0.17985	0.295353	-0.125383
Ccnk	protein_coding	KNOWN	2	ENSMUSG00000021258	12	109424580	109441569	+	3	2.36354	2.42614	2.4431	2.51218	2.46682	2.56704	2.51875	2.8825	2.93791	2.71447	2.76588	2.41313	2.39684	2.4001	2.72988	2.38695	2.2708	2.42931
Yy1	protein_coding	KNOWN	2	ENSMUSG00000021264	12	110031183	110054842	+	3	3.1584	3.01219	3.06887	3.30459	3.12557	3.02584	3.205	3.40813	3.4823	3.08201	3.31978	3.13999	3.15465	3.07405	3.45324	3.40076	3.07383	3.2091
Zfp839	protein_coding	KNOWN	2	ENSMUSG00000021271	12	112088489	112107312	+	2	0.818714	1.37146	0.714264	0.74296	0.839906	0.259045	0.0639559	0.135171	0.451803	0.758768	0.343093	0.624223	0.880993	1.12619	0.121063	0.58427	0.900473	0.967326
Cinp	protein_coding	KNOWN	2	ENSMUSG00000021276	12	112110832	112127325	-	3	2.03655	1.88803	2.21376	1.84601	2.25165	2.08509	2.57387	2.92454	2.64801	2.24415	2.2118	1.81396	1.91671	1.94577	2.22538	1.74661	1.90264	1.86607
Eif5	protein_coding	KNOWN	2	ENSMUSG00000021282	12	112776312	112794270	+	5	5.71	5.61061	5.41023	6.43993	5.94845	5.44561	6.06403	5.62822	5.60951	5.81965	5.24314	5.64515	5.83873	5.59304	5.72384	6.2423	5.88836	5.21564
Ppp1r13b	protein_coding	KNOWN	2	ENSMUSG00000021285	12	113066668	113110826	-	3	1.01134	0.802667	0.497371	1.54105	1.44727	1.57087	2.07418	1.79002	1.55308	2.14381	1.97737	1.8291	1.86192	0.708539	0.646199	1.47863	1.56631	1.05932
Klc1	protein_coding	KNOWN	2	ENSMUSG00000021288	12	112997060	113046055	+	12	0.794539	0.571856	1.02954	1.26565	1.13842	0.943074	1.31786	1.487	1.37595	1.46489	1.39258	0.933906	0.931609	0.415254	0.932187	1.31396	1.14855	0.617453
2010107E04Rik	protein_coding	KNOWN	2	ENSMUSG00000021290	12	113199587	113205188	-	1	7.51695	7.05612	7.00745	6.92455	7.18927	7.52571	7.40364	7.31757	7.33041	7.20635	7.44071	7.02243	7.07285	7.25569	7.17161	7.06189	7.23937	7.01871
Ggps1	protein_coding	KNOWN	2	ENSMUSG00000021302	13	14144637	14155668	-	2	0.953147	1.05311	0.984698	0.985791	1.19255	0.617691	0.617797	0.972566	0.877295	0.623246	0.799692	0.973469	0.977367	1.04151	1.23915	1.04246	0.819969	0.86801
Mtr	protein_coding	KNOWN	2	ENSMUSG00000021311	13	12279086	12350267	-	2	-0.470992	-0.537066	-1.3328	-0.30461	-0.0238581	-0.831939	0.450713	0.594039	0.567642	0.190724	0.191936	-0.151321	-0.0788035	-0.73353	-1.05113	-0.567084	-0.0221227	-0.472649
Zkscan3	protein_coding	KNOWN	2	ENSMUSG00000021327	13	21478874	21494624	-	8	2.37999	1.83992	2.17411	2.25887	2.56395	1.75606	1.87494	2.08877	2.23293	2.50309	2.46097	2.37302	2.58965	1.55943	1.76786	2.36423	2.49731	1.90326
Mrs2	protein_coding	KNOWN	2	ENSMUSG00000021339	13	25084352	25112248	-	1	1.35854	1.13032	1.41757	1.79273	1.83923	1.72231	2.02465	2.0562	2.03761	2.21506	2.16716	1.56606	1.53937	0.975913	1.20459	1.69025	1.66229	0.966928
Exoc2	protein_coding	KNOWN	2	ENSMUSG00000021357	13	30905788	31065916	-	2	0.831713	0.74558	1.17879	1.49497	1.25484	1.08995	1.27534	1.46372	1.46162	1.35821	1.28528	1.31837	1.19537	0.683376	0.743213	1.24306	0.937895	0.731597
Hivep1	protein_coding	KNOWN	2	ENSMUSG00000021366	13	42147390	42280395	+	1	0.197552	0.893915	0.486953	0.712643	0.488884	0.00345212	0.313523	0.422615	0.651036	0.432646	0.574065	0.673202	0.635115	0.539324	0.14893	0.535825	0.486866	0.414371
Tbc1d7	protein_coding	KNOWN	2	ENSMUSG00000021368	13	43247113	43266728	-	1	2.67041	2.32751	2.06126	2.88936	2.93489	2.6336	2.68433	2.99703	3.1295	2.78033	3.06901	2.75657	2.69059	2.34637	1.97036	2.5467	2.56229	2.46789
Ccdc90a	protein_coding	KNOWN	2	ENSMUSG00000021371	13	43635791	43655495	-	1	2.61122	2.64721	2.91993	2.9672	2.77484	2.71762	2.91331	2.70319	2.76553	3.17969	2.8576	2.79633	3.01976	2.71399	2.56811	2.76249	2.71204	2.62516
Kif13a	protein_coding	KNOWN	2	ENSMUSG00000021375	13	46844456	47025087	-	3	0.710452	0.834947	0.307199	1.4442	1.04921	0.703139	1.1087	0.948636	1.14223	1.36484	0.757546	0.854246	0.987791	0.56857	0.246236	1.57212	0.976687	0.829351
Tpmt	protein_coding	KNOWN	2	ENSMUSG00000021376	13	47120539	47140106	-	7	3.71929	3.35058	3.00867	3.21317	3.77967	3.92057	4.01294	3.95633	4.10993	4.09007	4.40209	3.87152	3.9386	3.43948	3.15855	3.47264	3.75989	3.44163
Wrnip1	protein_coding	KNOWN	2	ENSMUSG00000021400	13	32893907	32914478	+	1	4.11422	3.92005	3.88713	4.10798	4.02001	4.32433	3.72775	4.00588	3.82503	3.60924	3.40254	3.67712	3.73483	4.07536	3.69262	4.42197	4.10854	3.94232
Prpf4b	protein_coding	KNOWN	2	ENSMUSG00000021413	13	34967363	34994746	+	2	2.50246	2.42645	2.82216	3.02451	3.18725	2.75902	3.02525	3.14074	3.13466	3.09877	3.33923	3.04868	2.91525	2.2826	2.96929	2.84214	2.84461	2.47321
Rpp40	protein_coding	KNOWN	2	ENSMUSG00000021418	13	35985341	35998228	-	5	-0.497816	-0.691836	-1.46338	-0.95981	-0.895839	-1.49539	-0.60998	-0.716074	-0.668875	-0.542838	-0.812035	-1.02454	-0.509208	-0.620398	-1.37953	-0.701271	-0.751372	-0.965808
Ly86	protein_coding	KNOWN	2	ENSMUSG00000021423	13	37437214	37510905	+	1	-0.188615	0.137748	-0.528637	-0.753144	-0.558541	0.170916	-0.01908	0.327321	0.562023	0.344393	0.415299	0.619319	0.117718	-0.10153	-0.458995	-1.01405	0.13254	0.608079
Ssr1	protein_coding	KNOWN	2	ENSMUSG00000021427	13	38063270	38086059	-	2	3.65382	3.49649	3.57565	4.27383	4.29803	4.00443	4.18782	4.61921	4.69387	4.15036	4.5498	3.95418	3.79664	3.44731	4.00502	4.15029	3.78169	3.79121
Snrnp48	protein_coding	KNOWN	2	ENSMUSG00000021431	13	38296808	38319532	+	1	2.47003	2.22624	2.23693	2.34861	2.02063	2.12568	2.34231	2.56767	2.58522	2.30631	2.14374	2.36665	2.18903	2.42669	2.73289	2.49305	2.15247	2.46018
2010111I01Rik	protein_coding	KNOWN	2	ENSMUSG00000021458	13	63066253	63427404	+	5	0.415504	0.567193	0.77836	0.480625	0.336633	0.311058	0.429324	0.512021	0.780488	0.665329	0.725008	0.32816	0.138333	0.330522	0.676009	0.725211	0.580281	0.710115
Fancc	protein_coding	KNOWN	2	ENSMUSG00000021461	13	63406017	63598586	-	19	-1.31017	-1.69382	-1.05225	-1.15401	-0.857367	-1.27365	-0.569584	-0.474396	-0.616202	-0.505213	-0.963464	-1.42799	-1.40601	-1.63224	-0.80121	-0.644456	-0.75287	-1.00473
0610007P08Rik	protein_coding	KNOWN	2	ENSMUSG00000021470	13	63916548	64001610	+	12	0.431441	0.266637	0.613371	0.777206	0.859857	0.40896	0.727911	1.20134	1.04966	0.878271	1.00422	0.722706	0.565854	0.179927	0.544172	0.759529	0.435636	0.425177
Sfxn1	protein_coding	KNOWN	2	ENSMUSG00000021474	13	54167214	54203715	+	1	4.99907	5.07178	4.86533	4.81291	4.7754	4.55484	4.92647	4.70772	4.86761	5.24217	5.42504	5.11218	4.8674	4.73275	4.56811	5.01521	5.00304	5.04001
Zfp346	protein_coding	KNOWN	2	ENSMUSG00000021481	13	55206672	55236186	+	13	-0.229564	-0.42924	-0.345523	0.0570285	-0.0651585	-0.172378	0.391166	0.646993	0.432259	0.49173	-0.00523874	-0.175282	-0.154852	-0.665915	-0.162933	0.0775423	0.18448	-0.276288
Cdk20	protein_coding	KNOWN	2	ENSMUSG00000021483	13	64533850	64541028	+	2	1.55742	0.75219	1.50391	1.41291	1.72403	1.2753	0.862483	2.21932	2.26555	0.988098	2.12202	1.52865	1.14988	1.09586	1.79439	1.88361	1.57991	1.81305
Lman2	protein_coding	KNOWN	2	ENSMUSG00000021484	13	55445194	55464144	-	1	5.44715	5.36849	5.31004	5.65103	5.92229	5.66388	5.60868	5.8618	5.83203	5.70232	5.76102	5.77675	5.63078	5.34218	5.49239	5.82963	5.8522	5.53832
Prelid1	protein_coding	KNOWN	2	ENSMUSG00000021486	13	55423416	55426632	+	1	6.39443	6.09324	5.89294	6.24628	6.53576	6.63919	6.81636	7.01687	7.08381	6.85024	6.98453	6.44192	6.2588	6.15715	5.95706	6.19838	6.39429	6.25711
Nsd1	protein_coding	KNOWN	2	ENSMUSG00000021488	13	55311143	55419686	+	3	1.72109	1.69354	1.99252	2.37946	2.28561	1.82165	2.25313	2.29598	2.38343	2.54897	2.41122	2.27978	2.04762	1.50059	1.83393	2.47897	2.18971	1.75634
F12	protein_coding	KNOWN	2	ENSMUSG00000021492	13	55519319	55528154	-	2	7.45869	7.52631	7.30406	7.29871	7.35611	7.54032	7.46993	7.52604	7.50947	7.46667	7.35648	7.55197	7.32421	7.4494	7.3166	7.28955	7.47237	7.64789
Ddx41	protein_coding	KNOWN	2	ENSMUSG00000021494	13	55631771	55638019	-	1	2.80035	2.81894	2.91342	3.305	3.14063	2.93133	3.1451	3.08307	3.23257	3.328	3.06833	2.84067	2.9098	2.79796	2.93394	3.30792	2.95504	2.83425
Fam193b	protein_coding	KNOWN	2	ENSMUSG00000021495	13	55640680	55672481	-	2	2.17197	2.26951	1.91325	2.3298	2.28205	1.41692	1.89789	1.8466	1.88131	1.8365	1.74101	2.3111	2.63729	1.77046	2.00152	2.66753	2.84606	1.93543
Ddx46	protein_coding	KNOWN	2	ENSMUSG00000021500	13	55736388	55782617	+	3	2.31208	2.27284	2.53951	2.88431	2.70889	2.46847	2.83245	2.72041	2.80753	2.82252	2.61761	2.58947	2.54013	2.2362	2.5232	2.81584	2.38398	2.12211
Caml	protein_coding	KNOWN	2	ENSMUSG00000021501	13	55724366	55733772	+	3	2.66484	2.3693	2.79997	2.98773	2.76118	2.58231	2.95033	3.11815	3.07711	2.88525	2.77271	2.69302	2.6385	2.52911	3.28957	2.98217	2.78681	2.84896
B4galt7	protein_coding	KNOWN	2	ENSMUSG00000021504	13	55701257	55711804	+	4	1.44167	0.669066	0.592246	1.44065	1.51738	1.06108	1.42731	1.60677	1.70975	1.43243	1.36324	1.45404	1.3345	0.929569	0.959545	1.61383	1.72234	1.45679
A530054K11Rik	protein_coding	KNOWN	2	ENSMUSG00000021510	13	67717938	67738690	-	3	-0.237522	-0.651566	-0.198876	-0.0991529	0.0019859	-0.890798	-0.161574	-0.135898	0.0326324	-0.124357	-0.0879018	0.0625891	-0.0241947	-0.650534	-0.301261	0.0818826	-0.170328	-0.270121
Zfp369	protein_coding	KNOWN	2	ENSMUSG00000021514	13	65380122	65405529	+	6	-0.386372	-0.5676	-0.080922	0.227087	0.18744	-0.147812	-0.424888	-0.24238	-0.186546	-0.276046	-0.231654	-0.301349	-0.206479	-0.69212	-0.380449	0.119333	-0.0442879	-0.338459
Ptdss1	protein_coding	KNOWN	2	ENSMUSG00000021518	13	67033766	67099337	+	1	3.40067	3.35568	3.15322	3.39376	3.57617	3.41344	3.5999	3.64996	3.58165	3.57939	3.10437	3.18196	3.31904	3.34163	3.21303	3.55004	3.64185	3.58964
Mterfd1	protein_coding	KNOWN	2	ENSMUSG00000021519	13	67007904	67034024	-	12	1.60272	1.61032	1.85009	1.70866	1.65919	1.42857	1.55158	1.67641	1.70088	1.47715	1.63009	1.53626	1.51512	1.558	2.11223	1.70969	1.48246	1.57714
Fastkd3	protein_coding	KNOWN	2	ENSMUSG00000021532	13	68721123	68731156	+	3	0.632495	0.777853	0.867795	1.22975	0.925015	0.853099	1.66491	1.53141	1.36863	1.34905	1.23944	0.840497	0.781386	0.646586	1.08761	0.88177	0.899517	0.85201
Cetn3	protein_coding	KNOWN	2	ENSMUSG00000021537	13	81922291	81936142	+	1	3.94744	3.535	3.48859	4.24203	4.12635	3.91577	4.28309	4.56461	4.41436	4.21158	4.22563	3.84381	3.6513	3.62725	3.68085	4.1338	3.77334	3.71145
Hnrnpk	protein_coding	KNOWN	2	ENSMUSG00000021546	13	58492503	58504704	-	25	5.19673	5.05764	5.12645	5.35879	5.3268	5.28765	5.53965	5.53219	5.4923	5.54881	5.61822	5.19375	5.17498	5.06938	5.17036	5.08991	5.05732	5.15846
Rasa1	protein_coding	KNOWN	2	ENSMUSG00000021549	13	85354304	85429091	-	10	1.1672	0.988109	1.05696	1.32086	1.44103	0.981936	1.50661	1.53726	1.68198	1.60244	1.64651	1.56727	1.3855	0.899574	1.06279	1.29764	1.19552	1.29562
2210016F16Rik	protein_coding	KNOWN	2	ENSMUSG00000021550	13	58481407	58486586	-	1	3.08405	2.73808	2.79637	3.08655	3.10142	3.14012	3.03867	3.10608	3.13093	3.11982	3.21477	2.73706	2.8343	2.83449	2.73582	3.1094	2.91656	2.93094
Gkap1	protein_coding	KNOWN	2	ENSMUSG00000021552	13	58334712	58375549	-	1	2.52353	2.26877	2.05995	2.85347	2.66802	2.57035	3.1588	3.11115	2.92519	3.17916	2.73016	2.60458	2.3734	2.30102	2.34698	2.99579	2.70772	2.48688
Agtpbp1	protein_coding	KNOWN	2	ENSMUSG00000021557	13	59550896	59686588	-	24	-0.579051	-0.568221	-1.08163	-0.453568	-0.138223	-0.39038	0.0320638	0.432416	0.353391	0.0832358	-0.249931	-0.527399	-0.55375	-0.749003	-1.32375	-0.228219	-0.0365513	-0.494524
Pdcd6	protein_coding	KNOWN	2	ENSMUSG00000021576	13	74440569	74454774	-	1	4.95496	4.85094	4.70745	4.97919	4.78468	5.00826	4.97559	4.91292	5.00667	5.09353	4.85046	4.79841	4.82777	4.81661	4.75911	5.07547	4.91512	4.81167
Ccdc127	protein_coding	KNOWN	2	ENSMUSG00000021578	13	74487757	74503231	+	6	1.08121	0.846382	0.86691	1.0898	1.2707	1.22952	1.25038	1.49897	1.52166	1.08599	1.47236	1.34509	1.07367	0.843733	1.55043	1.31331	1.12569	1.11115
Erap1	protein_coding	KNOWN	2	ENSMUSG00000021583	13	74777320	74829983	+	2	4.00576	4.00997	3.79431	3.62124	4.0997	3.85603	4.16889	4.17005	4.27824	4.38963	4.29914	4.27406	4.06987	3.93939	3.66209	3.66281	3.97534	4.13962
Rhobtb3	protein_coding	KNOWN	2	ENSMUSG00000021589	13	76006985	76081373	-	3	-0.0324546	-0.456001	-0.723307	0.142811	-0.415717	-0.620103	-0.236807	-0.631248	-0.435897	0.0481533	-0.351596	0.0150505	0.150532	-0.716863	-0.586193	0.193411	-0.261416	-0.622477
Arsk	protein_coding	KNOWN	2	ENSMUSG00000021592	13	76197870	76236108	-	3	0.20781	-0.145101	-0.608788	-0.18509	0.27384	-0.183936	-0.055505	0.365051	0.369814	0.31652	0.559701	0.565196	-0.0612097	0.00134064	-1.27416	-0.0130312	0.248335	0.0950665
Nsun2	protein_coding	KNOWN	2	ENSMUSG00000021595	13	69672624	69774658	+	8	3.58246	3.52909	3.39847	3.79457	3.86701	3.80224	3.84695	3.74446	3.73676	3.86565	3.78582	3.57913	3.60871	3.45505	3.40931	3.62147	3.4985	3.47013
Med10	protein_coding	KNOWN	2	ENSMUSG00000021598	13	69948760	69954972	+	1	3.15197	2.80351	3.11492	3.09221	3.03565	3.10444	3.21584	3.59918	3.49552	3.34304	3.45942	3.09446	2.92058	2.88601	3.20356	3.13374	2.94764	3.04701
Mrpl36	protein_coding	KNOWN	2	ENSMUSG00000021607	13	73468457	73469623	+	1	4.31146	3.95614	3.64808	3.99501	4.14286	4.11725	4.02868	4.1903	4.21598	4.16221	4.09183	4.28236	4.08222	4.03957	3.8393	4.1593	4.18069	4.11184
Lpcat1	protein_coding	KNOWN	2	ENSMUSG00000021608	13	73604645	73653870	+	6	-1.41653	-1.73139	-2.23012	-1.72336	-1.47803	-1.2169	-1.7054	-1.28674	-1.40937	-1.09195	-1.11766	-1.25668	-1.47384	-1.74105	-2.30119	-1.58903	-1.68622	-1.59961
Xrcc4	protein_coding	KNOWN	2	ENSMUSG00000021615	13	89913632	90229213	-	4	0.142451	-0.0385845	0.0515755	0.802708	0.644239	0.614532	0.538653	0.979926	0.891975	0.672127	0.90687	0.530264	0.28248	-0.0998402	-0.10792	0.55331	-0.0487096	0.305357
Zcchc9	protein_coding	KNOWN	2	ENSMUSG00000021621	13	91936138	91947301	-	2	2.08631	2.0573	2.25629	2.23964	2.3087	2.26721	2.48802	2.63408	2.7577	2.42339	2.44125	2.01272	2.106	2.01659	2.60604	2.1722	2.01533	2.17942
Mrps36-ps1	protein_coding	KNOWN	2	ENSMUSG00000021631	17	54005742	54006366	-	1	1.52518	0.960193	0.394584	0.963108	1.24813	1.15634	1.27887	1.64945	1.49708	1.45578	1.40615	1.07949	1.28269	1.05105	0.834925	0.921549	1.39664	0.970144
Gtf2h2	protein_coding	KNOWN	2	ENSMUSG00000021639	13	101230173	101262534	-	9	0.855857	0.491373	0.0692847	0.910167	0.857499	0.581975	0.687427	1.13353	1.20936	0.935447	1.15965	1.04024	1.09215	0.667462	0.161952	0.940744	0.781271	0.537769
Serf1	protein_coding	KNOWN	2	ENSMUSG00000021643	13	100877952	100884526	+	6	1.07178	0.651439	0.415819	0.398956	0.856409	0.63035	0.622879	0.925084	0.974957	0.876223	0.577201	0.657534	0.77927	0.825136	0.469346	0.747308	1.36744	0.982691
Ptcd2	protein_coding	KNOWN	2	ENSMUSG00000021650	13	100089604	100114633	-	1	3.51218	3.18893	3.27515	3.76439	3.59328	3.65915	3.72016	3.65	3.77715	3.86468	3.86172	3.76988	3.6107	3.17505	3.63233	3.91143	3.65494	3.39265
Btf3	protein_coding	KNOWN	2	ENSMUSG00000021660	13	99079851	99086961	-	5	5.82037	5.54305	5.69854	5.9385	5.71501	5.85396	5.8787	5.90221	5.91811	5.87366	5.90588	5.44053	5.41911	5.67049	5.8396	5.86903	5.49749	5.68054
Ankra2	protein_coding	KNOWN	2	ENSMUSG00000021661	13	99033113	99044705	+	6	0.964701	0.459081	0.318741	0.762173	0.600739	0.459399	0.505697	0.606051	0.631852	0.444341	0.397628	0.912706	0.88235	0.498091	0.626779	1.10979	0.793623	0.776289
Hexb	protein_coding	KNOWN	2	ENSMUSG00000021665	13	97946287	97968312	-	1	2.02018	1.54718	1.10995	1.47926	1.56173	1.55657	2.10992	2.561	2.60953	2.31527	2.54932	2.40337	1.82336	1.83692	1.33188	1.85623	1.97229	2.05553
Gfm2	protein_coding	KNOWN	2	ENSMUSG00000021666	13	97907892	97951150	+	14	2.02813	1.95703	1.73875	1.96477	2.21145	2.0598	1.92397	2.18251	2.20165	2.01104	2.31271	2.26684	2.12682	1.90105	1.68286	1.99314	2.08836	1.88477
Col4a3bp	protein_coding	KNOWN	2	ENSMUSG00000021669	13	97312690	97410122	+	2	2.33659	1.98846	2.52511	2.89888	2.38585	2.55524	2.73622	2.63499	2.59741	3.0162	2.71026	2.88951	2.65358	1.85103	2.51845	2.52856	2.19571	2.26323
Ap3b1	protein_coding	KNOWN	2	ENSMUSG00000021686	13	95128915	95336271	+	2	3.13792	3.04475	2.80227	3.38642	3.16075	3.13943	3.15128	3.44173	3.55246	3.23223	3.35814	3.27062	3.16412	3.07848	3.01176	3.38593	2.85521	2.96685
Scamp1	protein_coding	KNOWN	2	ENSMUSG00000021687	13	94971265	95055812	-	4	3.51947	3.24022	3.72816	3.85128	3.62511	4.07712	4.10011	3.61518	3.65064	4.05074	3.58466	3.4643	3.20993	3.39056	3.71079	3.87292	3.42235	3.44961
Jmy	protein_coding	KNOWN	2	ENSMUSG00000021690	13	94204165	94269644	-	3	0.655769	0.743847	0.548583	1.30452	1.01102	0.800224	0.488633	0.670167	1.05077	0.64011	0.96925	0.837074	0.836505	0.675427	0.911172	1.26918	0.804377	0.928864
Kif2a	protein_coding	KNOWN	2	ENSMUSG00000021693	13	107749076	107812206	-	10	-0.0753139	-0.468166	-0.091271	0.427366	0.124493	-0.0478548	0.460249	0.516016	0.356081	0.293485	0.387183	0.0929266	0.157074	-0.359103	-0.304178	0.022646	-0.0220695	-0.209123
Ercc8	protein_coding	KNOWN	2	ENSMUSG00000021694	13	108948925	108985558	+	11	-1.71619	-1.86475	-1.36137	-1.46433	-1.49396	-1.52572	-1.3987	-1.17952	-1.36411	-1.21201	-1.48576	-1.9411	-1.7557	-2.05945	-1.42382	-1.62566	-1.66062	-1.90167
Serinc5	protein_coding	KNOWN	2	ENSMUSG00000021703	13	93381093	93481899	+	1	2.49312	2.50118	2.55456	2.80508	2.65159	2.43999	3.05732	3.23706	3.20764	3.19544	2.94557	2.85562	2.85085	2.50548	2.17072	2.56189	2.40103	2.54647
Mtx3	protein_coding	KNOWN	2	ENSMUSG00000021704	13	93614742	93628185	+	1	0.777438	0.567572	0.586288	0.758087	0.65632	0.900509	0.921673	0.731751	0.738481	1.16368	0.716482	1.03479	1.32094	0.466218	0.130492	0.567785	0.614166	0.255954
Erbb2ip	protein_coding	KNOWN	2	ENSMUSG00000021709	13	104608867	104710594	-	5	3.35045	3.5325	3.39773	3.72356	3.63489	3.37644	3.71831	3.53622	3.64526	3.87302	3.69836	3.71472	3.59358	3.34134	3.30276	3.50558	3.30915	3.45493
Trim23	protein_coding	KNOWN	2	ENSMUSG00000021712	13	104968877	104993452	+	4	1.09776	0.802356	0.687651	1.26732	0.931482	0.813431	0.633625	0.983767	1.09452	0.878787	0.847169	1.19213	1.10123	0.831091	0.639017	1.16734	0.816723	0.993379
Ppwd1	protein_coding	KNOWN	2	ENSMUSG00000021713	13	104995201	105018924	-	2	1.04983	0.940062	1.22409	1.20766	1.11301	1.0226	1.77379	2.04198	1.98154	1.64125	1.71755	1.33765	1.28497	0.983019	1.24985	0.874652	1.06404	1.18068
Cwc27	protein_coding	KNOWN	2	ENSMUSG00000021715	13	105421220	105607222	-	4	1.13733	0.638149	0.650154	1.40653	1.09904	0.86155	1.04105	1.37046	1.36607	0.832609	1.29851	1.08532	1.07041	0.579871	0.846487	1.14373	0.85831	0.901922
Srek1ip1	protein_coding	KNOWN	2	ENSMUSG00000021716	13	105582564	105629354	+	5	1.73176	1.41655	1.9024	1.76352	1.79148	1.75093	1.85739	2.12448	2.0757	2.14735	1.98254	2.03845	1.75221	1.35505	1.78535	1.39229	1.41566	1.82067
Mrps30	protein_coding	KNOWN	2	ENSMUSG00000021731	13	119168917	119176059	-	1	3.51726	3.19048	3.27487	3.56307	3.17791	3.2579	3.52987	3.50697	3.60699	3.55336	3.55415	3.35347	3.40073	3.31683	3.40135	3.52777	3.18631	3.21275
Psmd6	protein_coding	KNOWN	2	ENSMUSG00000021737	14	14944698	14953498	-	4	4.53598	4.39462	4.58309	4.89805	4.69005	4.73664	4.73567	4.6579	4.71066	4.62291	4.73438	4.41815	4.50411	4.33382	4.72375	4.85477	4.54541	4.33175
Atxn7	protein_coding	KNOWN	2	ENSMUSG00000021738	14	14845005	14939810	+	1	1.08772	0.996816	1.3284	1.58091	1.45799	1.10244	1.59365	1.67263	1.61215	1.80561	1.62632	1.49777	1.21621	0.701633	1.13047	1.80176	1.35036	1.18626
Ptprg	protein_coding	KNOWN	2	ENSMUSG00000021745	14	12386046	13074555	+	6	1.23871	1.35573	0.946681	1.28505	1.82816	1.28549	1.73264	1.65395	1.72347	1.63243	1.92734	1.77855	1.42354	1.12547	0.696937	1.29928	1.26718	1.37047
Fam107a	protein_coding	KNOWN	2	ENSMUSG00000021750	14	9128788	9150537	-	4	-3.99004	0.709042	-0.685176	-5.60527	-9.4028	-8.74869	-4.7067	-8.57481	-5.17787	-7.0853	-10.8725	-14.2877	-9.28613	-0.485518	-0.437002	-4.70926	-8.47665	-1.29441
Acox2	protein_coding	KNOWN	2	ENSMUSG00000021751	14	9058025	9091867	-	8	5.56229	5.7877	5.59003	5.24047	5.55634	5.15356	5.05603	5.27968	5.38693	5.52583	5.68737	5.23504	5.56915	5.58261	5.31256	4.91175	5.36697	5.23574
Kctd6	protein_coding	KNOWN	2	ENSMUSG00000021752	14	9046662	9056081	+	2	0.901543	0.950117	0.9092	0.843111	0.821484	0.398825	1.02899	1.09282	1.13075	0.824998	0.595781	0.774899	0.852603	0.904392	1.11374	0.913918	1.04363	0.9596
Ppap2a	protein_coding	KNOWN	2	ENSMUSG00000021759	13	113591102	113658089	+	2	2.08585	2.37383	2.33584	2.30402	2.53345	2.50322	2.1253	2.5149	2.41777	2.27933	2.41447	2.40081	2.02781	2.13025	1.85843	1.50076	1.92502	2.25648
Ndufs4	protein_coding	KNOWN	2	ENSMUSG00000021764	13	115078003	115178302	-	1	5.13399	4.82221	4.8167	4.74727	4.93221	5.13491	5.0511	5.00629	5.07522	4.9484	5.20195	4.87379	4.77419	4.94133	4.90054	4.81503	4.65145	4.80711
Fst	protein_coding	KNOWN	2	ENSMUSG00000021765	13	115242470	115249159	-	2	-0.649727	-0.0558931	1.47771	0.411626	-0.451559	0.636861	0.135182	0.0698408	0.422461	0.0810012	0.167975	1.18145	0.901387	0.0383063	-1.18861	-0.467268	-1.95882	-1.25204
Vdac2	protein_coding	KNOWN	2	ENSMUSG00000021771	14	22650491	22665101	+	9	3.70503	3.53545	3.65783	3.87462	3.64591	3.77158	4.07242	3.97243	3.9218	4.03644	4.07757	3.61954	3.57305	3.55093	3.64263	3.51783	3.37825	3.40459
Nkiras1	protein_coding	KNOWN	2	ENSMUSG00000021772	14	19103650	19116456	+	7	1.42666	1.53152	1.69373	1.54049	1.51184	1.74319	1.57675	1.68325	1.64645	1.71121	1.58327	1.28593	1.4548	1.43183	1.77829	1.55316	1.38527	1.16532
Comtd1	protein_coding	KNOWN	2	ENSMUSG00000021773	14	22665083	22668199	-	4	0.1488	0.0582324	-0.246181	0.144779	-0.129755	0.347067	0.415069	0.268726	0.363847	0.5357	0.612325	-0.0725753	-0.0655234	0.0505133	-0.420894	-0.242316	-0.150055	0.115597
Ube2e1	protein_coding	KNOWN	2	ENSMUSG00000021774	14	19115236	19164373	-	4	2.4482	2.25744	2.08285	2.42833	2.34816	2.21917	2.22269	2.39827	2.45769	2.41075	2.42672	2.37646	2.44234	2.35989	2.22499	2.52723	2.23756	2.36654
Dlg5	protein_coding	KNOWN	2	ENSMUSG00000021782	14	24953175	25065142	-	11	-1.47064	-1.42067	-1.64789	-0.769909	-0.939638	-1.50729	-0.790397	-0.792783	-0.770868	-0.51069	-0.659413	-0.70365	-0.834182	-1.95577	-1.95819	-0.699275	-0.999301	-1.27046
Ngly1	protein_coding	KNOWN	2	ENSMUSG00000021785	14	17081794	17144440	+	3	2.64805	2.51993	2.4401	2.73784	2.70339	2.44922	2.56068	2.65319	2.7037	2.56543	2.66264	2.72989	2.73971	2.55504	2.35543	2.64236	2.58334	2.60786
Oxsm	protein_coding	KNOWN	2	ENSMUSG00000021786	14	17071170	17082322	-	4	3.00612	2.90533	2.66626	3.08644	3.09484	2.5699	2.64253	2.75867	2.79658	3.00726	2.84241	3.14186	3.27926	2.80795	2.2897	3.11033	3.00701	2.57452
Bmpr1a	protein_coding	KNOWN	2	ENSMUSG00000021796	14	35223920	35316527	-	4	2.0171	1.87014	2.03725	2.72836	2.51825	2.53156	2.48046	2.60205	2.599	2.49757	2.51715	2.47541	2.24056	1.90532	1.89283	2.57302	2.35756	2.11511
2700060E02Rik	protein_coding	KNOWN	2	ENSMUSG00000021807	14	20630624	20643045	-	1	5.03382	4.81715	4.57039	4.90197	5.05486	5.09904	5.16312	5.35103	5.37275	5.03102	5.35421	4.92264	4.90607	4.94922	4.74815	5.03137	4.96874	4.96674
Ecd	protein_coding	KNOWN	2	ENSMUSG00000021810	14	21139081	21167343	-	1	2.75146	2.66278	2.68404	3.16465	3.05189	2.96126	3.32934	3.41744	3.36906	3.49666	3.37412	3.04722	2.91579	2.62704	2.799	3.0335	2.87293	2.89924
Ppp3cb	protein_coding	KNOWN	2	ENSMUSG00000021816	14	21318586	21365795	-	8	2.10504	1.94261	1.81458	2.17005	2.09963	1.90979	2.08429	2.46577	2.57244	2.1255	2.62542	2.30458	2.06383	1.93245	1.8417	1.9112	1.62843	2.01589
Camk2g	protein_coding	KNOWN	2	ENSMUSG00000021820	14	21554097	21613310	-	4	0.43501	0.0102355	-0.326198	0.582285	0.566128	-0.204512	0.372711	0.426162	0.319002	0.451239	0.0683152	0.694271	0.85581	-0.0299009	-0.452022	0.76185	0.802508	0.0609193
Vcl	protein_coding	KNOWN	2	ENSMUSG00000021823	14	21748655	21852895	+	2	2.72136	2.94977	3.0523	3.3861	2.92032	3.00868	3.05532	2.9608	3.03807	3.32681	3.2675	3.29064	3.15975	2.85443	2.03268	2.80055	2.88026	2.69757
Ap3m1	protein_coding	KNOWN	2	ENSMUSG00000021824	14	21850664	21871730	-	9	3.13602	3.68526	3.35919	3.84432	3.62493	3.81394	3.87771	3.69651	3.95798	3.80843	3.65771	3.32227	3.12139	3.33688	3.56969	3.41574	2.79795	3.08503
Txndc16	protein_coding	KNOWN	2	ENSMUSG00000021830	14	45754123	45840003	-	10	-1.79833	-2.06359	-2.78598	-3.22002	-2.23226	-2.11843	-1.26315	-0.284353	-0.672846	-1.06081	-0.641131	-1.29608	-1.98896	-2.1757	-2.90503	-3.18732	-1.75167	-2.18499
Psmc6	protein_coding	KNOWN	2	ENSMUSG00000021832	14	45949504	45969367	+	1	5.11769	4.90212	5.01046	5.35801	5.19913	4.99207	5.14469	5.37358	5.36278	5.08258	5.25215	5.04593	4.9874	4.94061	5.17036	5.30281	4.96708	4.94594
Bmp4	protein_coding	KNOWN	2	ENSMUSG00000021835	14	47003195	47010344	-	3	-0.304768	-1.00545	-1.24665	-1.20611	-0.937039	-1.21363	-0.644989	-1.19005	-0.877773	-0.0589517	-0.36977	0.360782	0.0937591	-0.733245	-1.45719	-0.664091	-0.955425	-1.22441
Mapk1ip1l	protein_coding	KNOWN	2	ENSMUSG00000021840	14	47917966	47948460	+	3	3.63671	3.63654	3.84068	4.08075	3.86836	4.06615	3.95253	3.99428	4.08442	4.15794	4.07898	3.86612	3.80486	3.63046	3.8198	3.78455	3.60776	3.71753
Ktn1	protein_coding	KNOWN	2	ENSMUSG00000021843	14	48283431	48356238	+	6	1.72162	1.82846	1.78054	2.4054	1.94138	1.62267	2.09802	1.81829	1.67499	2.25893	1.67572	1.64781	1.75388	1.73092	1.15843	1.55332	1.53753	1.53864
Peli2	protein_coding	KNOWN	2	ENSMUSG00000021846	14	48740544	48880558	+	5	1.32067	1.40826	0.741247	1.41239	1.40416	1.26307	1.44314	1.48851	1.57588	1.72891	1.40142	1.63999	1.48121	1.24977	0.569189	1.77158	1.37263	1.37317
Anxa11	protein_coding	KNOWN	2	ENSMUSG00000021866	14	26661669	26706290	+	4	2.74756	2.55633	2.39947	2.85929	2.82895	2.59095	2.9731	2.99531	2.91379	3.08293	2.88268	2.73629	2.79835	2.5682	2.28464	2.97163	2.97783	2.62641
Slmap	protein_coding	KNOWN	2	ENSMUSG00000021870	14	27232654	27354417	-	17	2.46133	2.55116	2.34757	2.68695	2.63801	2.34197	2.63018	2.69859	2.74244	2.84533	2.90318	2.72187	2.62984	2.39862	2.31582	2.64401	2.49074	2.49962
Capn7	protein_coding	KNOWN	2	ENSMUSG00000021893	14	32149824	32185172	+	3	2.55652	2.44984	2.2827	2.59047	2.69934	2.33529	2.79486	2.86672	2.89744	2.71621	2.8233	2.77198	2.67141	2.36758	2.4102	2.52823	2.63759	2.58561
Arhgef3	protein_coding	KNOWN	2	ENSMUSG00000021895	14	28051225	28217090	+	2	2.72706	2.87552	1.90873	2.75269	2.89272	2.5191	2.80356	2.45086	2.71852	2.94582	2.48012	2.61271	2.46189	2.56214	1.26392	2.44454	2.32715	2.62209
Btd	protein_coding	KNOWN	2	ENSMUSG00000021900	14	32454214	32481765	+	3	4.72405	4.7024	4.38407	4.68582	4.74209	4.76417	4.58342	4.93531	4.93997	4.80414	4.76487	4.46247	4.42703	4.68673	4.50221	4.79718	4.82642	4.95452
Bap1	protein_coding	KNOWN	2	ENSMUSG00000021901	14	32064675	32073115	+	1	2.72414	2.87122	2.44215	3.00554	2.9894	2.95407	2.93595	3.30404	3.31055	3.08493	3.02328	2.93077	2.85299	2.75659	2.79258	3.21885	2.99485	2.77551
Galntl2	protein_coding	KNOWN	2	ENSMUSG00000021903	14	32842175	32875383	+	2	-2.38843	-1.86234	-1.26702	-3.32922	-3.91788	-3.189	-4.18193	-3.68309	-3.66219	-4.05809	-5.47163	-3.18546	-2.7353	-1.76796	-1.13652	-2.36696	-2.46083	-1.95124
Dph3	protein_coding	KNOWN	2	ENSMUSG00000021905	14	32893752	32898878	-	7	1.91874	1.7799	2.13118	2.45618	2.27684	2.36388	2.33556	2.46479	2.47259	2.26182	2.22228	1.8502	1.85751	1.7751	2.13923	2.39252	2.08528	1.97023
Oxnad1	protein_coding	KNOWN	2	ENSMUSG00000021906	14	32898560	32916388	+	12	1.93167	1.81745	1.75283	2.1838	1.99401	1.69873	1.83687	2.26533	2.21731	1.91291	2.41765	2.22421	2.04659	1.82513	1.58527	2.04329	1.858	1.88732
Gm6768	pseudogene	KNOWN	2	ENSMUSG00000021908	12	120499451	120501328	+	1	3.34629	3.96184	3.88318	3.94511	3.60781	3.6073	3.73286	3.3784	3.55252	4.00278	3.72991	3.43002	3.54105	3.52202	3.64441	3.64208	3.44755	3.42061
Nisch	protein_coding	KNOWN	2	ENSMUSG00000021910	14	31984114	32030132	-	25	2.66748	2.63349	2.90617	2.95016	3.00284	2.89606	3.08652	3.16141	3.24841	3.38054	3.53777	3.06829	2.91796	2.4951	2.83663	3.14178	3.02408	2.65862
Parg	protein_coding	KNOWN	2	ENSMUSG00000021911	14	33015135	33110736	+	11	1.14043	1.10587	1.3899	1.62272	1.55972	1.4326	1.44336	1.75602	1.76029	1.54634	1.63834	1.39432	1.16315	1.0676	1.5261	1.52455	1.24319	1.41227
Glt8d1	protein_coding	KNOWN	2	ENSMUSG00000021916	14	31814579	31825627	+	2	1.12512	0.684879	0.663585	1.2281	1.24629	1.05984	1.31491	1.66434	1.80315	1.40776	1.33686	1.28403	1.33368	0.657835	1.2972	1.59873	1.3127	0.90145
Spcs1	protein_coding	KNOWN	2	ENSMUSG00000021917	14	31813012	31814858	-	6	4.8728	4.67585	4.6583	5.08357	5.33447	5.23471	5.34568	5.36239	5.39555	5.2726	5.14977	4.80668	4.71313	4.71365	4.88854	5.30036	5.10973	4.84218
Nek4	protein_coding	KNOWN	2	ENSMUSG00000021918	14	31764647	31802004	+	2	1.33686	0.927776	0.8985	1.84523	1.7643	1.27409	1.46084	1.82876	1.80713	1.81287	1.91282	1.62564	1.51173	0.972637	0.99607	2.00382	1.43625	1.37526
Gm5803	pseudogene	KNOWN	2	ENSMUSG00000021927	15	22643623	22644585	-	1	-0.335043	-0.569044	-0.454651	0.118218	0.121372	0.124017	0.604747	0.77777	0.780966	0.869435	0.717368	-0.32328	-0.570107	-0.476458	-0.733738	-0.154729	-0.612158	-0.464365
Kpna3	protein_coding	KNOWN	2	ENSMUSG00000021929	14	61984023	62058784	-	2	2.90701	2.62179	2.50668	3.46547	3.01723	2.82841	3.47978	3.45423	3.30421	3.43575	3.22647	3.15084	3.11857	2.67024	2.74271	3.22246	2.79956	2.91796
Mapk8	protein_coding	KNOWN	2	ENSMUSG00000021936	14	34191084	34260344	-	9	0.734998	0.723474	0.594388	0.975356	0.800717	0.538919	1.08299	0.917977	0.813403	1.02466	0.721538	0.738117	1.02149	0.557341	0.451616	0.884074	0.68935	0.585085
Gata4	protein_coding	KNOWN	2	ENSMUSG00000021944	14	63817759	63890529	-	7	1.35029	0.70772	1.28285	1.37707	1.79201	1.37971	1.82319	1.90884	1.5963	2.12107	1.84448	1.80599	2.0436	0.659902	1.35021	1.25778	2.06381	0.827302
Zmym2	protein_coding	KNOWN	2	ENSMUSG00000021945	14	57505490	57579182	+	2	1.62971	1.28773	1.52352	1.97404	2.12292	1.51352	1.6639	1.82643	2.02512	1.96804	2.16006	2.0062	1.95157	1.4302	1.64133	2.03972	1.88536	1.85828
Prkcd	protein_coding	KNOWN	2	ENSMUSG00000021948	14	31408542	31439396	-	13	0.0624594	0.18223	-0.672807	0.19462	0.0595421	-0.341442	0.398074	0.49848	0.686468	0.334765	0.336413	0.499296	0.473775	0.169548	-0.328175	0.601224	0.380882	0.196779
N6amt2	protein_coding	KNOWN	2	ENSMUSG00000021951	14	58168435	58190406	-	1	2.69792	2.06622	2.20165	3.36032	2.96656	3.22363	2.64981	2.69073	2.78376	2.84116	2.98567	2.77146	2.65704	2.24981	2.21925	3.13392	2.61026	2.34841
Lats2	protein_coding	KNOWN	2	ENSMUSG00000021959	14	58260914	58377225	-	10	0.470262	0.602604	0.635531	1.18959	0.886831	0.935966	0.911715	0.891767	0.953752	0.968455	0.459769	0.49107	0.490773	0.339839	0.496102	0.908018	0.68733	0.688596
Sap18	protein_coding	KNOWN	2	ENSMUSG00000021963	14	58417017	58423817	+	7	3.531	3.21589	3.33384	3.52043	3.3265	3.33808	3.46802	3.51272	3.41901	3.40725	3.22154	3.17355	3.35011	3.3764	3.45359	3.63349	3.37566	3.24812
Mrp63	protein_coding	KNOWN	2	ENSMUSG00000021967	14	58445076	58447582	+	1	2.39733	2.17649	2.3098	2.42198	2.31242	2.43223	2.52738	2.52493	2.55046	2.55995	2.44611	2.17016	2.31783	2.21406	2.45472	2.62124	2.24547	2.18505
Zdhhc20	protein_coding	KNOWN	2	ENSMUSG00000021969	14	58451539	58509099	-	2	0.908798	0.799489	0.470308	0.822356	1.02228	0.744708	1.12521	1.02109	1.09252	0.977158	1.10691	1.05846	1.02263	0.818277	0.682677	0.938142	0.815676	0.93718
Hmbox1	protein_coding	KNOWN	2	ENSMUSG00000021972	14	65430438	65568707	-	12	0.331224	0.288042	0.213438	0.279512	0.450703	0.260799	0.105725	0.595336	0.642351	0.0513601	0.477044	0.671848	0.513796	0.266342	0.471099	0.662889	0.445945	0.393179
Ints9	protein_coding	KNOWN	2	ENSMUSG00000021975	14	65568882	65658663	+	3	0.830378	0.578722	0.602337	0.870747	0.885154	0.932993	1.08063	1.33048	1.22579	1.10137	0.960196	1.12863	0.936859	0.501118	0.78947	0.945976	0.81976	0.785999
Cab39l	protein_coding	KNOWN	2	ENSMUSG00000021981	14	60059818	60167740	+	2	4.47062	4.344	3.99614	3.97261	4.20458	3.94671	4.06133	4.16037	4.28896	4.10297	4.3582	4.20199	4.17653	4.22104	3.96284	3.96664	4.27115	4.08909
Mtmr6	protein_coding	KNOWN	2	ENSMUSG00000021987	14	60884065	60921207	+	1	2.31964	2.37453	1.98722	2.87429	2.5603	2.27311	2.56928	2.87314	3.00638	2.66325	2.71242	2.61393	2.46658	2.18536	2.03892	2.72245	2.40731	2.36672
Spata13	protein_coding	KNOWN	2	ENSMUSG00000021990	14	61252838	61383393	+	11	1.19093	0.872371	1.61928	1.84736	1.62496	2.0664	1.54918	1.91548	1.79796	1.37097	1.83418	1.80442	1.53974	1.00192	1.85232	2.1631	1.52698	1.45796
Wnt5a	protein_coding	KNOWN	2	ENSMUSG00000021994	14	29317936	29340633	+	6	-2.82412	-4.59621	-4.15822	-1.30968	-1.86336	-1.91599	-1.95843	-1.72332	-1.6926	-0.88003	-1.31572	-1.95273	-2.93475	-4.17305	-3.194	-1.36263	-2.58281	-3.29869
1200011I18Rik	protein_coding	KNOWN	2	ENSMUSG00000022008	14	76486039	76510622	-	1	1.29065	1.36309	1.43783	1.56832	1.51351	1.16299	1.36028	1.63955	1.58687	1.54103	1.47861	1.79731	1.68019	1.27304	1.25574	1.58041	1.42941	1.22996
Dnajc15	protein_coding	KNOWN	2	ENSMUSG00000022013	14	78226024	78274724	-	1	4.63455	4.23849	4.24494	4.48402	4.70564	4.69637	4.65835	4.60699	4.64234	4.5591	4.69214	4.32405	4.36915	4.29601	4.30404	4.68942	4.60796	4.30769
Tdrd3	protein_coding	KNOWN	2	ENSMUSG00000022019	14	87816390	87945315	+	6	0.340452	0.427409	0.0674461	0.672122	0.57293	0.218513	0.61729	0.558304	0.603994	0.808357	0.267346	0.67996	0.530432	0.359808	0.125639	0.567104	0.50685	0.285175
Naa16	protein_coding	KNOWN	2	ENSMUSG00000022020	14	79734011	79790585	-	6	-0.0291295	-0.069986	0.185218	0.435798	0.166825	-0.0618004	0.602263	0.544351	0.418837	0.48903	0.363699	0.000610246	-0.120955	-0.0495177	0.683111	0.362633	0.257385	0.288243
Mtrf1	protein_coding	KNOWN	2	ENSMUSG00000022022	14	79797579	79823457	+	1	1.83156	1.41338	1.22474	1.8763	1.69568	1.43912	1.56808	1.92768	1.99988	1.83283	1.91829	1.74897	1.93478	1.43237	1.2376	1.86515	1.70254	1.57018
Wbp4	protein_coding	KNOWN	2	ENSMUSG00000022023	14	79859744	79881075	-	1	1.88205	1.80047	1.95158	2.11903	2.08295	1.97901	2.13881	2.36718	2.27336	2.27519	2.19347	1.83391	1.91877	1.76027	2.05249	2.01146	1.79769	1.88106
Sugt1	protein_coding	KNOWN	2	ENSMUSG00000022024	14	79987498	80029562	+	1	3.33886	3.08389	3.20897	3.90563	3.19128	3.40466	3.39237	3.66617	3.72171	3.43585	3.44164	3.25047	3.25703	3.21232	3.39641	3.63414	2.92581	3.14986
Elp3	protein_coding	KNOWN	2	ENSMUSG00000022031	14	66149292	66211837	-	1	2.72687	2.4846	2.75172	3.0518	2.88278	2.99244	2.99277	3.16933	3.33354	3.09684	3.04689	3.02517	3.00915	2.53774	3.08063	2.92053	2.80092	2.71921
Ccdc25	protein_coding	KNOWN	2	ENSMUSG00000022035	14	66456139	66485441	+	1	3.94614	3.63927	4.36459	4.33994	4.493	4.58607	4.41451	4.67755	4.58954	4.48983	4.53358	4.27783	4.19139	3.73859	4.46555	4.3676	4.27042	4.25087
Trim35	protein_coding	KNOWN	2	ENSMUSG00000022043	14	66915868	66930261	+	3	-0.957443	-1.34911	-1.27221	-1.18677	-1.04447	-1.02249	-1.0341	-0.643197	-0.617281	-0.820896	-0.740429	-0.510666	-1.0477	-1.1551	-1.50201	-1.44651	-1.23431	-1.22072
Bnip3l	protein_coding	KNOWN	2	ENSMUSG00000022051	14	67604076	67627714	-	7	4.1268	4.14954	3.83848	4.00547	3.96579	4.20393	4.31127	3.85918	4.02589	4.30163	3.87228	4.30282	4.06563	4.15493	4.04178	4.12046	3.89978	4.11207
Pibf1	protein_coding	KNOWN	2	ENSMUSG00000022064	14	99498652	99653712	+	2	-0.676188	-1.00825	-0.399733	-0.287197	-0.549192	-0.686034	-0.673992	-0.343336	-0.376405	-0.608739	-0.469351	-0.486336	-0.654456	-0.958887	-0.521728	-0.364884	-0.740375	-0.821151
Entpd4	protein_coding	KNOWN	2	ENSMUSG00000022066	14	69955208	69985327	+	3	3.45196	3.38436	3.36797	3.88773	4.05152	4.01453	3.96507	4.11268	4.13714	4.01389	4.11357	3.72534	3.66247	3.25309	3.22884	3.89954	3.88887	3.70979
Bin3	protein_coding	KNOWN	2	ENSMUSG00000022089	14	70499952	70537998	+	1	2.20833	1.79671	2.47397	1.97217	1.94925	1.95226	2.01169	2.10482	2.07867	2.31443	1.89739	2.11831	2.11882	1.98473	2.41308	2.17131	2.30901	2.16572
Sorbs3	protein_coding	KNOWN	2	ENSMUSG00000022091	14	70580275	70607444	-	1	2.81806	3.48163	1.72473	2.27795	2.37497	3.68784	2.30264	2.0159	2.29416	2.52341	1.83363	2.68834	2.34413	3.22261	1.74137	3.35653	2.24767	2.6678
Ppp3cc	protein_coding	KNOWN	2	ENSMUSG00000022092	14	70617705	70689257	-	3	-0.794276	-0.726488	-0.707701	0.0812121	0.030537	-0.209613	-0.0998051	-0.788635	-0.987668	-0.0557858	-0.466544	-0.496457	-0.912414	-0.97076	-1.01634	-0.208124	-0.799616	-0.637898
Fam160b2	protein_coding	KNOWN	2	ENSMUSG00000022095	14	70983103	70999642	-	1	0.503786	0.484299	0.560366	1.07873	0.858947	0.868278	0.726694	0.933577	0.797962	0.871584	0.607202	0.668752	0.891946	0.325828	0.271506	1.00786	0.781074	0.445431
Bmp1	protein_coding	KNOWN	2	ENSMUSG00000022098	14	70874364	70920067	-	4	4.47673	4.35457	3.81163	4.22191	4.83813	4.26902	4.43947	4.33795	4.37118	4.60193	4.47047	4.41677	4.15361	4.18967	3.66539	4.42312	4.90237	4.43297
Xpo7	protein_coding	KNOWN	2	ENSMUSG00000022100	14	71054053	71166435	-	2	1.62073	1.40881	1.09282	1.63825	1.84348	1.25116	1.68684	2.03763	2.0527	1.79291	1.9194	1.80956	1.78264	1.31953	1.32767	1.78457	1.83191	1.59569
Rb1	protein_coding	KNOWN	2	ENSMUSG00000022105	14	73583480	73725629	-	6	0.151235	0.250892	-0.357168	0.648139	0.365111	-0.0455456	0.550681	0.664925	0.253262	0.495213	0.174916	0.356797	0.50006	0.128971	-0.307077	0.591081	0.207347	-0.0594288
Rcbtb2	protein_coding	KNOWN	2	ENSMUSG00000022106	14	73522844	73607650	+	26	1.59569	1.37464	1.14503	1.11357	1.2919	0.870897	1.05565	1.55709	1.56539	1.46498	1.61765	1.63768	1.59689	1.41345	0.804306	0.962375	1.3753	1.48461
Med4	protein_coding	KNOWN	2	ENSMUSG00000022109	14	73909856	73918352	+	1	2.56909	2.21957	2.22596	2.53987	2.53999	2.56765	2.73851	3.18714	3.13578	2.5056	2.54987	2.30249	2.20696	2.38161	2.69799	2.54676	2.49485	2.50317
Sucla2	protein_coding	KNOWN	2	ENSMUSG00000022110	14	73925126	73995949	+	7	4.89406	4.77524	4.69386	4.72272	4.63576	4.94136	4.89353	4.92904	4.94201	4.8163	5.02987	5.01506	4.77506	4.7832	4.62775	4.70493	4.5014	4.67541
Uchl3	protein_coding	KNOWN	2	ENSMUSG00000022111	14	102053184	102095341	+	2	2.98531	2.59673	2.50479	2.83011	2.87354	2.69621	2.95509	3.25046	3.26584	2.8204	3.28344	2.88033	2.64318	2.69486	2.50125	2.549	2.57312	2.7877
Rnf219	protein_coding	KNOWN	2	ENSMUSG00000022120	14	104876751	104921883	-	1	-1.71246	-2.28938	-1.76473	-1.53111	-1.73934	-1.31302	-0.919607	-1.18327	-1.08617	-1.30779	-1.79915	-1.6289	-1.38137	-1.9926	-1.63981	-1.80169	-1.77568	-1.60461
Ednrb	protein_coding	KNOWN	2	ENSMUSG00000022122	14	104213842	104243390	-	3	0.923266	0.677275	0.482832	0.503065	1.53509	0.817451	1.02271	1.17627	1.00706	1.1915	0.97829	0.805226	1.03179	0.475305	0.447592	0.533832	0.716988	0.365204
Gpr180	protein_coding	KNOWN	2	ENSMUSG00000022131	14	118536349	118563454	+	1	2.62717	2.51898	2.66124	2.95566	2.68991	2.73393	3.02921	2.67043	2.67642	2.83615	2.46069	2.5379	2.57627	2.55098	2.65872	3.25333	2.83725	2.63974
Mbnl2	protein_coding	KNOWN	2	ENSMUSG00000022139	14	120674891	120830919	+	4	2.83352	3.21261	3.1681	3.36602	3.16933	3.0076	3.07497	3.15362	3.64245	3.20489	3.57245	3.53742	3.1843	2.85843	3.23397	2.94569	2.75118	3.11399
Nipbl	protein_coding	KNOWN	2	ENSMUSG00000022141	15	8241225	8394463	-	1	1.73891	1.94219	1.94008	2.15874	2.03831	1.70006	1.74211	2.12049	2.23603	1.90698	2.18144	2.21096	2.03022	1.68165	1.86996	2.10953	1.85829	1.79196
C9	protein_coding	KNOWN	2	ENSMUSG00000022149	15	6395327	6448751	+	5	7.75716	7.97784	7.445	6.94877	7.78119	8.18558	8.06834	8.07809	8.10279	8.04947	7.82689	8.42127	8.04983	7.98444	7.60655	7.03478	7.83077	8.36753
Dab2	protein_coding	KNOWN	2	ENSMUSG00000022150	15	6249788	6390712	+	15	-0.432938	-0.732377	-0.0137628	-0.337285	0.137624	0.198705	0.142102	0.424633	0.314004	0.472277	0.449668	0.719047	0.0466009	-0.423358	-0.483737	-0.587674	-0.142443	-0.224204
Ttc33	protein_coding	KNOWN	2	ENSMUSG00000022151	15	5135525	5168336	+	5	2.67204	2.41965	2.17379	2.68589	2.45793	2.71471	2.3119	2.53901	2.73915	2.51867	2.31193	2.71157	2.5619	2.47736	2.45247	2.80793	2.43435	2.68432
Rab2b	protein_coding	KNOWN	2	ENSMUSG00000022159	14	52881434	52899220	-	8	-1.27681	-1.10015	-0.856962	-1.27073	-1.18953	-1.69494	-1.11826	-1.1924	-1.34734	-1.22594	-1.42321	-1.29485	-1.04597	-1.18624	-0.999342	-1.14476	-1.6409	-1.53206
Mettl3	protein_coding	KNOWN	2	ENSMUSG00000022160	14	52914343	52924803	-	16	0.944756	0.720263	1.01625	1.25054	1.00682	0.840865	1.02869	1.19034	1.20379	1.15252	1.0506	0.93989	0.937843	0.513177	1.10315	1.32939	1.11965	0.877267
Dad1	protein_coding	KNOWN	2	ENSMUSG00000022174	14	54855154	54873779	-	2	3.78531	3.55843	3.44387	3.73603	4.10337	4.11859	4.0038	3.94634	3.93485	3.85921	3.80323	3.40032	3.42697	3.60459	3.84505	4.07589	4.07437	3.74323
Lrp10	protein_coding	KNOWN	2	ENSMUSG00000022175	14	55083001	55090334	+	1	3.02443	2.91968	3.38108	3.47118	3.26292	3.33038	3.40307	3.4098	3.40856	3.62492	3.15018	3.18562	3.15072	2.99665	3.29701	3.48707	3.31104	3.10645
4931414P19Rik	protein_coding	KNOWN	2	ENSMUSG00000022179	14	55202500	55224745	-	1	0.0842098	-0.62601	-1.25907	-0.187646	-0.0707339	-0.611845	-0.187999	0.158044	0.0780769	0.789735	0.262655	0.264598	0.0866521	-0.874492	-0.910078	0.370338	0.229805	-0.619618
Slc7a8	protein_coding	KNOWN	2	ENSMUSG00000022180	14	55341053	55400723	-	1	-1.98866	-1.75896	-1.96378	-1.94578	-1.45738	-1.82967	-1.88801	-0.978294	-1.07946	-1.76827	-1.22698	-0.703031	-1.36759	-1.78987	-1.9439	-2.60324	-1.31872	-1.30957
Acin1	protein_coding	KNOWN	2	ENSMUSG00000022185	14	55260998	55305768	-	26	2.04521	1.85653	2.25805	2.24031	2.34611	2.0326	2.28997	2.70118	2.61973	2.52196	2.67744	2.22826	2.14283	1.76987	2.28946	2.32127	2.28962	2.19931
Oxct1	protein_coding	KNOWN	2	ENSMUSG00000022186	15	3976383	4105344	+	5	-0.650397	-0.985627	-1.19622	-1.41739	-0.883183	-0.618304	-0.252055	0.644205	0.423251	0.132811	0.259082	-0.431363	-0.783351	-0.888864	-1.07906	-1.09297	-0.641198	-0.615594
Psmb5	protein_coding	KNOWN	2	ENSMUSG00000022193	14	55232644	55236851	-	2	5.63621	5.35	5.36178	5.8081	5.78214	5.84377	5.76285	5.81388	5.86963	5.56571	5.76532	5.18868	5.31035	5.42444	5.57116	5.8137	5.63759	5.50893
Pabpn1	protein_coding	KNOWN	2	ENSMUSG00000022194	14	55511337	55517006	+	9	1.35872	0.801109	0.716973	1.34021	1.66327	0.855633	1.46712	1.31414	1.17023	1.51041	1.46582	1.26731	1.7827	0.451988	0.632687	1.4712	1.75717	0.971001
Sub1	protein_coding	KNOWN	2	ENSMUSG00000022205	15	11911094	11926738	-	4	3.41905	3.13831	3.14887	3.06979	3.02091	3.1212	3.03453	3.23497	3.36965	3.01632	3.38815	3.23329	3.18642	3.29579	3.32197	2.96978	3.02716	3.27391
Dhrs4	protein_coding	KNOWN	2	ENSMUSG00000022210	14	56097595	56109175	+	1	5.87322	5.70265	5.55921	5.9034	5.98923	5.99264	6.12481	6.10881	6.06176	6.21193	5.85035	5.79345	5.78012	5.67264	5.39144	5.88545	5.86421	5.74842
Dcaf11	protein_coding	KNOWN	2	ENSMUSG00000022214	14	56178843	56188902	+	19	4.92129	4.79513	4.16501	4.49835	4.86373	4.9872	4.82109	4.5182	4.68428	4.92232	4.68424	5.00764	5.09498	4.81084	4.10428	4.58574	4.92875	4.6433
Adcy4	protein_coding	KNOWN	2	ENSMUSG00000022220	14	56387895	56402879	-	2	-1.59006	-1.51596	-0.992101	-1.2193	-0.782528	-1.10813	-1.19202	-1.3283	-1.30305	-0.957339	-0.942223	-1.06648	-0.8835	-1.46631	-1.22934	-1.99791	-1.05432	-1.24714
Sdr39u1	protein_coding	KNOWN	2	ENSMUSG00000022223	14	56516123	56519069	-	2	2.27342	1.91817	1.924	2.51632	2.85742	2.68173	2.70303	2.78929	2.75898	2.90324	3.26319	2.52128	1.95405	1.95715	1.78847	2.21926	2.15848	2.06374
Zfp187	protein_coding	KNOWN	2	ENSMUSG00000022228	13	21534044	21545599	-	2	2.96427	2.6516	3.13412	3.12271	3.22441	2.76381	2.8792	3.18066	3.19441	3.13387	3.24273	3.11317	3.24636	2.51953	3.24242	3.14183	3.17722	2.78864
Cct5	protein_coding	KNOWN	2	ENSMUSG00000022234	15	31520555	31531602	-	5	5.22284	5.19187	5.12965	5.37183	5.34393	5.34312	5.43813	5.68282	5.6728	5.48031	5.68916	5.13032	5.07433	5.16338	5.2064	5.4365	5.10529	5.2344
Amacr	protein_coding	KNOWN	2	ENSMUSG00000022244	15	10911511	10926379	+	1	5.42643	5.11848	5.23485	5.39616	5.31994	5.66415	5.63879	5.52413	5.54941	5.77003	5.35176	5.50705	5.49226	5.21533	4.55831	5.33102	5.17498	4.95016
Rad1	protein_coding	KNOWN	2	ENSMUSG00000022248	15	10415773	10428818	+	6	-0.880327	-1.71314	-0.42709	-0.361385	-0.601864	-0.523917	0.0717469	0.254476	0.107897	-0.186534	-0.126835	-0.764192	-1.09968	-1.54325	0.125952	-0.292276	-0.579217	-0.745835
Mtdh	protein_coding	KNOWN	2	ENSMUSG00000022255	15	34012449	34072141	+	10	1.72704	1.80697	1.94067	2.29327	2.15587	1.91955	2.0096	2.08431	2.1871	2.20406	2.19152	2.03308	1.87087	1.72863	1.77238	1.9613	1.70349	1.96948
Laptm4b	protein_coding	KNOWN	2	ENSMUSG00000022257	15	34167781	34214050	+	1	2.98449	2.86655	2.36647	3.17043	3.06101	2.83169	3.19214	3.09763	3.23643	3.22297	3.05649	3.00239	2.9489	2.91408	2.37568	3.24604	3.07824	2.88364
Trio	protein_coding	KNOWN	2	ENSMUSG00000022263	15	27660407	27955603	-	2	0.0860977	0.0440464	0.0357875	0.534651	0.375217	0.00814858	0.5226	0.653441	0.684679	0.751826	0.852222	0.658547	0.53689	-0.208467	-0.314144	0.352986	0.198421	0.117064
Ank	protein_coding	KNOWN	2	ENSMUSG00000022265	15	27396432	27524664	+	2	2.47144	2.44444	2.65934	2.78718	2.927	2.40177	2.60074	2.42793	2.36678	2.597	2.23089	2.42924	2.32264	2.49532	2.70575	3.11815	2.71815	2.55665
Myo10	protein_coding	KNOWN	2	ENSMUSG00000022272	15	25552280	25743428	+	13	1.03028	0.99443	1.04148	1.26378	1.22658	1.09162	1.71701	2.04105	1.94222	2.0355	2.19783	1.75624	1.574	0.938308	0.621058	1.08987	1.36641	1.03487
Pabpc1	protein_coding	KNOWN	2	ENSMUSG00000022283	15	36525416	36538728	-	7	4.67509	4.74848	4.95102	5.25774	4.92932	4.69134	5.05454	5.0369	5.15581	5.07888	4.86191	4.7868	4.89155	4.74454	5.05928	5.07175	4.78163	4.62673
Ywhaz	protein_coding	KNOWN	2	ENSMUSG00000022285	15	36700525	36724302	-	7	4.43333	4.57561	4.65174	4.90094	4.71597	4.90532	5.07798	5.31422	5.36521	4.96264	5.19063	4.63904	4.48961	4.46115	4.60826	4.4296	4.32006	4.45442
Rrm2b	protein_coding	KNOWN	2	ENSMUSG00000022292	15	37853707	37891073	-	8	-1.12036	-1.20406	-1.13295	-1.05214	-1.26186	-1.77672	-1.12681	-1.23485	-1.31583	-1.12643	-1.47345	-1.12644	-1.06341	-1.67155	-1.63106	-1.12519	-1.52497	-1.52692
Atp6v1c1	protein_coding	KNOWN	2	ENSMUSG00000022295	15	38591659	38622198	+	1	3.46501	3.45332	3.47632	3.98678	3.81457	3.85884	4.15161	4.17199	4.10151	4.02752	3.97204	3.4421	3.44456	3.53681	3.57042	3.87662	3.52604	3.46296
Fzd6	protein_coding	KNOWN	2	ENSMUSG00000022297	15	38837879	38869732	+	1	-0.202255	0.218177	-0.115283	-0.0155442	-0.0134205	0.156946	-0.864763	-0.470022	-0.356735	-0.458082	-0.520938	0.291107	0.501043	0.135562	-0.844765	-0.0926215	-0.641598	-1.15062
Slc25a32	protein_coding	KNOWN	2	ENSMUSG00000022299	15	38925737	38944262	-	1	1.88305	3.19063	2.34258	2.27736	1.77191	2.16657	1.95107	1.62477	2.01821	1.81834	1.74339	1.61537	1.53049	2.89492	2.00489	1.87993	1.14377	2.08915
Dcaf13	protein_coding	KNOWN	2	ENSMUSG00000022300	15	38944420	38978402	+	1	3.46999	3.80825	3.75109	3.74179	3.3026	3.45011	3.58163	3.5445	3.62276	3.52938	3.38438	3.28895	3.25132	3.77156	3.80575	3.27224	3.13426	3.4729
Oxr1	protein_coding	KNOWN	2	ENSMUSG00000022307	15	41279028	41692594	+	6	3.32167	3.24803	2.87549	3.22816	3.50317	3.19281	3.30554	3.45001	3.54767	3.37166	3.54828	3.66349	3.52859	3.22229	2.72931	3.20978	3.31251	3.29031
Eif3h	protein_coding	KNOWN	2	ENSMUSG00000022312	15	51618104	51697027	-	2	5.82676	5.69044	5.59681	5.69848	5.75858	5.76989	5.87721	5.90679	5.93648	5.942	6.011	5.57525	5.63842	5.71568	5.679	5.78407	5.75058	5.72227
Stk3	protein_coding	KNOWN	2	ENSMUSG00000022329	15	34805251	35085561	-	4	1.13444	1.23276	1.02018	1.56091	1.64629	1.20348	1.66208	1.96429	1.81346	1.51456	1.70438	1.56533	1.23557	1.15777	1.14992	1.61327	1.08886	1.31228
Khdrbs3	protein_coding	KNOWN	2	ENSMUSG00000022332	15	68758850	68923942	+	1	2.5976	2.3789	2.12098	2.82915	2.82138	2.73779	3.23647	3.43028	3.18065	3.0895	2.7818	2.4894	2.46598	2.42625	1.94819	2.29429	2.3056	2.25007
Eif3e	protein_coding	KNOWN	2	ENSMUSG00000022336	15	43081586	43114282	-	1	5.25845	5.1572	5.30894	5.45718	4.99105	5.12515	5.27247	5.21268	5.30041	5.35638	5.46821	5.25606	5.25585	5.19641	5.37826	5.18739	4.85049	5.16243
Ttc35	protein_coding	KNOWN	2	ENSMUSG00000022337	15	43308775	43359323	+	1	4.29384	3.99354	4.12742	4.25394	4.19069	4.14443	4.00312	4.10682	4.13667	3.96827	4.41271	4.13886	4.11494	4.07757	4.23367	4.37318	3.99666	4.11093
Eny2	protein_coding	KNOWN	2	ENSMUSG00000022338	15	44259657	44269231	+	1	3.94731	3.66612	3.85064	3.85819	3.68934	3.83912	3.91253	4.0861	4.10337	3.89658	3.8095	3.83708	3.73135	3.7383	3.98015	3.84587	3.62462	3.82046
Ebag9	protein_coding	KNOWN	2	ENSMUSG00000022339	15	44451187	44472570	+	1	3.2011	3.02307	2.70083	3.2262	3.2042	2.89567	3.19109	3.11643	3.20314	3.24335	3.16725	3.36307	3.07671	2.99295	2.75709	3.13083	3.06638	3.10639
Myc	protein_coding	KNOWN	2	ENSMUSG00000022346	15	61816946	61821929	+	6	0.188091	0.805601	1.15296	1.53283	0.790376	1.24044	1.25515	0.216748	0.382448	1.20786	0.614709	0.569437	0.486606	0.653207	0.241641	0.920903	-0.419681	-0.0609001
E430025E21Rik	protein_coding	KNOWN	2	ENSMUSG00000022350	15	59163553	59205722	-	2	2.47238	2.45118	2.35154	2.83938	2.60675	2.40556	2.66976	2.8568	2.9752	2.98966	2.95334	2.78908	2.80032	2.34186	2.21893	2.60403	2.33451	2.45841
Wdyhv1	protein_coding	KNOWN	2	ENSMUSG00000022359	15	57972963	57990207	+	2	1.45309	0.924735	0.445282	1.50009	1.57497	1.81152	1.81707	1.83561	1.82704	1.65435	1.73266	1.81594	1.50113	1.34328	0.767542	1.6645	1.13703	1.37762
Zhx1	protein_coding	KNOWN	2	ENSMUSG00000022361	15	57878558	57908096	-	8	2.3993	2.26754	2.29542	2.71129	2.66082	2.42825	2.18076	2.36674	2.3961	2.32885	2.48386	2.78692	2.58819	2.36938	2.60441	2.84998	2.55143	2.54004
Derl1	protein_coding	KNOWN	2	ENSMUSG00000022365	15	57701057	57723973	-	1	5.09617	5.07245	5.18762	5.57262	5.64178	5.90834	5.63054	5.704	5.81627	5.4826	5.54624	5.32724	5.14248	5.05159	5.57671	5.57817	5.28816	5.16423
Mrpl13	protein_coding	KNOWN	2	ENSMUSG00000022370	15	55365649	55389303	-	6	1.82534	1.41015	1.35418	1.45826	1.77769	2.00155	2.08899	2.37964	2.2498	1.88764	2.04331	1.61737	1.48799	1.57522	1.4599	1.533	1.58635	1.53336
Asap1	protein_coding	KNOWN	2	ENSMUSG00000022377	15	63918419	64214481	-	19	0.758336	0.262961	0.953935	1.32085	0.750013	0.429271	0.423594	0.861672	0.62476	0.570649	0.757235	1.11185	0.918478	0.288321	0.76257	1.00795	0.502687	0.564099
Fam49b	protein_coding	KNOWN	2	ENSMUSG00000022378	15	63760652	63892010	-	2	0.554107	0.302258	0.690985	0.881025	0.81387	0.515712	1.20879	1.2662	1.20139	1.19262	1.06684	0.735337	0.477094	0.265604	0.483203	0.596179	0.145334	0.435287
Trmu	protein_coding	KNOWN	2	ENSMUSG00000022386	15	85709742	85727824	+	9	0.47558	0.344838	0.445388	0.950354	0.554966	0.802027	0.63145	0.559093	0.587603	0.808465	0.854385	0.418571	0.348368	0.330965	0.635691	0.898302	0.555073	0.333986
Brd1	protein_coding	KNOWN	2	ENSMUSG00000022387	15	88517730	88564663	-	9	0.928783	0.781222	1.05277	1.0723	0.995196	0.756653	0.997918	1.14349	1.22433	1.03852	1.1963	0.991149	1.01753	0.780816	1.08703	1.19691	1.01589	1.0897
Zc3h7b	protein_coding	KNOWN	2	ENSMUSG00000022390	15	81575278	81626699	+	2	2.08906	2.00852	1.86486	2.60485	2.49907	2.26606	2.83082	2.59904	2.52579	2.96085	2.71459	2.39299	2.26156	1.94373	1.81625	2.55863	2.33332	2.22235
Rbx1	protein_coding	KNOWN	2	ENSMUSG00000022400	15	81296746	81306799	+	2	4.16321	3.89878	3.99817	4.18507	4.09613	4.23669	4.16827	4.38982	4.34874	4.24219	4.26027	4.02326	3.96699	3.96577	4.25383	4.23597	4.09726	3.94526
Xpnpep3	protein_coding	KNOWN	2	ENSMUSG00000022401	15	81230568	81287237	+	7	1.07132	1.20745	1.36599	1.584	1.61633	1.32899	1.7023	1.86135	1.68699	1.69916	1.57872	1.58241	1.5897	0.914686	1.41569	1.74699	1.57943	1.1955
St13	protein_coding	KNOWN	2	ENSMUSG00000022403	15	81194099	81230507	-	5	5.3113	5.24106	4.66515	4.91075	5.22867	5.00019	5.26854	5.57946	5.67357	5.41353	5.69156	5.40498	5.41187	5.21399	4.93783	5.10776	5.22467	5.19414
Slc25a17	protein_coding	KNOWN	2	ENSMUSG00000022404	15	81149351	81191195	-	1	5.02717	4.78154	4.51998	4.60284	4.85804	4.55268	4.73658	5.06752	4.95571	4.90115	5.11638	4.99249	4.96288	4.75693	4.26732	4.15866	4.66491	4.81188
Smcr7l	protein_coding	KNOWN	2	ENSMUSG00000022412	15	80064510	80083796	+	2	2.03129	1.89242	2.1566	2.15752	2.26404	2.2078	1.83942	2.09709	2.10092	1.99412	2.06444	2.03239	2.17591	1.78192	2.4028	2.48212	2.37967	2.03663
Tab1	protein_coding	KNOWN	2	ENSMUSG00000022414	15	79963584	79992131	+	1	0.103774	-0.028072	0.138435	0.35081	0.226166	0.16094	0.516255	-0.0143274	-0.138571	0.844313	0.560608	0.493305	0.393089	-0.122719	-0.463577	0.255681	-0.279938	-0.444013
Dnalc4	protein_coding	KNOWN	2	ENSMUSG00000022420	15	79591883	79608279	-	5	1.06821	0.675562	0.598227	1.25266	0.775271	0.772125	0.597344	1.0234	0.855543	1.14311	0.637118	0.956435	0.780809	0.627249	0.719608	1.38732	0.925624	0.719623
Josd1	protein_coding	KNOWN	2	ENSMUSG00000022426	15	79504680	79518302	-	1	2.96692	3.20292	3.05715	3.39108	3.22864	3.49021	3.23875	3.43588	3.40121	3.22472	3.436	3.26512	3.00663	3.06129	3.4393	3.68665	3.3172	3.14236
Tomm22	protein_coding	KNOWN	2	ENSMUSG00000022427	15	79501291	79503292	+	2	5.01104	4.68068	4.91417	5.07268	4.97684	5.13743	5.06678	5.25092	5.2003	5.13645	5.21477	4.76503	4.68189	4.7654	5.17767	4.95656	4.738	4.92291
Csnk1e	protein_coding	KNOWN	2	ENSMUSG00000022433	15	79248282	79274349	-	12	-0.893007	-0.517491	-0.741449	-0.190222	-0.598016	-0.311326	-0.103947	-0.242405	-0.532741	0.0798231	-0.624669	-0.532021	-0.723635	-0.923488	-1.01898	-0.626623	-1.09575	-1.17934
Sh3bp1	protein_coding	KNOWN	2	ENSMUSG00000022436	15	78730097	78749462	+	8	-2.94409	-3.20687	-3.29119	-2.72977	-2.40142	-2.5086	-1.85155	-1.58212	-1.82808	-1.38791	-1.57756	-1.95765	-2.57762	-3.35946	-2.83953	-2.65659	-2.26771	-3.17707
Samm50	protein_coding	KNOWN	2	ENSMUSG00000022437	15	84022663	84044733	+	1	5.45212	5.21069	5.21312	5.28783	5.35206	5.5015	5.70136	5.66938	5.69342	5.62207	6.22683	5.44383	5.09079	5.23888	5.17786	5.11616	4.96655	5.25702
Parvb	protein_coding	KNOWN	2	ENSMUSG00000022438	15	84062473	84146118	+	4	-1.28278	-1.57514	-1.64909	-1.6926	-1.42408	-1.20284	-1.53433	-0.910174	-1.08202	-1.07513	-1.18717	-0.826298	-1.44642	-1.51978	-1.96613	-1.79677	-1.58108	-1.10108
C1qtnf6	protein_coding	KNOWN	2	ENSMUSG00000022440	15	78353776	78360055	-	3	-1.75717	-1.9833	-1.77835	-0.751084	-0.657883	-0.62512	-0.479695	-0.157415	-0.212315	-0.495976	-0.369834	0.0331008	-1.38145	-1.80622	-2.16117	-2.18379	-1.80219	-2.08993
Cyp2d26	protein_coding	KNOWN	2	ENSMUSG00000022445	15	82620537	82624675	-	1	8.68567	8.54618	8.18914	8.18988	8.81528	8.77157	8.73668	8.79393	8.79017	8.80016	8.73819	8.67905	8.60083	8.49871	8.06074	8.40014	8.77704	8.92325
Srebf2	protein_coding	KNOWN	2	ENSMUSG00000022463	15	81977696	82035806	+	2	3.44647	3.04428	2.95487	3.2407	3.90123	3.53648	3.89967	3.96808	3.78108	3.70995	3.86673	3.6205	3.26421	3.08616	3.03161	3.59779	4.00199	3.18531
Xrcc6	protein_coding	KNOWN	2	ENSMUSG00000022471	15	81818265	81870515	+	11	1.59503	1.33224	1.16471	1.29596	1.66598	1.56174	1.95428	2.45608	2.21679	1.80073	2.18453	1.75243	1.63148	1.34054	1.23061	1.64646	1.53857	1.50067
Pppde2	protein_coding	KNOWN	2	ENSMUSG00000022472	15	81822953	81864292	-	6	3.13307	3.00214	3.16143	3.18159	3.34092	3.44271	3.62374	3.59096	3.51799	3.42233	3.29046	3.37865	3.17776	3.07104	3.41887	3.60959	3.4849	3.305
Pmm1	protein_coding	KNOWN	2	ENSMUSG00000022474	15	81781538	81791360	-	7	-0.969921	-1.09924	-1.45766	-0.800898	-0.916121	-0.836117	-0.257977	0.220268	-0.0781561	-0.146792	-0.590517	-1.1837	-0.812035	-1.06399	-1.59636	-0.62281	-0.662397	-0.55754
Hdac7	protein_coding	KNOWN	2	ENSMUSG00000022475	15	97623095	97674933	-	14	-0.852386	-1.18916	-1.01498	-1.20214	-0.837361	-1.02392	-1.06269	-0.993882	-1.16149	-1.10276	-0.843823	-0.570828	-0.898938	-1.11059	-1.2494	-1.25194	-0.73879	-1.04186
1810013L24Rik	protein_coding	KNOWN	2	ENSMUSG00000022507	16	8830193	8859009	+	1	2.36466	1.93687	2.59997	2.85925	2.59192	2.59786	2.46543	2.60669	2.84532	2.28902	2.64751	2.4818	2.58361	1.99066	2.88969	2.99795	2.56992	2.62304
Anks3	protein_coding	KNOWN	2	ENSMUSG00000022515	16	4941420	4964330	-	2	1.52428	1.04894	0.873497	1.48454	1.69558	1.15137	1.46386	1.74154	1.84902	1.50054	1.54862	1.5	1.29321	1.00652	1.48383	1.92451	1.80804	1.33339
Mgrn1	protein_coding	KNOWN	2	ENSMUSG00000022517	16	4886252	4938296	+	3	3.56882	3.65783	3.16595	3.4746	3.84312	3.98417	4.01418	3.93366	4.05657	4.20894	3.98708	3.79319	3.77371	3.53001	3.09989	3.77631	3.81283	3.50031
Crebbp	protein_coding	KNOWN	2	ENSMUSG00000022521	16	4084048	4213404	-	2	0.317586	0.265596	0.601524	0.886638	0.897018	0.219876	0.438481	1.01789	1.01182	0.643907	0.989266	0.757354	0.571569	0.17347	0.431321	0.87505	0.658668	0.704627
Hes1	protein_coding	KNOWN	2	ENSMUSG00000022528	16	30064470	30067882	+	4	1.45953	1.51594	1.68298	1.72448	1.62558	3.07045	2.82871	2.47006	1.87394	3.39113	1.99427	1.65053	2.14993	1.203	1.22411	0.658277	1.99737	1.0296
Zfp263	protein_coding	KNOWN	2	ENSMUSG00000022529	16	3744093	3750790	+	7	0.76623	0.778331	1.17464	0.980414	1.05238	0.463967	0.927773	1.2006	1.13212	1.21835	1.21406	0.807227	1.0002	0.756103	1.3937	0.854831	1.01799	0.864705
Atp13a3	protein_coding	KNOWN	2	ENSMUSG00000022533	16	30312509	30388923	-	5	3.63536	3.8691	4.00661	4.13111	4.1537	3.8454	4.26523	4.13856	4.13619	4.09849	4.27669	4.05403	4.04735	3.74456	3.96823	3.85613	3.74505	3.91608
Rogdi	protein_coding	KNOWN	2	ENSMUSG00000022540	16	5008823	5013620	-	2	2.70775	2.53334	1.80981	2.99549	3.10209	2.95532	3.17676	2.87994	2.86882	2.85242	3.08673	2.66535	2.68511	2.61667	1.84896	2.6679	2.96763	2.59773
Fam86	protein_coding	KNOWN	2	ENSMUSG00000022544	16	5244245	5256076	-	5	0.850418	0.32466	0.347887	1.70351	1.45353	0.967024	1.20233	1.45609	1.52258	1.55339	1.46472	1.29913	0.967517	0.541857	0.741563	1.74697	1.21358	0.947511
Ercc4	protein_coding	KNOWN	2	ENSMUSG00000022545	16	13109777	13150710	+	5	-0.399589	-0.316799	-0.37945	0.0877538	-0.000198688	-0.354246	0.155091	0.11526	0.0962113	0.324253	-0.0469296	0.0570905	0.0651585	-0.581579	-0.597641	-0.02863	-0.213399	-0.519022
Sharpin	protein_coding	KNOWN	2	ENSMUSG00000022552	15	76177470	76181541	-	10	2.26403	2.00855	1.80059	2.08413	2.19193	2.17782	2.09374	2.32851	2.23621	2.11148	2.21315	2.14251	2.25443	2.07254	2.28126	2.48803	2.28736	2.11157
Fam203a	protein_coding	KNOWN	2	ENSMUSG00000022554	15	76199328	76201833	+	1	0.340216	0.360072	0.725469	1.2237	0.849785	0.659008	1.01053	0.769298	0.763714	1.30193	1.05138	0.193419	0.399357	0.323803	1.04132	1.01064	0.522362	0.222506
Dgat1	protein_coding	KNOWN	2	ENSMUSG00000022555	15	76332445	76342381	-	8	2.13909	2.26088	2.17803	2.31325	1.90804	1.90637	2.35694	2.40359	2.48052	2.39879	2.38568	1.95875	2.17056	2.1281	1.97	1.92221	2.0308	1.93197
Hsf1	protein_coding	KNOWN	2	ENSMUSG00000022556	15	76307865	76331402	+	3	2.08448	1.962	2.06105	2.2351	2.19721	2.03445	2.23474	2.427	2.53617	2.36529	2.20933	2.01803	2.01109	2.0354	2.25685	2.49048	2.4223	2.06937
Bop1	protein_coding	KNOWN	2	ENSMUSG00000022557	15	76283426	76307699	-	3	2.80558	2.93245	3.04122	3.49566	3.14552	3.13215	3.2732	3.36259	3.3833	3.35401	3.33906	2.91268	2.97435	2.85347	3.00133	3.36231	2.94702	2.94777
Heatr7a	protein_coding	KNOWN	2	ENSMUSG00000022558	15	76210691	76283468	+	17	0.251912	0.375311	0.222388	0.730001	0.883315	0.280472	0.396908	0.712377	0.780017	0.608984	0.785614	0.474486	0.505829	0.217796	0.177359	0.871479	0.993054	0.515168
Fbxl6	protein_coding	KNOWN	2	ENSMUSG00000022559	15	76366160	76369176	-	1	2.3991	2.18009	2.36251	2.28523	2.34454	2.25233	2.56838	2.32122	2.4263	2.76177	2.4149	2.24145	2.46958	2.19089	2.30841	2.4073	2.5185	2.26353
Gpaa1	protein_coding	KNOWN	2	ENSMUSG00000022561	15	76161661	76165337	+	10	2.49516	2.35825	2.42643	2.74311	3.07095	2.8911	3.24975	3.45169	3.34814	3.16389	3.09016	2.33151	2.41175	2.29946	2.44475	2.76698	2.58995	2.55162
Tsta3	protein_coding	KNOWN	2	ENSMUSG00000022570	15	75755114	75760160	-	1	3.43574	3.47177	3.36748	3.61304	3.807	3.62484	3.72872	3.96149	3.95225	3.80651	3.8533	3.41382	3.41868	3.40893	3.3765	3.66568	3.65656	3.59742
Pycrl	protein_coding	KNOWN	2	ENSMUSG00000022571	15	75746893	75751990	-	1	3.44825	3.1379	2.31595	3.43041	3.62701	3.58812	3.66128	4.29683	4.32807	3.77448	4.04041	3.62109	3.41719	3.20136	3.2034	3.77234	3.72232	3.34985
Naprt1	protein_coding	KNOWN	2	ENSMUSG00000022574	15	75721394	75724911	-	1	5.20375	5.02178	4.58277	4.88239	5.53384	5.37012	5.45791	5.71903	5.62522	5.43357	5.70009	5.24811	5.03156	5.05094	4.68441	5.52977	5.69607	5.59747
Gsdmd	protein_coding	KNOWN	2	ENSMUSG00000022575	15	75692769	75697834	+	1	3.62688	3.43952	3.17084	3.64062	4.07407	3.89937	3.7135	4.11437	4.03194	3.97554	4.39805	3.91226	3.64277	3.50252	3.39218	3.86992	3.8864	3.96594
Ly6e	protein_coding	KNOWN	2	ENSMUSG00000022587	15	74785481	74790335	+	4	6.61401	6.19127	6.13526	5.73301	6.53116	7.0651	6.96592	7.01882	7.45374	7.08929	7.63729	7.5435	6.56472	6.60382	6.6966	5.89485	6.67555	7.09454
Lynx1	protein_coding	KNOWN	2	ENSMUSG00000022594	15	74578286	74583409	-	1	-2.43451	-3.3601	-3.08693	-1.33276	-1.78059	-1.36148	-1.77498	-1.18963	-1.27559	-1.2907	-1.31706	-1.5305	-2.62648	-3.08658	-3.09068	-1.69261	-3.09589	-2.30781
Rpl24	protein_coding	KNOWN	2	ENSMUSG00000022601	16	55966388	56009026	+	8	4.55649	4.2562	4.28166	4.44317	4.55327	4.47484	4.53494	4.52118	4.50791	4.38001	4.52964	3.94538	4.20326	4.34189	4.45527	4.52631	4.40394	4.21372
Mapk12	protein_coding	KNOWN	2	ENSMUSG00000022610	15	88961015	88971133	-	1	-0.768372	-0.862415	-0.583324	-0.549637	-0.743683	-0.76184	-0.852731	-1.04683	-1.13765	-0.735874	-1.23792	-0.539592	-0.580731	-0.926138	-0.891276	-0.737836	-0.367271	-0.404242
Chkb	protein_coding	KNOWN	2	ENSMUSG00000022617	15	89246836	89260339	-	10	2.20943	2.44481	2.26436	2.398	2.05487	2.04773	1.89104	1.88372	2.12261	2.02419	1.85741	2.04686	2.26403	2.34521	1.93451	1.99348	2.20241	1.81048
Arsa	protein_coding	KNOWN	2	ENSMUSG00000022620	15	89302907	89307856	-	4	2.92627	3.10585	3.0025	3.55666	3.00426	3.2278	2.99951	3.00466	3.03554	3.54742	3.43946	3.54082	3.29363	2.81908	2.66548	3.38863	2.9728	2.73523
Rabl2	protein_coding	KNOWN	2	ENSMUSG00000022621	15	89412964	89422354	-	12	-1.07593	-1.40108	-1.55003	-0.562936	-0.644112	-0.969153	-0.482998	-0.094108	-0.195667	-0.345726	-0.3658	-0.556156	-1.05238	-1.45473	-1.22919	-0.219039	-0.693883	-1.11068
Yaf2	protein_coding	KNOWN	2	ENSMUSG00000022634	15	93114709	93167366	-	2	2.59327	2.40773	1.96768	2.55649	2.6967	2.34603	2.94729	2.90692	2.87757	2.80023	2.6063	2.71358	2.58096	2.43595	2.07102	2.51354	2.57378	2.49929
Zcrb1	protein_coding	KNOWN	2	ENSMUSG00000022635	15	93216528	93228765	-	8	2.3235	2.09317	2.29011	2.36308	2.40718	2.56742	2.5268	2.75675	2.57664	2.40313	2.43001	1.8206	1.95893	2.18692	2.44362	2.28553	2.04396	2.15602
Alcam	protein_coding	KNOWN	2	ENSMUSG00000022636	16	52249109	52454187	-	7	2.47413	2.32684	2.40004	2.87107	2.73714	2.85631	2.97213	2.89988	2.99178	3.14696	3.20954	2.68295	2.5535	2.39353	1.59236	2.1285	2.21393	2.43095
Cblb	protein_coding	KNOWN	2	ENSMUSG00000022637	16	52031662	52208160	+	3	-0.270751	-0.0152126	-0.601991	0.682886	0.251658	0.247498	-0.667511	-0.389328	-0.0628218	-0.288109	-0.521354	-0.346617	-0.521771	-0.146914	-3.36294	0.483322	-0.38371	-0.503628
Pvrl3	protein_coding	KNOWN	2	ENSMUSG00000022656	16	46387819	46498638	-	10	1.54645	1.44253	0.673508	1.40197	1.61953	1.23543	1.99934	1.83144	1.92605	2.14624	1.58116	1.99423	1.69931	1.55144	0.780047	1.53839	1.71044	1.76752
Slc35a5	protein_coding	KNOWN	2	ENSMUSG00000022664	16	45139686	45158819	-	3	1.50943	1.34935	1.0919	1.55711	1.62419	1.29369	1.44778	1.74341	1.87889	1.61198	1.55931	1.70525	1.4536	1.16608	1.15719	1.69619	1.40374	1.62278
Ccdc80	protein_coding	KNOWN	2	ENSMUSG00000022665	16	45093515	45128037	+	6	0.361604	0.109689	0.0684353	-0.216183	0.631386	0.557456	0.840895	1.46617	1.48202	1.09266	1.67319	1.57972	0.555945	0.384768	-0.0709811	0.0216798	0.152627	0.440595
Gtpbp8	protein_coding	KNOWN	2	ENSMUSG00000022668	16	44736881	44746476	-	4	1.45409	0.907184	0.975721	1.5027	1.31435	1.04093	1.24128	1.48538	1.59184	1.39395	1.49484	1.77777	1.64586	1.00106	1.28157	1.49068	1.48992	1.0963
Prkdc	protein_coding	KNOWN	2	ENSMUSG00000022672	16	15637959	15842332	+	1	-0.788082	-0.901915	-1.28116	-0.616621	-0.0411272	-1.06344	-0.111551	-0.127526	-0.401271	-0.0958709	-0.326125	-0.441675	-0.225175	-1.26595	-1.66193	-0.453317	-0.521251	-1.0612
0610037P05Rik	protein_coding	KNOWN	2	ENSMUSG00000022677	16	14299337	14317468	-	3	2.96987	2.62205	2.30268	2.83235	2.95918	2.95741	3.16996	3.95822	3.96724	3.18901	3.59711	3.17109	2.92157	2.75861	2.45	2.83681	2.84076	2.83815
Pdxdc1	protein_coding	KNOWN	2	ENSMUSG00000022680	16	13833241	13903224	-	17	2.84848	2.84924	2.61893	3.17714	3.20182	3.34067	3.25849	3.25276	3.32889	3.22553	3.02974	3.11604	3.08206	2.82454	2.79429	3.4307	3.27012	2.96111
Ntan1	protein_coding	KNOWN	2	ENSMUSG00000022681	16	13819344	13835544	+	8	2.05175	1.66577	1.20528	1.54081	1.58077	1.30746	1.86017	1.90136	1.91198	1.84298	1.84979	1.94879	1.75212	1.72495	1.10167	1.71285	1.89852	1.71712
Bfar	protein_coding	KNOWN	2	ENSMUSG00000022684	16	13671951	13703705	+	7	3.07831	2.90959	3.10809	3.6866	3.29954	3.70753	3.47289	3.01667	3.40554	3.43428	2.97472	3.25694	3.06453	3.01466	3.67966	3.46437	3.18094	3.09635
Parn	protein_coding	KNOWN	2	ENSMUSG00000022685	16	13538057	13668263	-	1	2.34468	2.18738	1.99246	2.4017	2.53568	2.27426	2.18568	2.34858	2.43153	2.47969	2.3757	2.76031	2.56004	2.20954	2.03058	2.44178	2.31669	2.275
2610015P09Rik	protein_coding	NOVEL	2	ENSMUSG00000022701	16	43889913	43964427	+	6	-0.794045	-1.16598	-1.16376	-0.356946	-0.643941	-0.641968	-0.517494	-0.576583	-0.422582	-0.31314	-1.06929	-0.620939	-0.704377	-1.2606	-1.16557	-0.11246	-0.690197	-0.824989
Hira	protein_coding	KNOWN	2	ENSMUSG00000022702	16	18877130	18970402	+	7	0.572071	0.524661	0.78757	1.10364	1.1064	0.836288	1.14792	1.56285	1.31796	1.31064	1.40121	0.82616	0.822585	0.59281	0.897999	1.2108	0.9984	0.728424
Mrpl40	protein_coding	KNOWN	2	ENSMUSG00000022706	16	18872111	18876860	-	2	3.6137	3.2413	3.11595	3.35761	3.49474	3.44062	3.70492	4.10398	3.88942	3.79228	3.73827	3.50586	3.43071	3.36541	3.16316	3.4035	3.35717	3.46845
Gbe1	protein_coding	KNOWN	2	ENSMUSG00000022707	16	70314194	70569961	+	7	4.02901	3.94542	4.06265	3.59837	3.86451	3.45457	3.97195	4.03187	4.38681	4.10017	4.42556	4.3506	3.97533	3.8305	3.8629	3.90204	3.87005	4.0608
Zbtb20	protein_coding	KNOWN	2	ENSMUSG00000022708	16	42875994	43642715	+	21	1.37399	1.68095	1.97164	0.932067	1.56921	1.15698	1.30846	2.03747	1.93339	1.4573	2.11853	1.95115	1.59956	1.23225	1.58067	1.78217	1.49577	1.60356
Usp7	protein_coding	KNOWN	2	ENSMUSG00000022710	16	8688815	8792401	-	15	2.55038	2.5299	2.7129	2.80229	2.81257	2.48729	2.84698	2.95553	2.95755	2.8797	2.80709	2.72217	2.72997	2.46962	2.70621	2.69037	2.76729	2.70817
Pmm2	protein_coding	KNOWN	2	ENSMUSG00000022711	16	8637767	8657624	+	6	2.93881	2.61123	2.5277	2.9652	3.08273	3.10029	3.04295	3.27494	3.40843	3.09138	3.38655	3.00895	2.97106	2.66594	2.74176	3.15319	2.97174	2.79586
Arl6	protein_coding	KNOWN	2	ENSMUSG00000022722	16	59612775	59639217	-	5	-0.339687	-0.595308	-0.645561	0.379242	-0.0220759	0.240065	0.4249	0.812263	0.842354	0.609716	0.351245	-0.110038	-0.31745	-0.556091	-0.811773	0.377738	-0.445312	-0.146296
Crybg3	protein_coding	KNOWN	2	ENSMUSG00000022723	16	59490601	59555578	-	4	0.483758	0.819511	0.776814	0.560328	1.0413	0.557864	0.941005	1.10308	0.910988	0.958022	0.850516	0.648714	0.570351	0.723447	0.699765	0.667759	0.88549	0.874349
Mina	protein_coding	KNOWN	2	ENSMUSG00000022724	16	59471601	59492287	+	6	1.19193	0.725536	1.26923	1.89763	1.60218	1.53951	1.56007	1.69033	1.70202	1.81805	1.74635	1.40719	1.31389	0.785676	1.02229	1.52409	1.24734	1.12736
2610528E23Rik	protein_coding	KNOWN	2	ENSMUSG00000022748	16	57302312	57606979	-	3	0.366429	-0.0902732	0.198079	0.797045	0.592553	0.492685	1.00189	1.5651	1.35439	0.822836	0.931159	0.0467185	0.169968	0.127164	0.0865649	0.715146	-0.283499	0.234748
Tbc1d23	protein_coding	KNOWN	2	ENSMUSG00000022749	16	57168979	57231579	-	1	0.965456	0.895144	1.32671	1.36236	1.09935	0.881483	0.953554	1.23034	1.26724	0.94931	1.07779	1.06571	1.23089	0.690964	1.43869	1.01886	0.960612	0.775145
Tomm70a	protein_coding	KNOWN	2	ENSMUSG00000022752	16	57121827	57156818	+	2	3.95653	3.78146	4.21775	4.50625	4.41079	4.29795	4.45575	4.26692	4.29293	4.41332	4.40182	4.18664	4.08292	3.86023	4.04738	4.39284	4.17895	4.06832
Tfg	protein_coding	KNOWN	2	ENSMUSG00000022757	16	56690445	56717563	-	9	4.24021	3.89763	4.16848	4.67449	4.39944	4.25691	4.4211	4.82536	4.9519	4.5093	4.92672	4.72848	4.44755	3.98783	4.92189	4.32993	4.22013	4.28275
Thap7	protein_coding	KNOWN	2	ENSMUSG00000022760	16	17528075	17531229	-	7	2.09749	1.89628	1.4482	2.06643	1.88154	2.06734	1.90611	1.8889	1.88099	1.84417	1.6736	1.88083	2.07943	2.02311	2.03078	2.44733	1.91813	1.90643
Lztr1	protein_coding	KNOWN	2	ENSMUSG00000022761	16	17508781	17526426	+	12	1.98773	1.8697	1.8284	2.51756	2.21735	2.24117	2.40169	2.49345	2.51769	2.49002	2.41166	2.19393	2.0592	1.73728	1.71873	2.48349	2.1887	1.84318
Snap29	protein_coding	KNOWN	2	ENSMUSG00000022765	16	17406096	17430919	+	1	2.70645	2.24459	2.43998	3.00958	2.77513	2.94826	2.86553	2.88736	2.8798	2.85649	2.92283	3.04649	2.91056	2.45255	2.65203	3.00774	2.74193	2.68843
Sdf2l1	protein_coding	KNOWN	2	ENSMUSG00000022769	16	17130231	17132476	-	1	4.91222	4.60337	4.3252	5.76321	6.11461	5.032	4.44106	5.73007	5.93321	4.10072	5.66027	5.28904	5.43589	4.54904	6.28554	6.544	6.04066	5.10918
Dlg1	protein_coding	KNOWN	2	ENSMUSG00000022770	16	31663529	31873436	+	16	2.13791	2.17296	1.96423	2.19279	2.19282	2.24383	2.27468	2.30747	2.43326	2.2654	2.40905	2.32759	2.30385	2.15129	1.9239	2.2197	1.99624	2.05171
Ppil2	protein_coding	KNOWN	2	ENSMUSG00000022771	16	17086648	17111350	-	13	2.23385	2.08306	1.74475	2.16913	2.12039	2.06306	2.14067	2.41361	2.41406	2.23669	2.18128	2.31008	2.29734	2.07415	1.93661	2.32392	2.32616	2.18235
Ncbp2	protein_coding	KNOWN	2	ENSMUSG00000022774	16	31948599	31961867	+	4	2.79439	2.17346	2.44296	2.95015	2.76642	3.13016	2.833	3.38698	3.36384	3.12533	3.04396	2.9632	2.72506	2.29507	3.01577	3.12401	2.84339	2.78829
Top3b	protein_coding	KNOWN	2	ENSMUSG00000022779	16	16870829	16893083	+	20	0.981308	0.730704	0.765687	0.956168	1.36773	0.756381	1.02773	1.27914	1.29018	1.34054	1.3038	1.11895	1.32156	0.611928	0.756385	1.12591	1.44612	0.86521
Wdr53	protein_coding	KNOWN	2	ENSMUSG00000022787	16	32247313	32257169	+	3	2.02633	1.72246	1.53594	1.79268	1.77395	1.89077	1.81038	2.23307	2.04951	1.68817	1.61934	1.85019	1.84931	1.8202	2.05129	2.07361	2.02554	1.66411
Dnm1l	protein_coding	KNOWN	2	ENSMUSG00000022789	16	16312328	16359123	-	4	3.3033	3.26754	3.42613	3.56399	3.67918	3.29486	3.5932	3.80346	3.79121	3.58302	3.87647	3.47193	3.55678	3.18241	3.14839	3.01337	3.27293	3.15927
Yars2	protein_coding	KNOWN	2	ENSMUSG00000022792	16	16303058	16309733	+	7	1.97884	1.9232	1.92296	2.26519	2.12753	1.91641	2.10194	2.34224	2.34712	2.08433	2.34087	2.0157	1.94938	1.89308	1.97242	2.19627	1.82959	1.91755
Fyttd1	protein_coding	KNOWN	2	ENSMUSG00000022800	16	32877586	32909049	+	11	1.92661	2.00609	2.00937	2.45001	2.34918	2.38197	2.59473	2.43371	2.59272	2.6317	2.60095	2.28607	2.18178	1.98795	2.1402	2.22446	2.00244	2.02819
Lrch3	protein_coding	KNOWN	2	ENSMUSG00000022801	16	32914186	33015733	+	12	0.0301231	-0.0413656	0.607899	0.552734	0.308944	0.0288142	0.109472	0.416296	0.299116	0.446943	0.406638	0.0165772	0.136811	-0.218198	0.248459	0.435658	0.0845336	0.0228461
Snx4	protein_coding	KNOWN	2	ENSMUSG00000022808	16	33251542	33299648	+	1	3.25185	3.0495	2.8871	3.37824	3.34504	2.99453	3.25426	3.55201	3.5968	3.36951	3.58124	3.43763	3.39629	3.05217	2.86446	3.16134	3.14443	3.21078
Nr1i2	protein_coding	KNOWN	2	ENSMUSG00000022809	16	38248409	38294910	-	1	4.43213	4.89583	4.06846	4.43461	4.69531	4.55254	4.9559	4.57731	4.39419	4.86146	4.6738	4.08205	4.03646	4.73031	3.38256	3.81061	4.3012	4.43479
Zfp148	protein_coding	KNOWN	2	ENSMUSG00000022811	16	33380861	33503989	+	3	1.55781	1.53702	1.28408	1.76489	1.8534	1.45117	1.83301	2.07659	2.12422	2.09289	2.12421	2.00167	1.77695	1.36922	1.24715	1.69393	1.70488	1.61523
Gsk3b	protein_coding	KNOWN	2	ENSMUSG00000022812	16	38089087	38246170	+	4	1.38499	1.50813	1.48409	1.83425	1.74547	1.53702	1.80865	1.8225	1.75628	1.79517	2.0499	1.9838	1.77136	1.29362	1.49953	1.67917	1.49497	1.30423
Umps	protein_coding	KNOWN	2	ENSMUSG00000022814	16	33954868	33967124	-	2	2.55576	2.15187	2.01127	2.7619	2.92899	2.62083	3.39814	3.21805	3.04094	3.49385	3.24764	3.16018	2.64722	2.20973	2.2608	2.95362	2.81131	2.61204
Fstl1	protein_coding	KNOWN	2	ENSMUSG00000022816	16	37776959	37836600	+	6	0.060434	-0.331486	-0.797179	-0.124243	0.612289	0.461715	0.613819	0.999021	0.994759	0.27479	0.996043	1.03672	0.116475	-0.338758	-1.33113	-1.11052	-0.18198	-0.437524
Hcls1	protein_coding	KNOWN	2	ENSMUSG00000022831	16	36935069	36963298	+	3	-0.293363	-0.381362	-0.546969	-1.11623	-0.571619	-0.427613	-0.559146	0.0734127	0.0689151	-0.250329	0.226844	0.116503	-0.160242	-0.157236	-0.591335	-0.7399	-0.486953	-0.106779
Mylk	protein_coding	KNOWN	2	ENSMUSG00000022836	16	34745296	35002520	+	4	2.52921	2.81207	2.26158	2.19478	2.8333	2.11919	2.26391	2.20788	2.24014	2.59396	2.47586	2.47927	2.61786	2.36329	1.87495	2.03914	2.61356	2.29321
Iqcb1	protein_coding	KNOWN	2	ENSMUSG00000022837	16	36828471	36872807	+	7	-0.49235	-1.04715	-1.6582	-0.695521	-0.85584	-1.38001	-0.573097	-0.749128	-0.920091	-0.913725	-0.51021	-0.602442	-0.461558	-0.828441	-1.39475	-0.626922	-0.608646	-0.800243
Ap2m1	protein_coding	KNOWN	2	ENSMUSG00000022841	16	20535551	20544982	+	10	4.93503	4.75517	4.65697	5.39862	5.50448	5.23981	5.53976	5.61912	5.60543	5.495	5.64475	5.18495	4.96324	4.74959	4.96307	5.52044	5.24438	4.99661
Pdia5	protein_coding	KNOWN	2	ENSMUSG00000022844	16	35397399	35490959	-	1	4.74134	4.44196	4.81875	5.70208	5.64071	5.74023	5.47815	5.87997	5.61096	5.21659	5.48531	5.31306	4.79282	4.75291	5.34194	5.83841	5.38388	5.34657
Hspbap1	protein_coding	KNOWN	2	ENSMUSG00000022849	16	35770472	35828532	+	1	-0.80371	-1.37309	-0.609469	-0.201549	-0.250235	-0.352163	-0.724235	-0.301861	-0.160247	-0.278956	0.0221626	-0.375221	-0.756207	-1.01486	-1.20669	-1.17971	-1.08894	-0.628755
Cxadr	protein_coding	KNOWN	2	ENSMUSG00000022865	16	78301741	78360030	+	2	4.12134	3.9407	3.61703	4.75764	4.3353	4.90409	4.82899	5.09555	4.94874	4.83915	5.73608	4.98026	4.50731	3.99585	3.26804	3.64224	3.95789	4.02435
Usp25	protein_coding	KNOWN	2	ENSMUSG00000022867	16	77014314	77117024	+	2	2.37921	2.37698	2.15315	2.70388	2.7417	2.2966	2.93307	2.79601	2.78804	3.03551	2.86367	2.74451	2.5502	2.28086	2.04505	2.62361	2.43211	2.41356
Fetub	protein_coding	KNOWN	2	ENSMUSG00000022871	16	22918455	22939839	+	4	7.83969	7.69688	7.62904	7.45934	7.44454	7.79934	7.74841	7.75142	7.71868	7.71284	7.49134	7.80102	7.62157	7.84193	7.91335	7.79617	7.8758	8.21941
Kng1	protein_coding	KNOWN	2	ENSMUSG00000022875	16	23057938	23082141	+	6	9.04945	8.97159	8.93975	9.16381	9.36339	9.66172	9.90086	9.96999	9.95982	9.75353	9.75253	9.53776	9.05955	9.01808	9.12759	9.31407	9.45116	9.97159
Hrg	protein_coding	KNOWN	2	ENSMUSG00000022877	16	22951145	22961729	+	1	8.70683	8.62223	8.23734	8.26598	8.70377	9.09088	9.37435	9.28911	9.36167	9.0948	8.85187	9.21853	8.62068	8.69984	8.45837	8.77829	9.11747	9.49492
Masp1	protein_coding	KNOWN	2	ENSMUSG00000022887	16	23449490	23520676	-	2	4.32212	4.30867	4.2684	4.63789	4.75029	4.29852	4.51453	4.25964	4.30462	4.53636	4.45822	4.58861	4.60541	4.14135	3.91508	4.33882	4.55565	4.63319
Mrpl39	protein_coding	KNOWN	2	ENSMUSG00000022889	16	84717821	84735987	-	2	3.40196	3.26152	3.24262	3.35426	3.20829	3.19298	3.2054	3.55051	3.55995	3.32539	3.36787	3.31405	3.32352	3.21412	3.25406	3.49477	3.14362	3.20645
App	protein_coding	KNOWN	2	ENSMUSG00000022892	16	84954685	85173952	-	5	3.57839	3.57896	3.2708	3.30533	3.62547	3.52628	4.03989	4.01142	4.14887	4.21929	4.22353	3.94588	3.46244	3.47318	3.1403	2.90084	3.31219	3.65171
Dyrk1a	protein_coding	KNOWN	2	ENSMUSG00000022897	16	94791617	94917124	+	7	0.97743	1.08478	1.23281	1.35901	1.28435	1.17587	1.14777	1.62769	1.53723	1.14165	1.32842	1.08152	1.1162	1.15163	1.27165	1.41791	1.16179	1.14239
Dscr3	protein_coding	KNOWN	2	ENSMUSG00000022898	16	94719390	94748437	-	5	1.90303	1.43529	1.45761	2.24585	2.01457	2.02324	1.98224	2.16501	2.29167	2.13817	2.18004	2.30037	1.98924	1.53887	1.54299	2.27104	2.12968	2.02291
Kpna1	protein_coding	KNOWN	2	ENSMUSG00000022905	16	35978836	36037217	+	10	2.24007	2.49848	2.34816	2.84002	2.64415	2.37234	2.86	2.86703	2.91417	2.77535	2.68776	2.4657	2.60532	2.30451	2.44637	2.6266	2.43528	2.41809
Arl13b	protein_coding	KNOWN	2	ENSMUSG00000022911	16	62793511	62846866	-	4	0.251344	0.689498	0.115348	0.0128803	0.127571	0.224145	-0.299058	0.428223	0.869415	-0.0118129	0.707999	0.818427	0.243898	0.658028	0.185357	-0.0749913	0.0951932	0.788172
Psmg1	protein_coding	KNOWN	2	ENSMUSG00000022913	16	96201540	96212567	-	4	3.38661	3.00046	2.7418	3.15135	3.18643	3.0342	3.28994	3.35736	3.35956	3.34105	3.46503	3.03565	3.21819	3.1105	2.7433	3.25177	3.24904	3.11103
Brwd1	protein_coding	KNOWN	2	ENSMUSG00000022914	16	96213699	96304133	-	16	0.255817	0.290743	0.406534	0.779674	0.699725	0.295139	0.772474	0.709586	0.769041	0.686868	0.709731	0.457758	0.499215	0.0882623	0.484771	0.67996	0.580709	0.193819
Pigp	protein_coding	KNOWN	2	ENSMUSG00000022940	16	94580370	94592622	-	7	1.93122	1.69999	1.20797	2.18308	2.32301	2.13346	2.68718	2.07047	2.12706	2.57074	2.23793	2.29879	2.04491	1.79057	1.24547	2.0063	2.41697	1.94992
Ripply3	protein_coding	KNOWN	2	ENSMUSG00000022941	16	94550027	94558542	+	1	-0.761269	-1.39373	-1.39053	-0.720462	-0.796183	-0.318235	-0.731046	-0.315975	-0.734146	-0.435129	-0.521527	-0.392224	-0.765551	-0.939989	-1.42925	-1.63278	-1.40935	-1.45738
Dopey2	protein_coding	KNOWN	2	ENSMUSG00000022946	16	93712152	93810830	+	1	1.99786	2.38728	2.54599	1.42501	2.23132	1.32555	2.32729	2.1352	2.27848	2.8696	2.73276	2.52196	2.17792	1.78873	1.53301	1.63274	2.67817	2.32218
Itsn1	protein_coding	KNOWN	2	ENSMUSG00000022957	16	91729526	91920842	+	29	-0.222893	-0.493358	-0.0973837	-0.473888	0.373909	-0.206371	-0.346099	0.534418	0.396823	0.0981959	0.5147	0.254391	0.0552031	-0.404922	-0.24399	-0.156386	0.174592	-0.183752
Gart	protein_coding	KNOWN	2	ENSMUSG00000022962	16	91621431	91647197	-	3	2.69787	2.57758	2.54628	3.0388	2.95437	2.8828	3.22443	3.36716	3.14768	3.32533	3.15875	2.72963	2.91025	2.50872	2.59648	2.95838	2.91343	2.6599
Ifnar1	protein_coding	KNOWN	2	ENSMUSG00000022967	16	91485483	91507686	+	5	1.97701	1.68088	1.94058	2.428	2.38756	2.17283	2.24687	2.44575	2.56286	2.38481	2.27801	2.38145	2.35746	1.71929	2.28159	2.68171	2.25979	2.0667
Il10rb	protein_coding	KNOWN	2	ENSMUSG00000022969	16	91406409	91426079	+	6	-0.342153	-1.00936	-0.670002	-0.149699	-0.320458	-0.388217	-0.0922489	0.178449	0.316645	0.186275	0.110911	0.216074	-0.392648	-0.840241	-0.523767	0.0649334	-0.395709	-0.124258
Ifnar2	protein_coding	KNOWN	2	ENSMUSG00000022971	16	91373028	91405834	+	5	2.95115	2.66171	2.8311	2.56203	2.86781	2.88904	2.96349	3.07141	3.04297	2.9715	2.90189	2.85061	3.00851	2.89073	2.86833	3.07294	3.37348	3.18621
1110004E09Rik	protein_coding	KNOWN	2	ENSMUSG00000022972	16	90926054	90935172	-	6	2.68065	2.35945	2.47321	2.75164	2.68734	2.55588	2.81118	3.14173	3.11761	2.94263	2.83336	2.36259	2.40615	2.40251	2.72548	2.96622	2.67549	2.60237
Gcfc1	protein_coding	KNOWN	2	ENSMUSG00000022974	16	91014282	91044788	-	8	1.24755	1.39146	1.18291	1.64621	1.5436	1.0054	1.6842	1.6505	1.51675	1.6459	1.45585	1.33082	1.44028	1.08396	1.08337	1.51149	1.53661	1.04989
2310037I24Rik	protein_coding	KNOWN	2	ENSMUSG00000022992	15	98349243	98364669	-	2	2.85646	2.70436	2.80721	3.42565	3.12075	2.98437	3.36276	3.39191	3.19186	3.21635	3.04697	2.84032	2.88468	2.64441	3.27546	3.29322	3.07679	2.65926
Lmbr1l	protein_coding	KNOWN	2	ENSMUSG00000022999	15	98734352	98748662	-	7	1.10589	0.954335	0.348504	0.745467	0.815135	0.771604	0.458756	0.520099	0.648883	0.661958	0.661761	1.03971	1.35229	0.934655	0.169865	1.14335	1.102	0.852848
Prpf40b	protein_coding	KNOWN	2	ENSMUSG00000023007	15	99125518	99147449	+	15	0.689382	0.585568	0.380593	1.03275	0.890911	0.594562	1.01652	0.995085	0.989741	1.23163	1.15758	0.872299	0.845699	0.424707	0.147416	0.923728	0.98579	0.358755
Fmnl3	protein_coding	KNOWN	2	ENSMUSG00000023008	15	99147656	99200913	-	7	-1.89196	-1.7558	-1.96284	-1.70646	-1.33032	-1.32002	-1.05004	-0.785209	-1.2015	-0.981681	-1.36638	-0.905574	-1.45771	-1.89211	-2.1254	-1.94105	-1.63151	-1.49972
Smarcd1	protein_coding	KNOWN	2	ENSMUSG00000023018	15	99532718	99544426	+	1	1.10278	1.15967	0.217952	0.497177	1.54013	0.564051	0.481012	1.03848	1.13154	0.90973	1.04907	1.38604	1.40476	0.824844	0.127269	0.538051	1.25139	0.425514
Gpd1	protein_coding	KNOWN	2	ENSMUSG00000023019	15	99547946	99555436	+	3	6.39256	6.5837	6.11704	6.27093	7.21061	7.04058	6.94087	6.29307	6.43918	6.86527	6.79666	6.71192	6.77031	6.4125	5.79865	6.03009	6.69525	6.24231
Lass5	protein_coding	KNOWN	2	ENSMUSG00000023021	15	99563937	99603316	-	6	-2.33	-2.08133	-2.14612	-1.45831	-1.90027	-1.9132	-1.44315	-1.46261	-1.58061	-1.11456	-1.68103	-1.9985	-2.15464	-2.15397	-2.58836	-2.0435	-2.09232	-2.02515
Lima1	protein_coding	KNOWN	2	ENSMUSG00000023022	15	99608901	99705859	-	4	2.23892	1.80498	2.02679	2.67657	2.51626	2.79898	2.8233	2.8953	2.8793	3.07941	2.86984	3.08761	2.79578	1.79109	1.93118	2.93406	2.79845	2.33937
Dip2b	protein_coding	KNOWN	2	ENSMUSG00000023026	15	99869095	100049904	+	4	-1.01992	-0.760561	-1.15767	-0.449116	-0.693899	-0.767504	-0.319035	-0.222887	-0.0725281	-0.27756	-0.278677	-0.643066	-0.567311	-1.10121	-1.0816	-0.418093	-0.779859	-0.649951
Atf1	protein_coding	KNOWN	2	ENSMUSG00000023027	15	100058250	100091675	+	10	2.72461	2.50563	2.85929	2.98127	2.84049	2.71272	2.99887	3.28307	3.10077	3.08703	3.14223	2.75135	2.77416	2.60276	2.87063	2.93135	2.67086	2.88163
Pcdhga9	protein_coding	KNOWN	2	ENSMUSG00000023036	18	37833989	38001527	+	10	-1.82995	-1.88462	-2.0052	-1.93504	-1.50098	-1.78161	-1.79461	-1.25451	-1.4189	-1.77104	-1.52377	-1.37557	-1.65732	-1.93569	-2.15162	-2.13466	-2.01652	-2.10246
Tarbp2	protein_coding	KNOWN	2	ENSMUSG00000023051	15	102348623	102354107	+	14	1.0707	0.836023	0.626288	1.29681	1.30222	1.12583	1.58051	1.74891	1.77137	1.42639	1.27485	0.848534	0.906451	0.641361	0.99171	1.45973	1.24964	0.848771
Fabp2	protein_coding	KNOWN	2	ENSMUSG00000023057	3	122597990	122602424	+	1	6.04921	5.29329	5.34799	5.94791	5.74928	6.34711	6.25957	6.46299	6.37137	6.30714	5.95833	5.35098	5.58709	5.34379	4.98062	5.7613	5.66297	5.08457
Rttn	protein_coding	KNOWN	2	ENSMUSG00000023066	18	89141182	89300405	+	2	-2.97562	-3.53441	-3.63537	-2.62845	-2.91311	-3.61417	-1.02479	-0.937433	-1.07471	-1.53928	-1.93371	-2.62626	-2.94815	-4.01894	-4.34273	-2.90442	-3.16256	-3.71661
Cdkn1a	protein_coding	KNOWN	2	ENSMUSG00000023067	17	29227924	29237667	+	3	3.2893	5.99685	6.23832	2.82784	4.50525	2.47493	3.61354	5.04118	4.8459	3.70806	4.26532	2.53118	1.44445	5.42264	5.04205	-0.539615	1.8605	4.35901
Nus1	protein_coding	KNOWN	2	ENSMUSG00000023068	10	52137353	52159998	+	2	3.24994	3.36261	3.51374	3.98021	3.77158	3.70697	3.69338	3.79668	3.93389	3.7131	3.87566	3.48143	3.24808	3.2716	3.81466	3.93538	3.40583	3.43559
Mospd1	protein_coding	KNOWN	2	ENSMUSG00000023074	X	50697775	50723679	-	3	1.99832	1.81484	1.54374	2.05321	1.84748	1.81583	1.91169	2.07701	2.21889	2.19111	2.03054	2.21347	2.00593	1.76322	1.67087	1.9474	1.62772	1.9573
Gtf2ird1	protein_coding	KNOWN	2	ENSMUSG00000023079	5	134833539	134932581	-	9	1.72798	1.83319	1.01101	2.44054	2.31115	1.94905	2.04044	2.43439	2.05499	2.09147	1.93016	2.27746	2.35485	1.66294	0.914375	2.29548	2.03195	1.35549
Ccrn4l	protein_coding	KNOWN	2	ENSMUSG00000023087	3	51028369	51055566	+	3	1.72463	2.96318	2.19212	2.7806	2.34175	2.72976	3.19366	2.50025	2.36167	3.04495	2.45782	1.84739	1.80825	2.17067	2.09643	2.70603	1.90294	1.75007
Sympk	protein_coding	KNOWN	2	ENSMUSG00000023118	7	19609726	19639967	+	10	2.59598	2.62495	2.46539	2.71873	2.84072	2.75919	2.87244	3.14002	3.06246	3.05293	3.07799	2.88932	2.81037	2.51182	2.54352	2.94907	2.77473	2.62257
Nagpa	protein_coding	KNOWN	2	ENSMUSG00000023143	16	5195382	5204105	-	4	1.9625	1.90042	2.0001	2.31155	2.29378	2.06619	2.18407	2.17931	2.16649	2.36115	2.17893	1.95304	2.05897	1.91496	1.97825	2.33048	2.29674	2.12258
Wrb	protein_coding	KNOWN	2	ENSMUSG00000023147	16	96367014	96379459	+	4	-0.808477	-1.81456	-1.05821	0.0476407	-0.620857	-0.977546	0.170473	0.148281	0.251505	0.0497832	-0.186027	-0.817689	-0.581509	-1.57703	-0.609217	-0.0116904	-0.568453	-0.815636
Ivns1abp	protein_coding	KNOWN	2	ENSMUSG00000023150	1	153191628	153211575	+	3	4.37378	5.15654	4.74178	4.48864	4.10895	3.81508	4.65519	4.16208	4.56755	4.59059	4.33015	4.08259	3.93425	4.5362	4.54183	4.43063	4.11465	4.64196
Rpp14	protein_coding	KNOWN	2	ENSMUSG00000023156	14	8912827	8924360	+	1	1.94453	2.09653	2.22423	2.4615	2.24869	2.17503	2.26697	2.29399	2.40298	2.24119	2.28082	1.81526	1.9132	2.05386	2.40138	2.44319	1.98254	2.01489
Gps2	protein_coding	KNOWN	2	ENSMUSG00000023170	11	69727390	69730093	+	5	2.22876	1.94977	1.95105	2.48953	2.17459	1.9349	2.50634	2.55966	2.54677	2.54946	2.14505	2.07423	2.25632	2.14828	2.47405	2.69812	2.30693	2.2438
Bsg	protein_coding	KNOWN	2	ENSMUSG00000023175	10	79167103	79174724	+	2	7.16682	6.98633	6.7809	6.73967	7.33263	7.53327	7.70417	7.68975	7.73969	7.59839	7.72168	7.2832	6.95189	7.00934	6.91045	6.92109	7.30909	7.46551
Cpn2	protein_coding	KNOWN	2	ENSMUSG00000023176	16	30256464	30267618	-	1	6.12589	6.03077	5.72273	5.42214	6.37512	6.27018	6.06003	6.04693	6.28511	6.22356	6.23269	6.42459	6.20622	6.03654	5.8227	6.18944	6.5552	6.61697
Vwa5a	protein_coding	KNOWN	2	ENSMUSG00000023186	9	38525853	38550922	+	7	2.17607	1.92354	2.11607	2.38338	2.54714	2.1573	2.3148	2.38489	2.5583	2.35585	2.49523	2.54987	2.22715	1.98089	2.21719	2.4631	2.41128	2.41131
Leprel2	protein_coding	KNOWN	2	ENSMUSG00000023191	6	124791107	124807770	-	7	-1.56968	-1.68986	-1.8689	-2.00446	-1.22467	-2.01978	-1.35037	-1.03055	-1.02751	-1.30102	-1.21173	-1.32389	-1.42508	-1.63257	-2.39519	-2.5188	-1.74824	-2.11375
Il15ra	protein_coding	KNOWN	2	ENSMUSG00000023206	2	11626914	11655613	+	18	1.88261	1.42292	2.37725	2.48425	2.30272	2.3999	2.15693	1.62915	1.69712	2.05878	1.42305	1.70704	1.83553	1.24407	2.08896	2.64017	2.08467	1.73624
Serping1	protein_coding	KNOWN	2	ENSMUSG00000023224	2	84605544	84615601	-	3	7.80649	7.93772	7.9687	8.11905	8.51514	8.46264	8.66656	8.68917	8.65346	8.64912	8.47331	8.485	8.04905	7.99142	8.06373	8.39722	8.70179	8.88345
Serinc2	protein_coding	KNOWN	2	ENSMUSG00000023232	4	129930739	129956449	-	6	1.57165	1.32526	1.49849	2.54783	2.66846	2.47996	2.54749	2.04619	2.45989	2.38936	2.39448	2.17815	1.6127	1.47183	0.914991	1.9763	2.44617	1.73983
Ccl25	protein_coding	KNOWN	2	ENSMUSG00000023235	8	4325210	4360020	+	8	-0.108933	-0.404716	-0.372185	-0.611506	-0.336312	-0.382582	-0.715032	-0.567196	-0.59119	-0.603783	-0.619437	-0.355467	-0.40764	-0.365227	-0.340701	-0.323751	-0.541314	-0.567319
Slc26a6	protein_coding	KNOWN	2	ENSMUSG00000023259	9	108756368	108764472	+	1	-0.240624	-0.388086	-1.50432	-0.864218	-0.380591	-1.30102	-0.520951	-0.296059	0.180372	0.735291	1.33485	0.936659	-0.119731	-0.674725	-1.38527	0.0373062	0.428565	-0.2116
Frs3	protein_coding	KNOWN	2	ENSMUSG00000023266	17	47825979	47841235	+	6	-1.05856	-2.15307	-2.57174	-0.814082	-1.17623	-1.62143	-1.37216	-1.5764	-1.63033	-0.623211	-1.91379	-1.01481	-1.17131	-2.41116	-2.63494	-0.650357	-1.22562	-1.90141
Creld2	protein_coding	KNOWN	2	ENSMUSG00000023272	15	88650076	88657111	+	1	4.49107	5.05953	5.50586	6.85115	6.31002	5.67176	5.14453	6.26498	6.4953	4.64675	6.23082	5.81071	5.50767	4.79927	7.86319	7.39311	5.79969	4.88512
Twf2	protein_coding	KNOWN	2	ENSMUSG00000023277	9	106105439	106117718	+	1	-0.284255	-0.718741	-0.85449	0.448109	0.0120254	0.175853	-0.202971	0.291005	0.341806	0.289694	0.781784	0.325367	-0.288345	-0.802181	-0.778944	0.0818806	-0.244349	-0.0918123
Zfp605	protein_coding	KNOWN	2	ENSMUSG00000023284	5	110539111	110560756	+	5	-0.848207	-0.703854	-0.611164	-0.067699	-0.362631	-0.972869	-0.178499	-0.455067	-0.263238	-0.0057975	-0.397701	-0.519178	-0.705296	-1.09409	-0.789412	-0.464699	-0.541128	-0.935984
March5	protein_coding	KNOWN	2	ENSMUSG00000023307	19	37282033	37296629	+	4	4.54925	4.51839	4.79026	5.02637	4.91878	5.0718	5.12534	5.01444	4.92107	4.86384	4.87163	4.51272	4.63054	4.629	4.99969	4.96369	4.70536	4.47958
Dtwd1	protein_coding	KNOWN	2	ENSMUSG00000023330	2	125977877	125991015	+	2	1.84853	1.43397	1.56543	2.40774	1.97493	2.06193	1.89615	1.96017	2.09139	2.20357	2.03324	1.73299	1.79015	1.61784	1.97049	2.07371	1.50236	1.71367
Agap3	protein_coding	KNOWN	2	ENSMUSG00000023353	5	23957995	24007865	+	3	2.027	2.07996	1.57959	2.18171	2.15379	2.02882	2.47926	2.21961	2.27183	2.25349	1.94815	1.97854	1.99779	2.00063	2.05483	2.53801	2.1759	2.21316
Pisd	protein_coding	KNOWN	2	ENSMUSG00000023452	5	33078949	33128295	-	9	1.44125	1.11704	1.33377	1.85152	1.5916	1.43732	1.67444	1.49774	1.63074	1.65777	1.62477	1.66512	1.52113	1.24339	1.27673	1.6537	1.59896	1.37146
Tpi1	protein_coding	KNOWN	2	ENSMUSG00000023456	6	124760604	124764314	-	6	7.03349	6.74717	6.5257	6.99941	7.29646	7.3798	7.37616	7.61178	7.57443	7.34747	7.8495	7.11514	6.8486	6.74405	6.40994	7.04094	7.18198	7.00319
Ccndbp1	protein_coding	KNOWN	2	ENSMUSG00000023572	2	120834139	120842640	+	8	1.93149	1.90239	1.87528	1.7639	1.66041	1.80469	1.64951	1.61755	1.8831	1.75614	1.6453	1.78373	1.81882	1.86574	1.99479	1.9428	1.80647	1.83111
Ogfod2	protein_coding	KNOWN	2	ENSMUSG00000023707	5	124562306	124565492	+	6	2.8059	2.3798	1.9169	2.24367	2.4847	2.40861	2.39696	2.58433	2.56011	2.42712	2.45337	2.57722	2.56045	2.44184	2.38757	2.84463	2.9274	2.47382
Mrps23	protein_coding	KNOWN	2	ENSMUSG00000023723	11	88017890	88025009	+	7	3.37232	3.23997	3.58825	3.63133	3.51335	3.69478	3.6817	3.86146	3.79769	3.84945	3.6329	3.32728	3.28254	3.22952	3.72203	3.54887	3.48563	3.49248
Pigx	protein_coding	KNOWN	2	ENSMUSG00000023791	16	32084504	32099824	-	11	1.64128	1.49437	1.29791	1.66534	1.58385	1.54201	1.84611	1.54713	1.35657	1.70152	1.30474	1.1361	1.40469	1.56991	1.22155	1.86888	1.45587	1.44699
Pisd-ps2	pseudogene	KNOWN	2	ENSMUSG00000023795	17	3076578	3084183	-	2	1.73871	1.20523	0.665425	1.61825	1.86574	0.534671	1.54406	1.25777	1.36656	1.75325	1.68896	2.05008	2.56848	1.04097	0.271078	1.91335	2.50003	1.31263
Tiam2	protein_coding	KNOWN	2	ENSMUSG00000023800	17	3326573	3519397	+	3	-0.552058	-0.726419	-2.22918	-1.87813	-1.03147	-0.77216	-0.268485	-0.531651	-0.810132	0.444014	0.0822306	0.921539	0.70122	-1.08642	-2.71168	-0.345676	0.340417	-0.764836
Rsph3b	protein_coding	KNOWN	2	ENSMUSG00000023806	17	7109030	7153070	-	2	2.72685	2.40599	2.265	2.64518	2.82298	2.63574	2.71815	2.98061	2.89059	2.81726	2.74157	2.76048	2.72692	2.4926	2.48995	2.86455	3.04484	2.68658
Slc22a1	protein_coding	KNOWN	2	ENSMUSG00000023829	17	12841740	12868704	-	1	7.16285	6.95783	6.68519	6.49541	7.08057	7.54244	7.28983	7.39536	7.41061	7.12452	6.88818	7.20468	7.07595	7.01416	6.68683	6.65287	6.96417	7.26891
Igf2r	protein_coding	KNOWN	2	ENSMUSG00000023830	17	12875272	12962530	-	4	1.73191	1.82356	1.36759	1.94053	2.41502	2.1567	2.61434	2.52201	2.52544	2.7419	2.69095	2.21329	2.03797	1.64631	1.20705	1.84317	1.99134	1.82426
Lnpep	protein_coding	KNOWN	2	ENSMUSG00000023845	17	17664687	17761453	-	1	0.488998	0.587025	0.738068	1.19111	1.07094	0.518202	0.709539	1.02265	1.15369	1.05762	1.05868	1.30206	1.13888	0.133221	0.18229	0.82651	0.708559	0.619372
Brp44l	protein_coding	KNOWN	2	ENSMUSG00000023861	17	8475769	8490526	+	9	6.1861	5.87667	5.56629	5.63148	5.72763	6.043	6.43489	6.33946	6.35823	6.30222	6.14325	5.99372	5.76357	5.89311	5.50492	5.36419	5.45494	5.88574
Phf10	protein_coding	KNOWN	2	ENSMUSG00000023883	17	15081999	15129820	-	6	1.44788	1.17943	0.955606	1.67388	1.53851	1.28547	1.88221	2.02986	1.96186	1.67238	1.744	1.64043	1.5341	1.30926	1.41163	1.76074	1.4562	1.34151
Zfp51	protein_coding	KNOWN	2	ENSMUSG00000023892	17	21587316	21602555	+	1	0.407249	0.120673	0.489953	0.812928	0.604129	0.107633	0.57559	0.953659	0.971248	0.943147	0.996351	0.644464	0.342721	-0.0411129	0.724597	0.533839	0.367852	0.477681
Tbc1d5	protein_coding	KNOWN	2	ENSMUSG00000023923	17	50872452	51318674	-	5	0.918089	0.811441	0.525402	1.15524	1.24464	0.798741	0.954717	1.27944	1.29307	1.09182	1.36606	1.40399	1.24521	0.721855	0.438208	1.18132	0.946167	0.982585
Cdc5l	protein_coding	KNOWN	2	ENSMUSG00000023932	17	45528841	45570656	-	1	2.65785	2.38289	2.55015	2.74857	2.50647	2.59463	2.84374	3.04381	3.01422	2.81738	2.7123	2.53675	2.45731	2.51311	2.8607	2.60301	2.51364	2.6891
Aars2	protein_coding	KNOWN	2	ENSMUSG00000023938	17	45643790	45657791	+	1	1.99901	1.82169	1.33886	1.68508	2.06499	1.72359	1.89511	2.22929	2.39467	1.98464	2.30235	2.08454	2.11957	1.79803	1.36762	1.78657	2.13118	1.85363
Hsp90ab1	protein_coding	KNOWN	2	ENSMUSG00000023944	17	45704724	45710220	-	8	7.93223	8.04683	7.31336	7.85447	8.08439	8.02074	8.1679	8.15751	8.24268	8.10219	8.3228	8.03974	7.96703	7.96309	7.82576	8.08809	8.23518	8.09201
Nfkbie	protein_coding	KNOWN	2	ENSMUSG00000023947	17	45692665	45700118	+	1	-0.819099	-1.16081	-0.609337	0.186179	-0.0955713	-0.329502	-0.309785	0.215029	0.238256	0.114622	-0.0792318	0.214961	-0.446317	-1.01395	-0.475561	0.42879	0.0190826	-0.33688
Gtpbp2	protein_coding	KNOWN	2	ENSMUSG00000023952	17	46297981	46306319	+	17	1.72242	1.90549	1.31298	2.25563	1.8686	2.03125	1.91761	2.30113	2.41055	1.91632	2.29027	2.20158	2.02903	1.79685	1.53585	2.29587	1.91122	1.84333
Cyp39a1	protein_coding	KNOWN	2	ENSMUSG00000023963	17	43804374	43888380	+	3	3.21892	3.6962	3.46435	3.00078	3.10346	3.28218	4.24949	4.05103	4.36834	4.56761	4.38501	3.54093	2.38479	3.20282	3.51378	3.43131	3.18884	3.7316
Fbxl17	protein_coding	KNOWN	2	ENSMUSG00000023965	17	63406801	63849366	-	5	1.81719	1.74646	1.87889	2.17246	2.32281	2.42841	2.2871	1.99202	1.97361	2.21196	1.90002	2.01374	1.92252	1.75961	1.85673	2.2326	2.04974	1.86241
Mrps18a	protein_coding	KNOWN	2	ENSMUSG00000023967	17	46247935	46265859	+	6	2.41675	2.29838	2.34474	2.46927	2.19849	2.33441	2.45484	2.58062	2.56218	2.52828	2.53406	2.2917	2.46373	2.47325	2.27869	2.36021	2.24342	2.2312
Rrp36	protein_coding	KNOWN	2	ENSMUSG00000023971	17	46804407	46811236	-	2	2.84452	2.34296	2.70131	3.56056	2.94234	3.16267	3.18284	3.03349	3.15878	3.39084	2.84884	2.82009	2.58314	2.47751	2.92806	3.50637	2.93376	2.73665
Cnpy3	protein_coding	KNOWN	2	ENSMUSG00000023973	17	46872654	46889163	-	5	3.21236	3.13632	2.51154	3.35207	3.73382	3.32044	3.29685	3.68721	3.73344	3.26167	3.49169	3.54176	3.39258	3.17075	3.31372	3.70718	3.83202	3.22166
Ubr2	protein_coding	KNOWN	2	ENSMUSG00000023977	17	47065241	47147481	-	2	2.92252	3.23346	2.53599	2.68658	2.86605	2.44268	3.01021	2.87281	2.97495	3.0951	2.93579	3.16962	3.10915	2.89852	2.81919	3.01656	3.03293	3.23618
Taf8	protein_coding	KNOWN	2	ENSMUSG00000023980	17	47624999	47639241	-	3	1.20412	1.12083	0.919693	0.902413	0.852177	0.685164	0.404644	1.14431	1.30791	0.472467	0.946523	0.926391	1.05175	1.19126	1.22615	1.19665	1.13827	1.1341
Guca1a	protein_coding	KNOWN	2	ENSMUSG00000023982	17	47531509	47537533	-	1	0.0816012	-0.318083	-1.16767	-0.97888	-0.456596	-0.374121	-0.258786	0.179129	0.518045	-0.111499	0.827675	0.303902	-0.155213	-0.358399	-0.779783	-0.357537	0.28026	0.370941
Tfeb	protein_coding	KNOWN	2	ENSMUSG00000023990	17	47873979	47929368	+	16	-0.377748	-1.04788	-1.42264	-0.0322824	-0.492293	-0.495772	0.403122	-0.35651	-0.474656	0.520134	-0.727902	-0.451206	-0.719252	-1.05277	-1.07648	0.232435	-0.0490024	-0.567466
Foxp4	protein_coding	KNOWN	2	ENSMUSG00000023991	17	48004082	48061594	-	9	1.34989	1.38324	1.26408	2.07597	1.82986	1.57583	2.18773	2.14456	2.14699	2.35473	2.08975	1.73961	1.65047	1.29568	1.63205	2.2239	1.7241	1.48444
Brd4	protein_coding	KNOWN	2	ENSMUSG00000024002	17	32333219	32421667	-	7	2.00331	1.7607	2.00465	2.4029	2.40811	2.20311	2.46532	2.64016	2.53212	2.58417	2.53537	2.1473	2.07018	1.83367	2.1479	2.42183	2.22983	2.13006
Stk38	protein_coding	KNOWN	2	ENSMUSG00000024006	17	29107830	29144890	-	15	2.25137	1.93194	1.78122	2.34887	2.41859	1.94625	2.38173	2.38634	2.41303	2.53007	2.3979	2.3281	2.41658	1.87143	1.75579	2.3772	2.49666	2.07978
1110021J02Rik	protein_coding	KNOWN	2	ENSMUSG00000024018	17	29826323	29853957	-	6	0.00295761	-0.564039	-0.625155	0.511307	0.705245	0.375222	0.596852	0.489322	0.665384	0.426718	0.270613	-0.0950932	0.100478	-0.511163	-0.019807	0.7359	0.67029	-0.45803
Ftsjd2	protein_coding	KNOWN	2	ENSMUSG00000024019	17	29686744	29842924	+	10	-0.716175	-0.830371	-0.998722	-1.16078	-0.846611	-1.1213	-1.0188	-0.804975	-0.816196	-1.12256	-1.14085	-0.505732	-0.476694	-0.81853	-1.15873	-0.802234	-0.317968	-0.806831
Tff3	protein_coding	KNOWN	2	ENSMUSG00000024029	17	31262251	31266591	-	1	1.19566	1.08012	1.20584	1.15207	1.39387	2.07883	2.00381	2.47693	2.2652	2.67112	2.49888	1.82567	0.654569	1.74636	2.50548	1.34906	2.69374	2.02352
Abcg1	protein_coding	KNOWN	2	ENSMUSG00000024030	17	31194643	31252722	+	2	-1.38688	-2.14657	-2.33546	-1.89062	-1.1384	-0.686179	-0.130361	-0.521675	-0.539934	0.407851	-0.253306	-0.290544	-0.614728	-1.57965	-1.81399	-2.23465	-1.13417	-0.896235
Wdr4	protein_coding	KNOWN	2	ENSMUSG00000024037	17	31631268	31656919	-	11	0.304588	0.448563	0.515654	0.713707	0.873405	0.308704	0.547383	0.595366	0.545728	0.617029	0.572926	0.397364	0.444427	0.224535	0.476405	0.664749	0.902554	0.39015
Cbs	protein_coding	KNOWN	2	ENSMUSG00000024039	17	31749568	31774144	-	9	6.9293	7.03131	6.96425	6.40165	6.95	7.46206	6.38215	6.85846	6.98449	6.39659	7.02572	7.03376	7.03103	6.9366	6.8564	6.22338	6.57305	6.99866
Akap8	protein_coding	KNOWN	2	ENSMUSG00000024045	17	32440621	32458098	-	1	2.39698	2.2992	2.65677	2.80527	2.87091	2.37601	3.01877	2.90423	2.80031	3.03473	2.7739	2.38428	2.4652	2.20268	2.91357	2.79192	2.65882	2.36609
Wiz	protein_coding	KNOWN	2	ENSMUSG00000024050	17	32491000	32526384	-	16	0.321892	0.232565	0.369096	0.74995	0.62331	0.00335375	0.901684	1.0126	0.82587	0.988323	0.771948	0.610488	0.547376	0.286221	0.370309	0.675345	0.719816	0.529127
Lbh	protein_coding	KNOWN	2	ENSMUSG00000024063	17	73267645	73291282	+	2	0.415568	0.0188551	-0.498825	0.657048	0.718927	0.927045	0.957153	1.20319	1.07308	1.01964	1.09873	1.18136	0.756255	0.252839	-0.41995	0.407097	0.449906	0.112295
Ehd3	protein_coding	KNOWN	2	ENSMUSG00000024065	17	74154181	74181433	+	1	3.48971	3.64365	3.29695	2.89761	3.06512	3.31666	3.06175	3.52753	3.4276	3.24615	3.34756	3.84144	3.41268	3.40248	2.51613	2.08484	2.70003	3.5334
Dpy30	protein_coding	KNOWN	2	ENSMUSG00000024067	17	74698814	74723284	-	2	3.61588	3.12228	2.90594	3.21213	3.51438	3.28679	3.69464	4.11799	4.0088	3.71905	3.89514	3.37689	3.3518	3.39602	2.89111	3.28566	3.50192	3.37297
Spast	protein_coding	KNOWN	2	ENSMUSG00000024068	17	74738327	74790453	+	1	2.27712	1.98261	1.80252	2.60209	2.59093	2.42106	2.51583	2.51347	2.5096	2.50879	2.39971	2.29057	2.44256	2.06664	1.92788	2.5838	2.50963	2.32359
Slc30a6	protein_coding	KNOWN	2	ENSMUSG00000024069	17	74794972	74823569	+	1	2.03455	1.8128	1.98463	2.48324	2.43454	2.43725	2.37246	2.60396	2.59629	2.56207	2.31422	2.15536	2.13666	1.87935	1.92386	2.2123	2.1689	2.09891
Yipf4	protein_coding	KNOWN	2	ENSMUSG00000024072	17	74888854	74899617	+	2	3.6904	3.58532	3.47483	3.56063	3.50193	3.54257	3.41003	3.61332	3.69514	3.45316	3.32022	3.58176	3.41229	3.57324	3.62995	3.59265	3.24055	3.44376
Birc6	protein_coding	KNOWN	2	ENSMUSG00000024073	17	74927635	75103113	+	1	1.89626	2.04488	1.88772	2.28454	2.27574	1.80481	2.26455	2.25718	2.27718	2.32022	2.29017	2.20026	2.22414	1.64997	1.73372	2.103	2.05192	1.76141
Strn	protein_coding	KNOWN	2	ENSMUSG00000024077	17	79049253	79136536	-	3	0.626155	0.410861	0.301358	1.15404	0.998002	0.607997	1.02952	1.2299	1.11422	1.20295	0.976684	0.943162	0.957915	0.355264	0.355334	0.994563	0.736796	0.669406
Ttc27	protein_coding	KNOWN	2	ENSMUSG00000024078	17	75117090	75262910	+	1	1.50225	1.37391	1.59023	1.83165	1.45023	1.66675	1.58557	1.69553	1.77399	1.70233	1.75916	1.73898	1.70649	1.22155	1.6497	1.44081	1.25172	1.50552
Eif2ak2	protein_coding	KNOWN	2	ENSMUSG00000024079	17	79251904	79281913	-	4	1.28256	0.925562	1.60199	1.75828	1.9383	1.14847	1.69898	1.91261	1.81241	1.88461	1.59656	1.92543	1.79281	0.982771	1.26816	1.65735	1.52809	1.24616
2410091C18Rik	protein_coding	KNOWN	2	ENSMUSG00000024082	17	79336475	79347392	+	1	2.25848	2.05268	1.85052	2.24697	2.38326	2.09926	2.1923	2.58414	2.67592	2.40257	2.82513	2.43005	2.30676	2.03896	1.72847	2.22193	2.31777	2.28199
Pja2	protein_coding	KNOWN	2	ENSMUSG00000024083	17	64630354	64681256	-	5	2.7573	2.7668	2.61752	3.22014	2.90408	2.48676	2.99524	3.05183	3.23659	2.96522	3.0094	3.21738	3.12074	2.66155	3.08685	2.99975	2.78258	2.85768
Vapa	protein_coding	KNOWN	2	ENSMUSG00000024091	17	65929396	65962895	-	1	5.36009	5.30973	5.3545	5.53876	5.25729	5.41694	5.40548	5.57335	5.69291	5.50358	5.61993	5.21014	5.08614	5.27995	5.5414	5.32413	5.073	5.31484
Hnrpll	protein_coding	KNOWN	2	ENSMUSG00000024095	17	80428827	80461674	-	2	2.56408	2.72434	2.50227	3.05256	2.53321	2.56647	3.04383	2.89609	3.10144	3.27531	3.119	2.53713	2.61992	2.57292	2.44317	2.95718	2.48423	2.56224
Ralbp1	protein_coding	KNOWN	2	ENSMUSG00000024096	17	66197785	66234634	-	3	2.41209	2.19815	1.9921	2.77133	2.60625	2.38134	2.76376	3.1366	3.09994	2.74994	2.79529	2.71595	2.37244	2.18922	2.17592	2.68791	2.46223	2.56227
Twsg1	protein_coding	KNOWN	2	ENSMUSG00000024098	17	66272406	66300527	-	1	3.35816	3.26078	3.13428	3.44742	3.64922	3.38527	4.00465	4.288	4.26277	3.91202	3.84586	3.58676	3.41259	3.22532	3.20706	3.51976	3.66062	3.64773
Ndufv2	protein_coding	KNOWN	2	ENSMUSG00000024099	17	66428135	66450899	-	4	5.41269	5.04594	5.02526	4.97587	5.07936	5.24033	5.26255	5.24906	5.16846	5.14846	5.43328	5.00537	5.04121	5.1765	5.16583	5.05791	4.95274	4.97574
D6Wsu116e	protein_coding	KNOWN	2	ENSMUSG00000024104	6	116158051	116212686	+	2	3.18696	3.15917	2.52278	3.37233	3.35268	2.94149	3.17712	3.09886	3.25098	3.3428	3.15478	3.357	3.33929	2.98277	2.5999	3.33069	3.31349	2.99383
1600002H07Rik	protein_coding	KNOWN	2	ENSMUSG00000024118	17	24351999	24357796	-	5	4.36525	5.18289	4.6724	5.33024	5.10725	4.91704	4.69073	4.25965	4.39754	5.03281	4.25971	3.51161	3.53226	4.80665	4.85877	5.12226	4.71442	4.59553
Atp6v0c	protein_coding	KNOWN	2	ENSMUSG00000024121	17	24300833	24306647	-	6	4.80275	4.86728	4.91798	5.25223	5.10149	5.30993	5.36175	5.27526	5.2606	5.30141	5.15343	4.6899	4.55872	4.87527	5.02172	5.14039	4.80852	4.79654
Prepl	protein_coding	KNOWN	2	ENSMUSG00000024127	17	85462817	85489607	-	3	2.27752	2.43654	2.23934	2.63278	2.66947	2.07802	2.32566	2.64214	2.655	2.42285	2.37597	2.48774	2.5439	2.17315	2.08961	2.55889	2.53431	2.20269
Abca3	protein_coding	KNOWN	2	ENSMUSG00000024130	17	24488895	24547146	+	8	2.91178	2.94061	2.64719	2.65265	3.22262	2.94333	3.19546	3.26121	3.45162	3.39487	3.82435	3.653	2.99603	2.7841	2.32992	2.75733	3.16533	3.25257
E4f1	protein_coding	KNOWN	2	ENSMUSG00000024137	17	24580737	24592256	-	1	0.749961	0.71934	0.572649	0.984106	0.723616	0.349287	0.886973	0.883342	0.770996	0.882377	0.44198	0.609269	0.892833	0.542403	0.843132	1.12489	0.956237	0.557514
Rhoq	protein_coding	KNOWN	2	ENSMUSG00000024143	17	87362422	87399409	+	2	0.632013	0.619898	0.458819	1.04194	0.68498	-0.0275709	1.04171	0.998287	1.25361	1.35314	1.05644	1.10832	0.758736	0.43222	0.428507	0.865224	0.95761	0.651201
Pigf	protein_coding	KNOWN	2	ENSMUSG00000024145	17	87396596	87424746	-	1	1.89665	1.73924	2.05754	2.32082	2.12389	2.15945	2.56061	2.89204	2.85099	2.3681	2.20444	1.63817	1.29342	1.68072	2.25814	2.62503	1.95544	1.844
Cript	protein_coding	KNOWN	2	ENSMUSG00000024146	17	87424890	87435150	+	3	3.67643	3.61523	3.71676	3.64194	3.62773	3.79837	3.71688	3.7387	3.86613	3.79217	3.64808	3.63985	3.48466	3.56477	3.78531	3.71353	3.58929	3.60246
Mcfd2	protein_coding	KNOWN	2	ENSMUSG00000024150	17	87653998	87665275	-	7	6.46641	5.98132	6.25788	6.77619	6.98282	6.78328	6.53797	6.79993	6.83647	6.69788	7.04449	6.37242	6.17869	5.99032	6.77131	7.12507	6.74298	6.41963
4930528F23Rik	protein_coding	KNOWN	2	ENSMUSG00000024155	17	24941327	24976732	+	1	1.63769	1.09998	0.666204	1.14877	1.47133	1.57958	1.45198	1.64985	1.53651	1.87802	1.83734	1.64385	1.26228	1.45094	0.163866	1.18993	1.24267	1.64465
Spsb3	protein_coding	KNOWN	2	ENSMUSG00000024160	17	25023588	25029097	+	9	2.10088	1.97257	1.68262	2.22535	2.62625	2.45348	2.24734	3.06793	2.85631	2.49695	2.69553	2.28329	2.14262	1.92825	1.63549	2.13547	2.25515	2.21073
Mapk8ip3	protein_coding	KNOWN	2	ENSMUSG00000024163	17	25029098	25073922	-	20	-0.311922	-0.255314	0.196202	0.138896	0.335839	-0.355261	0.315802	0.151899	0.147832	0.545629	0.353247	-0.0663171	0.199449	-0.665603	0.0900225	-0.120813	0.278196	-0.304413
Tmem204	protein_coding	KNOWN	2	ENSMUSG00000024168	17	25194647	25218126	-	2	1.23606	1.70462	1.05335	0.791178	0.906282	1.16637	0.996088	0.853964	1.04621	1.01608	0.735932	0.858542	0.838909	1.50791	0.955441	0.258891	0.818708	1.25594
Telo2	protein_coding	KNOWN	2	ENSMUSG00000024170	17	25236514	25252912	-	12	-1.13615	-1.59903	-1.461	-0.840337	-0.890601	-1.51034	-0.729285	-0.566606	-0.616172	-0.46878	-0.332907	-0.750613	-0.758474	-1.4715	-1.62066	-0.85607	-0.739524	-1.15075
Pot1b	protein_coding	KNOWN	2	ENSMUSG00000024174	17	55791323	55851926	-	1	-0.997748	-1.03458	-1.75146	-0.714888	-0.637129	-0.908205	-0.100369	0.124572	0.178713	-0.350648	-0.44272	-0.68427	-0.514091	-1.22925	-1.5721	-0.514522	-0.708616	-1.0079
Tmem8	protein_coding	KNOWN	2	ENSMUSG00000024180	17	26250261	26260199	+	2	2.36073	2.33362	2.21835	2.74075	2.93972	2.75905	2.86632	2.99547	3.01472	2.97513	2.91836	2.82635	2.58231	2.2083	1.96023	2.75447	2.73499	2.44211
Axin1	protein_coding	KNOWN	2	ENSMUSG00000024182	17	26275631	26332756	+	6	1.91001	1.83892	1.66233	2.21951	2.08972	1.79255	2.10127	2.53897	2.49182	2.03538	2.09315	2.01145	2.06699	1.87762	2.0196	2.43461	2.10958	2.24061
Itfg3	protein_coding	KNOWN	2	ENSMUSG00000024187	17	26348767	26381168	-	5	3.39648	3.40066	2.71933	2.93394	3.57337	3.37822	3.64255	3.54997	3.66146	3.65869	3.57111	3.52002	3.47745	3.2689	2.64737	3.21314	3.88311	3.43311
Luc7l	protein_coding	KNOWN	2	ENSMUSG00000024188	17	26389855	26422449	+	10	1.37186	1.13042	1.77769	1.76588	1.5966	1.33108	1.89746	1.89857	1.96821	1.77336	1.83348	1.51338	1.31408	1.24898	2.16689	1.5471	1.65673	1.72841
Bnip1	protein_coding	KNOWN	2	ENSMUSG00000024191	17	26918024	26929510	+	9	1.47407	1.03436	0.762248	1.11231	1.28366	1.17513	1.19468	1.46399	1.44646	1.50612	1.55123	1.41747	1.40975	1.12923	0.741852	1.08251	1.17788	1.02404
Plin3	protein_coding	KNOWN	2	ENSMUSG00000024197	17	56418385	56429934	-	1	3.83915	3.44949	3.6184	4.04365	3.46488	3.60343	3.93882	4.44318	4.38715	4.2613	4.65654	4.4967	3.98195	3.49504	3.79575	3.89505	3.72012	3.64075
Rpl36-ps2	pseudogene	KNOWN	2	ENSMUSG00000024205	11	76414821	76415131	+	1	3.70676	3.30914	3.13482	3.11957	3.34549	3.68748	3.35954	3.51207	3.44006	3.45131	3.63765	3.006	2.7535	3.42211	3.36558	3.10636	2.911	3.46566
Rfx2	protein_coding	KNOWN	2	ENSMUSG00000024206	17	56915320	56970431	-	2	-2.93464	-3.33029	-5.07807	-2.47272	-3.38362	-3.99609	-2.50642	-1.2664	-2.55481	-2.4122	-2.4142	-3.39556	-3.46067	-3.15282	-3.58548	-1.87291	-3.81348	-2.99542
Nudt3	protein_coding	KNOWN	2	ENSMUSG00000024213	17	27716327	27760410	-	9	2.35039	2.11681	2.65576	2.82817	2.49787	2.93046	3.03429	3.11024	2.9139	3.01854	2.7439	2.31321	2.20696	2.23064	2.8114	2.86913	2.4009	2.49102
Snrpc	protein_coding	KNOWN	2	ENSMUSG00000024217	17	27976919	27988913	+	2	0.914295	0.74065	0.621963	0.810871	0.770736	0.967267	1.05981	1.55038	1.48041	1.1721	1.26524	0.817619	0.579601	0.774717	0.889359	0.839487	0.568562	0.681553
Taf11	protein_coding	KNOWN	2	ENSMUSG00000024218	17	28038067	28046187	-	3	1.91754	1.69053	1.62608	2.18055	2.18389	2.23675	2.19961	2.65258	2.54221	2.22543	2.24696	2.14417	1.85515	1.7751	1.9044	2.24609	2.03586	2.02563
Anks1	protein_coding	KNOWN	2	ENSMUSG00000024219	17	28046285	28199545	+	4	0.810128	1.3488	0.810864	1.1455	0.936402	0.769162	0.985267	1.09104	1.1306	1.01845	0.921904	0.987096	0.764466	0.946799	0.893117	1.38179	0.850164	0.967872
Fkbp5	protein_coding	KNOWN	2	ENSMUSG00000024222	17	28536040	28654469	-	5	2.89894	4.45332	5.11756	4.50011	3.63423	3.70654	4.15547	2.98471	3.26464	3.90186	2.98525	1.49434	0.829402	2.93876	4.99215	4.69576	2.91765	3.64369
Nudt12	protein_coding	KNOWN	2	ENSMUSG00000024228	17	59139041	59152795	-	3	3.47163	3.51139	3.3773	3.83051	3.71653	3.27045	3.59747	3.51181	3.64225	3.75442	3.5542	3.79906	3.69948	3.29838	3.26609	3.57618	3.3928	3.20422
Cul2	protein_coding	KNOWN	2	ENSMUSG00000024231	18	3382986	3436698	+	7	3.17955	2.9002	3.02528	3.16026	3.11075	2.9414	3.01702	3.20509	3.25042	3.076	3.053	3.37363	3.36852	2.99261	3.06363	3.06554	3.09749	2.93623
Epc1	protein_coding	KNOWN	2	ENSMUSG00000024240	18	6435949	6516106	-	4	1.04699	1.15863	1.21647	1.13356	1.22097	0.571619	0.902342	1.07311	1.17782	0.838272	1.01377	1.00817	0.960848	1.08533	1.08573	1.16466	1.00247	1.06767
Sos1	protein_coding	KNOWN	2	ENSMUSG00000024241	17	80793092	80879793	-	1	1.88592	2.12498	1.84723	2.24865	1.93881	1.66656	1.7547	1.85228	2.02448	1.90584	2.04881	2.19509	2.20982	1.90712	1.92649	2.32178	1.92443	2.04851
Thumpd2	protein_coding	KNOWN	2	ENSMUSG00000024246	17	81425667	81464425	-	2	-0.333962	-0.115919	-0.329711	-0.359875	-0.595477	-0.630242	-0.499686	-0.185857	-0.30026	-0.342357	-0.550097	-0.257099	-0.295512	-0.405346	-0.500475	-0.693188	-0.632037	-0.433786
Cox7a2l	protein_coding	KNOWN	2	ENSMUSG00000024248	17	83901259	83913673	-	2	5.66852	5.53367	5.4848	5.33667	5.35772	5.54968	5.58779	5.57542	5.72073	5.61626	5.53142	5.58773	5.62002	5.63233	5.62327	5.57716	5.63829	5.70126
Thada	protein_coding	KNOWN	2	ENSMUSG00000024251	17	84589396	84865536	-	3	-0.271707	-0.361511	-0.251256	0.326425	-0.018143	-0.380437	0.219572	0.310315	0.312457	0.317331	0.244441	0.0747133	0.2686	-0.644073	-0.495841	0.231647	-0.247279	-0.275354
Polr2d	protein_coding	KNOWN	2	ENSMUSG00000024258	18	31948813	31956296	+	1	1.64463	1.43941	1.99453	2.05763	2.08128	2.31296	2.49862	2.70214	2.60833	2.43629	2.31909	1.88356	1.66159	1.53816	2.02633	1.97241	1.86321	1.70706
Slc25a46	protein_coding	KNOWN	2	ENSMUSG00000024259	18	31739822	31770183	-	2	3.02342	2.99397	2.86902	3.03642	2.97675	2.9109	2.99124	2.86902	2.94064	3.02429	2.88165	3.00127	2.97724	2.99147	2.80855	2.93259	2.84934	2.89872
Sap130	protein_coding	KNOWN	2	ENSMUSG00000024260	18	31794025	31882715	+	1	1.58873	1.28848	0.69757	1.97843	1.73752	1.1758	1.91223	2.01463	2.19565	1.79069	1.75856	1.81954	1.92417	1.39705	1.30807	2.08674	1.93652	1.22792
5730494M16Rik	protein_coding	KNOWN	2	ENSMUSG00000024269	18	25285724	25327508	-	3	-0.357909	-0.502275	-1.12655	-0.911629	-0.497877	-0.778379	-0.461239	0.022786	0.181683	-0.324806	-0.406601	-0.292675	-0.453471	-0.654457	-1.32515	-0.616795	-0.0860676	-0.476344
Elp2	protein_coding	KNOWN	2	ENSMUSG00000024271	18	24762462	24798008	+	2	2.89339	2.74518	2.8036	3.01578	3.01491	2.87474	2.86382	3.15688	3.20683	3.08266	3.11466	3.01588	3.02011	2.66784	2.82889	2.89167	2.88054	2.84674
2700062C07Rik	protein_coding	KNOWN	2	ENSMUSG00000024273	18	24629362	24636266	+	1	2.29377	1.94459	2.20957	2.37547	2.28204	2.26965	2.3611	2.64741	2.66477	2.49421	2.30659	2.20369	2.06712	2.00172	2.20591	2.32409	2.31039	2.01911
Zfp397	protein_coding	KNOWN	2	ENSMUSG00000024276	18	24113189	24123172	+	1	1.18581	0.727491	1.16176	1.53932	1.54726	0.981042	1.40526	1.36046	1.44437	1.49958	1.44911	1.5293	1.48513	0.6622	1.07646	1.59319	1.5275	1.19746
Wac	protein_coding	KNOWN	2	ENSMUSG00000024283	18	7868830	7973545	+	17	2.8155	2.73943	2.69703	2.94833	2.8596	2.62504	2.76598	2.91999	3.03724	2.80415	2.99878	2.86645	2.87956	2.8363	2.96992	3.06321	2.84589	2.87206
Ccny	protein_coding	KNOWN	2	ENSMUSG00000024286	18	9314042	9450148	-	2	3.50304	3.48743	3.3376	3.32784	3.65379	3.42557	3.67882	3.62396	3.71737	3.74906	3.61546	3.63205	3.6497	3.44006	3.19614	3.44734	3.60626	3.51741
Rock1	protein_coding	KNOWN	2	ENSMUSG00000024290	18	10064399	10181790	-	1	2.46827	2.43181	2.51488	2.71617	2.63775	2.41977	2.62618	2.94516	2.98381	2.75388	2.82108	2.72988	2.528	2.35218	2.52231	2.5712	2.32986	2.52727
Esco1	protein_coding	KNOWN	2	ENSMUSG00000024293	18	10566510	10610350	-	7	1.06019	0.730418	1.16645	1.2952	1.19612	1.08938	0.906572	1.35161	1.41471	1.01286	1.5146	1.18963	1.04955	0.906171	1.4288	1.31697	0.986353	1.24907
Mib1	protein_coding	KNOWN	2	ENSMUSG00000024294	18	10725546	10818702	+	5	2.46131	2.53106	2.51066	2.77034	2.79329	2.65066	2.8064	2.79582	2.89626	2.68954	2.66616	2.63088	2.68319	2.43465	2.46321	2.71242	2.58743	2.56649
Zfp871	protein_coding	KNOWN	2	ENSMUSG00000024298	17	32908181	32925232	-	3	1.53177	1.45954	0.886971	1.30527	1.42323	0.746438	0.861245	1.55444	1.65213	1.05316	1.28436	1.8661	2.04138	1.28064	0.268931	1.56096	1.47389	1.24408
Adamts10	protein_coding	KNOWN	2	ENSMUSG00000024299	17	33661149	33690727	+	12	-0.987891	-1.18232	-1.22748	-1.35769	-0.580497	-1.23399	-0.614244	-0.877421	-0.800252	-0.450077	-0.429582	-0.453538	-0.458579	-1.17077	-1.32313	-0.962771	-0.5676	-1.14408
H2-Ke2	protein_coding	KNOWN	2	ENSMUSG00000024309	17	34075766	34077288	-	5	3.84296	3.5147	3.37748	3.55538	3.68592	3.63077	3.78195	4.02319	3.93108	3.55397	3.69736	3.35065	3.57362	3.58724	3.75071	4.02227	3.71704	3.55727
Wdr46	protein_coding	KNOWN	2	ENSMUSG00000024312	17	34077605	34086640	+	3	2.32588	2.33115	2.36514	2.98419	2.74612	2.56913	2.69908	2.79373	2.72788	2.71538	2.81786	2.33878	2.41567	2.32137	2.44243	2.81455	2.45985	2.45969
Rnf138	protein_coding	KNOWN	2	ENSMUSG00000024317	18	21159842	21186724	+	3	1.68488	1.65738	1.43406	1.68535	1.85307	1.61268	1.97858	1.90591	2.03298	1.99931	1.74696	1.83795	1.88091	1.78564	1.33681	1.60597	1.44925	1.59958
Vps52	protein_coding	KNOWN	2	ENSMUSG00000024319	17	34092757	34103929	+	7	2.1936	2.06888	2.09462	2.4596	2.45299	2.22339	2.24368	2.23712	2.28734	2.47352	2.15343	2.26171	2.33455	1.937	2.08634	2.55905	2.49496	2.04279
Slc39a7	protein_coding	KNOWN	2	ENSMUSG00000024327	17	34165212	34168635	-	6	-0.51576	-0.98499	-0.463234	0.134726	0.0391032	-0.334864	-0.310392	0.297953	0.251853	-0.170823	0.173086	-0.384092	0.0117027	-0.827613	0.0302457	0.614947	-0.401056	-0.713046
Tap2	protein_coding	KNOWN	2	ENSMUSG00000024339	17	34340472	34353266	+	5	2.26505	2.0003	1.72834	2.09713	2.29493	2.1732	2.05612	2.28404	2.28949	2.24312	2.40384	2.235	2.02231	2.11679	1.93391	2.04688	2.30362	2.33539
Pfdn1	protein_coding	KNOWN	2	ENSMUSG00000024346	18	36563333	36614149	-	1	4.18265	3.64551	3.51139	3.74498	4.06807	4.17719	4.13206	4.39788	4.41718	4.06414	4.44169	3.76761	3.76817	3.79637	3.65019	3.8797	3.86375	3.881
Slc23a1	protein_coding	KNOWN	2	ENSMUSG00000024354	18	35774258	35786898	-	4	4.01056	3.74983	3.34021	3.91864	4.413	4.0768	4.12764	3.89391	3.98778	4.16462	4.80338	4.22609	4.03401	3.55387	3.27236	3.87855	4.11905	3.83719
Sil1	protein_coding	KNOWN	2	ENSMUSG00000024357	18	35426054	35658579	-	1	4.81102	4.68566	4.24197	4.37479	4.663	4.48776	4.47943	4.55922	4.60439	4.41978	4.53568	4.46027	4.70543	4.62664	4.33612	4.54583	4.91406	4.64291
Hspa9	protein_coding	KNOWN	2	ENSMUSG00000024359	18	35097068	35114011	-	4	7.06316	6.98516	7.06635	7.05392	6.95059	7.05794	7.06317	7.14818	7.07674	7.02538	7.42296	7.05146	6.92788	6.94457	7.03182	6.99487	6.59234	6.81284
Rdbp	protein_coding	KNOWN	2	ENSMUSG00000024369	17	34987336	34993317	+	7	3.20044	2.93451	2.40987	3.50075	3.16886	3.08644	3.31025	3.73616	3.56812	3.19856	3.49052	3.13263	3.12872	2.88391	2.63583	3.15053	3.1005	3.05396
Cdc23	protein_coding	KNOWN	2	ENSMUSG00000024370	18	34790605	34811389	-	10	-0.083401	-0.715952	-0.240539	-0.133809	-0.0740061	-0.0598044	0.510094	1.09556	0.859496	0.492105	0.501899	0.260248	0.0639683	-0.508479	-0.126263	-0.12294	-0.162301	-0.469057
Ercc3	protein_coding	KNOWN	2	ENSMUSG00000024382	18	32399954	32429805	+	3	2.52548	2.28118	2.16617	3.01787	2.92898	2.53592	3.02738	3.01622	2.94041	3.08609	2.84965	2.6592	2.68111	2.15379	2.07627	2.62543	2.60786	2.45942
Map3k2	protein_coding	KNOWN	2	ENSMUSG00000024383	18	32322743	32396405	+	1	0.968323	0.955549	1.18965	1.18759	1.13	0.774338	1.21652	1.03909	1.16987	1.34596	1.34469	1.3526	1.1438	0.786099	0.879517	1.14108	1.08987	1.01357
Iws1	protein_coding	KNOWN	2	ENSMUSG00000024384	18	32227388	32263985	+	1	1.1663	1.33441	1.30664	1.40597	1.40719	1.26575	1.30364	1.54467	1.55238	1.2394	1.33041	1.3864	1.35953	1.13678	1.25199	1.36791	1.07153	1.05773
Csnk2b	protein_coding	KNOWN	2	ENSMUSG00000024387	17	35253141	35258998	-	11	4.46788	4.29966	4.37911	4.67125	4.49433	4.64687	4.71883	4.81522	4.76202	4.64827	4.69038	4.29905	4.37143	4.41547	4.61913	4.84087	4.42748	4.32983
Apom	protein_coding	KNOWN	2	ENSMUSG00000024391	17	35265942	35268995	-	3	7.512	7.50139	7.02499	7.01056	7.48873	7.96567	8.05357	8.08065	8.13958	8.13664	8.15736	7.55567	7.26776	7.49131	6.95067	7.12722	7.48586	7.79841
Bag6	protein_coding	NOVEL	2	ENSMUSG00000024392	17	35272123	35284265	+	18	3.23893	3.29642	3.19356	3.41936	3.43875	3.38109	3.45963	3.69147	3.5891	3.59913	3.52506	3.3985	3.33307	3.1836	3.25657	3.36597	3.30219	3.16815
Aif1	protein_coding	KNOWN	2	ENSMUSG00000024397	17	35307936	35313013	-	8	-0.598471	-0.942056	-2.10291	-1.85037	-0.946589	-0.167929	-0.731177	-0.453885	-0.172774	-0.722307	-0.0987512	0.415213	-0.209322	-0.44415	-2.01956	-1.63158	-0.604547	0.446894
Wdr33	protein_coding	KNOWN	2	ENSMUSG00000024400	18	31963711	32068641	+	2	1.65592	1.53883	1.7625	1.94427	1.90872	1.79821	1.66982	2.1691	2.19282	1.81064	2.07653	1.80456	1.64849	1.58398	1.87099	1.89226	1.70745	1.6843
Riok3	protein_coding	KNOWN	2	ENSMUSG00000024404	18	12287359	12315876	+	1	3.82409	3.83755	3.92593	4.48874	4.3401	4.15261	4.19195	4.06869	4.08727	4.15967	4.05969	3.95346	3.9542	3.84213	3.97353	4.42452	4.09164	3.89313
3110002H16Rik	protein_coding	KNOWN	2	ENSMUSG00000024410	18	12327226	12348506	+	9	1.24641	1.16592	0.408702	1.16953	1.19804	0.772655	1.08077	0.988348	1.15202	1.50347	1.15874	1.12016	1.1976	1.0041	0.345857	1.30817	1.16827	0.81318
Aqp4	protein_coding	KNOWN	2	ENSMUSG00000024411	18	15547903	15562193	-	3	0.306174	0.247882	-0.272387	-1.31314	-0.853601	-0.908003	0.296334	-0.263929	-0.0109105	1.08286	0.327585	1.18873	0.554485	-0.384337	-0.870705	-1.21119	-0.513406	-0.649529
Dhx16	protein_coding	KNOWN	2	ENSMUSG00000024422	17	36016764	36029615	+	8	2.63722	2.64182	2.59294	2.89943	2.66768	2.569	2.61221	2.80524	2.79915	2.82792	2.63015	2.64338	2.80015	2.56641	2.49973	3.02843	2.79069	2.5152
Impact	protein_coding	KNOWN	2	ENSMUSG00000024423	18	13130761	13151457	+	1	1.00895	1.70378	1.30069	1.83942	1.57939	0.545586	1.86222	2.0225	1.59361	1.72307	1.28026	0.989631	1.25218	1.4136	1.4591	1.76064	1.86685	1.01122
Gnl1	protein_coding	KNOWN	2	ENSMUSG00000024429	17	36116796	36126407	+	3	2.14499	2.17806	2.31254	2.93938	2.56972	2.5182	3.0043	2.92603	2.70429	2.91935	2.19528	2.10469	2.1422	2.25749	2.4809	3.06202	2.58418	2.39873
Pcdh12	protein_coding	KNOWN	2	ENSMUSG00000024440	18	38426746	38444055	-	2	-1.51413	-1.94059	-2.2446	-1.84782	-1.18743	-1.11645	-1.23967	-0.886632	-1.31348	-0.55601	-0.967546	-0.598124	-1.27342	-1.81302	-2.33907	-1.77532	-0.928763	-1.42295
0610009O20Rik	protein_coding	KNOWN	2	ENSMUSG00000024442	18	38409903	38422283	+	1	3.24164	2.84716	2.92743	3.35658	3.31846	3.11327	3.43464	3.83882	3.90488	3.55808	3.78396	3.53199	3.31144	2.85396	2.96249	3.50438	3.25251	2.80653
Rpp21	protein_coding	KNOWN	2	ENSMUSG00000024446	17	36392590	36395014	-	6	1.84198	1.47674	1.00637	1.13082	1.66463	1.42966	1.98571	2.24788	2.05063	1.85082	1.35192	1.42118	1.54436	1.59267	0.987375	1.44483	2.07406	1.59999
Arap3	protein_coding	KNOWN	2	ENSMUSG00000024451	18	38132278	38157228	-	3	-0.288713	-0.385686	-0.479844	-0.539252	-0.166586	-0.472765	-0.559579	-0.287757	-0.418708	-0.204766	-0.244725	0.267464	-0.122002	-0.568727	-0.54679	-0.52527	-0.348716	-0.25458
Hdac3	protein_coding	KNOWN	2	ENSMUSG00000024454	18	38095498	38114642	-	5	2.654	2.32933	2.21815	2.51664	2.5569	2.49029	2.9345	2.92801	2.85252	2.92203	3.02606	2.67914	2.67757	2.29929	2.08612	2.30809	2.57885	2.43534
Diap1	protein_coding	KNOWN	2	ENSMUSG00000024456	18	38003255	38095130	-	10	3.28844	3.23272	2.63342	3.21404	3.43128	3.08284	3.50659	3.73567	3.83039	3.64712	3.67781	3.51008	3.4124	3.2284	2.5842	3.09178	3.345	3.29032
Ik	protein_coding	KNOWN	2	ENSMUSG00000024474	18	36904310	36917293	+	1	4.71941	4.64983	5.19184	5.12732	4.81994	5.05036	4.86336	5.12985	5.23299	4.91918	4.95366	4.90133	4.7356	4.72916	5.63644	4.79726	4.56315	4.72306
Mal2	protein_coding	KNOWN	2	ENSMUSG00000024479	15	54402921	54434401	+	1	4.51589	4.32555	4.78067	4.64575	5.09612	4.84416	4.75786	4.74146	4.74627	4.97045	4.99031	4.54381	4.49349	4.20305	4.45877	4.0683	4.50289	4.43063
Ap3s1	protein_coding	KNOWN	2	ENSMUSG00000024480	18	46901571	46950480	+	1	4.04603	3.87385	3.53012	3.89456	4.25234	4.02452	4.20969	4.47429	4.53045	4.16857	4.4189	4.29267	4.12718	3.97234	3.75743	3.91547	4.1073	3.94028
Ankhd1	protein_coding	KNOWN	2	ENSMUSG00000024483	18	36719641	36825571	+	16	1.26345	1.16026	1.4168	1.66918	1.68404	0.94526	1.68358	1.70709	1.7526	1.7725	1.83295	1.83221	1.65463	1.02047	1.65237	1.69022	1.66041	1.33842
Yipf5	protein_coding	KNOWN	2	ENSMUSG00000024487	18	40364519	40379053	-	1	3.87731	3.8324	3.91823	4.65202	4.36359	4.41057	4.41773	4.60345	4.84954	4.38965	4.58875	4.3126	4.14359	3.75881	4.50075	4.65105	3.88561	3.89013
Rbm27	protein_coding	KNOWN	2	ENSMUSG00000024491	18	42435007	42501196	+	3	1.02422	0.912641	1.32738	1.57809	1.36416	1.2081	1.46252	1.62856	1.62847	1.55534	1.44917	1.21832	0.986653	0.824817	1.32004	1.33859	1.08575	1.32463
Dtwd2	protein_coding	KNOWN	2	ENSMUSG00000024505	18	49855799	49915255	-	3	-1.01551	-1.1217	-1.09522	-0.791546	-1.29349	-1.91706	-1.12194	-0.960455	-1.06817	-1.02761	-1.26235	-1.08244	-1.2087	-1.33612	-1.19533	-0.882495	-1.36117	-1.069
Hsd17b4	protein_coding	KNOWN	2	ENSMUSG00000024507	18	50287855	50355923	+	4	6.54443	6.58672	6.6113	7.00913	6.97087	6.78655	7.02796	6.68941	6.61485	7.07816	6.65649	6.73364	6.69144	6.45836	6.31464	6.72154	6.65615	6.27774
Mbd2	protein_coding	KNOWN	2	ENSMUSG00000024513	18	70727843	70785785	+	6	3.44758	3.20149	3.14037	3.23658	3.39921	3.03383	3.13299	3.54548	3.59625	3.09948	3.58157	3.5302	3.49759	3.29131	3.23448	3.24377	3.24423	3.26522
Smad4	protein_coding	KNOWN	2	ENSMUSG00000024515	18	73798663	73863434	-	6	2.37782	2.37496	2.26608	2.69968	2.43716	2.27578	2.5827	2.84628	2.99981	2.63359	2.72699	2.73685	2.54081	2.35134	2.49334	2.78674	2.49611	2.55145
Sec11c	protein_coding	KNOWN	2	ENSMUSG00000024516	18	65960203	65977319	+	7	2.85771	2.69959	2.63288	2.93856	3.52951	3.32434	3.09338	3.15279	3.28272	3.10765	3.21831	2.80788	2.73419	2.6683	3.00044	3.17457	3.26891	2.88188
Snx24	protein_coding	KNOWN	2	ENSMUSG00000024535	18	53405316	53550477	+	2	2.43037	1.96205	1.80263	2.20235	2.35137	2.10895	2.17536	2.86709	2.92467	2.36345	2.8349	2.8921	2.56469	1.9505	1.43339	2.24804	2.26591	2.05466
Psmg2	protein_coding	KNOWN	2	ENSMUSG00000024537	18	67801253	67813816	+	2	2.91651	2.44865	2.47735	2.96538	2.73724	2.86495	3.06938	3.43012	3.29596	2.83466	3.10611	2.7099	2.86713	2.71769	2.68053	2.84782	2.63809	2.64382
Ppic	protein_coding	KNOWN	2	ENSMUSG00000024538	18	53565995	53577661	-	1	-0.00400887	-0.278267	-0.0484692	-0.230935	0.490569	0.687855	0.92479	1.14677	1.25028	1.14773	1.1735	1.25666	0.229893	-0.0431032	-0.523164	-0.971673	-0.550559	0.025485
Me2	protein_coding	KNOWN	2	ENSMUSG00000024556	18	73929694	73975046	-	1	-1.54523	-1.67495	-1.67352	-1.31377	-1.05685	-0.703616	-0.702079	-0.101216	-0.150482	-0.260504	-0.0526939	-0.518157	-1.5551	-1.51132	-1.69666	-1.75653	-1.04547	-0.836788
Cxxc1	protein_coding	KNOWN	2	ENSMUSG00000024560	18	74375785	74381145	+	1	2.78257	3.01323	3.21229	3.27318	3.23834	2.86094	3.3079	3.5006	3.58074	3.33925	3.13875	2.81295	2.85149	2.84271	3.22094	3.29318	3.15904	3.18803
Rbfa	protein_coding	KNOWN	2	ENSMUSG00000024570	18	80389004	80397397	-	1	3.65019	3.3743	3.19044	3.1699	3.54275	3.44977	3.24408	3.27384	3.29953	3.43774	3.35576	3.43989	3.50879	3.42255	3.24151	3.5841	3.58069	3.41728
Gm16286	protein_coding	NOVEL	2	ENSMUSG00000024571	18	80403504	80409480	+	9	3.34402	3.42228	3.19085	3.63868	3.51396	3.26932	3.47246	3.5086	3.51771	3.61361	3.40152	3.32552	3.31597	3.26079	3.65969	3.80862	3.55319	3.4611
Csnk1a1	protein_coding	KNOWN	2	ENSMUSG00000024576	18	61714928	61749715	+	10	3.16294	3.12759	3.37556	3.59619	3.39014	3.41152	3.34092	3.54559	3.57799	3.53185	3.67025	3.29956	3.20797	3.12153	3.30009	3.20637	2.99668	3.10801
Pcyox1l	protein_coding	KNOWN	2	ENSMUSG00000024579	18	61856491	61867289	-	2	-2.01064	-2.47482	-3.39877	-1.86351	-2.23092	-1.95655	-1.37505	-0.957935	-1.34114	-1.10708	-0.998405	-1.7222	-2.38677	-2.62953	-2.94176	-1.56017	-1.47211	-2.6865
Txnl1	protein_coding	KNOWN	2	ENSMUSG00000024583	18	63822455	63852013	-	1	5.21048	4.93347	4.77332	5.47752	5.03369	5.05934	5.23586	5.36802	5.44623	5.02399	5.36605	5.17074	5.0475	4.96589	5.11226	5.18205	4.91249	4.97564
Nars	protein_coding	KNOWN	2	ENSMUSG00000024587	18	64659319	64676211	-	1	5.11877	5.13701	5.41821	5.78818	5.59121	5.40776	5.44944	5.67558	5.82622	5.39122	5.75952	5.41244	5.27244	5.11448	5.9989	5.85007	5.19982	5.40225
C330018D20Rik	protein_coding	KNOWN	2	ENSMUSG00000024592	18	57115487	57135022	-	3	1.37664	0.956106	1.58108	1.60914	1.51312	1.36531	1.20189	1.44786	1.63428	1.71505	1.61533	1.6313	1.33615	0.951296	1.18527	1.7577	1.37586	1.35488
Slc12a2	protein_coding	KNOWN	2	ENSMUSG00000024597	18	58038332	58106475	+	2	0.0317725	0.164149	0.00824566	0.821673	0.530065	-0.0638341	0.607777	0.52901	0.244847	0.762331	-0.341794	-0.0524396	0.241716	0.0796906	0.275026	1.0144	0.405661	0.358741
Dctn4	protein_coding	KNOWN	2	ENSMUSG00000024603	18	60685868	60718416	+	3	1.94888	1.72747	1.87677	2.34524	2.10676	1.9303	2.28295	2.27938	2.35381	2.39041	2.2363	2.06111	1.97499	1.73181	1.80633	2.10269	2.03839	1.89723
Rbm22	protein_coding	KNOWN	2	ENSMUSG00000024604	18	60720390	60732464	+	5	1.1725	0.96978	1.39008	1.27703	1.27857	1.17119	1.38138	1.59665	1.52117	1.60159	1.23752	1.19505	1.35052	1.02281	1.31715	1.22165	1.1252	1.01493
Rps14	protein_coding	KNOWN	2	ENSMUSG00000024608	18	60934164	60938200	+	6	6.63317	6.35034	6.29233	6.39031	6.49332	6.58845	6.43467	6.44065	6.50672	6.39915	6.50432	6.02719	6.1071	6.47475	6.37514	6.49484	6.37281	6.4568
Tmx3	protein_coding	KNOWN	2	ENSMUSG00000024614	18	90679546	90712659	+	1	1.87232	1.7743	1.74098	1.84226	2.09941	1.80475	2.07571	2.40454	2.59793	2.2414	2.30768	2.0958	1.81985	1.79345	1.63886	1.56906	1.57383	1.76112
Pdgfrb	protein_coding	KNOWN	2	ENSMUSG00000024620	18	61204804	61244715	+	2	0.248906	-0.383846	-0.350343	0.219788	0.751138	0.419396	0.0589252	0.866993	0.478579	0.266307	0.859315	0.867586	0.555902	-0.211111	-0.454527	-0.204189	0.000345446	-0.283262
Csf1r	protein_coding	KNOWN	2	ENSMUSG00000024621	18	61265226	61291803	+	4	0.478379	0.563319	-0.458478	-0.307862	0.258261	0.359338	0.444968	0.738828	0.975986	0.840998	1.2686	1.83118	1.18778	0.848717	0.12297	-0.00449965	0.849586	1.49167
Gnaq	protein_coding	KNOWN	2	ENSMUSG00000024639	19	16207321	16461953	+	3	1.09497	1.4125	1.41544	1.47587	1.35988	1.07774	1.4802	1.40893	1.44102	1.52102	1.42214	1.43193	1.33194	1.13444	1.18772	1.48413	1.17912	1.32728
Tle4	protein_coding	KNOWN	2	ENSMUSG00000024642	19	14522562	14672473	-	3	0.834195	0.989192	0.850976	0.842497	0.55497	0.508827	1.08518	0.741889	0.884368	1.32132	1.42089	1.19506	0.863133	0.79577	0.966317	0.736811	0.515565	1.337
Cndp2	protein_coding	KNOWN	2	ENSMUSG00000024644	18	84836862	84855025	-	3	4.11183	3.7354	3.35635	3.67022	4.1373	3.70715	4.0894	4.51058	4.44038	4.09785	4.65174	3.98854	4.0238	3.78655	3.38791	3.67605	3.97294	3.95645
1700034H14Rik	protein_coding	KNOWN	2	ENSMUSG00000024645	18	85116686	85120916	-	2	3.44225	3.11753	2.80574	3.42063	3.43963	3.08789	3.13129	3.67028	3.81688	3.11544	3.41464	3.39712	3.37973	3.20993	3.14992	3.43382	3.14543	3.23311
Anxa1	protein_coding	KNOWN	2	ENSMUSG00000024659	19	20447918	20465434	-	8	-0.149013	-0.471472	-0.386502	0.290359	0.296144	0.887083	0.483146	0.617747	0.967238	0.282198	0.465195	0.536344	-0.0963932	-0.187717	-0.736983	-0.40825	-0.351525	-0.411731
Fth1	protein_coding	KNOWN	2	ENSMUSG00000024661	19	10057193	10059582	+	1	10.2791	10.0701	9.96574	9.78497	10.1397	10.3561	10.4865	10.3593	10.3248	10.3601	10.3479	10.05	10.053	10.1297	9.96187	10.0594	10.4629	10.1706
Rab3il1	protein_coding	KNOWN	2	ENSMUSG00000024663	19	10076159	10112870	+	8	-1.7823	-2.91678	-3.14179	-2.78745	-1.70896	-1.90772	-1.44564	-1.14592	-1.38391	-0.112588	-0.943369	-0.66505	-1.53445	-2.5481	-2.79663	-1.82467	-1.21803	-1.52008
Fads3	protein_coding	KNOWN	2	ENSMUSG00000024664	19	10116038	10134161	+	2	-0.451172	-0.848122	-1.21233	-0.582867	0.256002	-0.423549	0.0218895	0.802215	0.528737	0.298486	0.88759	0.505954	-0.561	-0.984225	-1.56242	-1.03337	0.180983	-0.463175
Tmem138	protein_coding	KNOWN	2	ENSMUSG00000024666	19	10644968	10651852	-	1	-0.152724	-1.23317	-1.07524	0.104411	0.0988018	-0.428051	0.156925	1.16503	0.922838	0.185536	0.336963	-0.544702	-0.335799	-1.39132	-0.349703	0.320384	0.0986561	-0.570385
Tmem216	protein_coding	KNOWN	2	ENSMUSG00000024667	19	10608355	10630728	-	6	-0.1175	-0.490568	-1.24409	0.0296022	-0.271755	-0.798373	-0.357166	-0.131983	-0.233574	-0.388672	-0.440988	-0.427178	0.0751339	-0.34549	-0.70072	0.369086	0.392057	-0.175971
Sdhaf2	protein_coding	KNOWN	2	ENSMUSG00000024668	19	10575003	10599699	-	1	2.62843	2.38272	2.57294	2.75966	2.64089	2.65546	2.6749	2.6307	2.77121	2.67005	2.64612	2.61429	2.65299	2.37886	2.80824	2.84775	2.70231	2.50154
Ms4a4d	protein_coding	KNOWN	2	ENSMUSG00000024678	19	11611291	11632957	+	1	1.10918	0.829024	1.31991	1.06243	0.773952	0.641254	0.593876	0.890131	0.891822	0.752271	0.989241	0.827982	0.861365	0.83576	1.14076	-0.11699	0.0274464	0.549211
Mrpl16	protein_coding	KNOWN	2	ENSMUSG00000024683	19	11844881	11849434	+	2	4.49609	4.28893	4.36212	4.69436	4.64509	4.64905	4.78607	4.87295	4.97463	4.65696	4.75162	4.56639	4.35577	4.23008	4.40477	4.63252	4.33535	4.26128
Osbp	protein_coding	KNOWN	2	ENSMUSG00000024687	19	12040334	12068595	+	3	3.66935	3.67654	3.72481	4.04307	3.89469	3.56387	3.74792	4.29334	4.43396	3.69584	4.42767	4.26591	4.14485	3.63285	4.32003	4.11149	3.84207	3.65972
Zfp91	protein_coding	KNOWN	2	ENSMUSG00000024695	19	12838150	12870616	-	3	2.78894	2.98119	2.6479	3.45735	3.20104	2.72347	3.42701	3.6067	3.45426	3.33999	3.26522	2.98667	3.05714	2.8445	2.73651	3.25644	2.91631	2.82743
Rfk	protein_coding	KNOWN	2	ENSMUSG00000024712	19	17468533	17475839	+	3	3.89818	3.67046	3.82874	4.39064	4.43689	4.21633	4.25236	4.30634	4.30917	4.3403	4.27274	4.17079	3.95028	3.73966	3.80488	4.42918	4.24493	3.89152
Ostf1	protein_coding	KNOWN	2	ENSMUSG00000024725	19	18653818	18706279	-	3	2.12624	1.94879	1.77045	2.25576	2.23386	2.20315	2.38675	2.29947	2.32243	2.41388	2.35269	2.28899	2.03671	1.94072	1.84622	2.16166	2.10527	2.06839
2410127L17Rik	protein_coding	KNOWN	2	ENSMUSG00000024726	19	18745270	18779278	+	1	2.54959	2.38358	2.26267	2.86682	2.60246	2.3404	2.91515	2.90725	2.92363	2.8695	2.85124	2.6745	2.60737	2.48527	2.27429	2.78179	2.45117	2.52268
Prpf19	protein_coding	KNOWN	2	ENSMUSG00000024735	19	10969733	10980019	+	1	5.18582	5.00522	4.9438	5.32101	5.08486	5.22118	5.38337	5.50125	5.43427	5.32892	5.22576	5.29252	5.21186	4.99891	5.16576	5.27944	5.08874	5.08612
Tmem2	protein_coding	KNOWN	2	ENSMUSG00000024754	19	21852832	21932817	+	2	0.412614	0.650334	0.86198	0.784924	0.948828	0.718434	0.812555	0.921987	0.784305	0.7473	0.661644	0.655265	0.0834929	0.29738	0.67463	0.0979087	0.147772	0.681266
Rtn3	protein_coding	KNOWN	2	ENSMUSG00000024758	19	7500391	7557779	-	4	4.11995	3.99722	3.86438	4.21088	4.31604	4.30101	4.70966	4.72509	4.71847	4.59539	4.53772	4.19218	4.10423	4.02097	3.99203	4.24259	4.22438	4.04707
Lipo1	protein_coding	KNOWN	2	ENSMUSG00000024766	19	33592230	33836441	-	5	-0.790617	-1.25567	-1.07708	-0.763076	-0.414853	-0.443902	-0.443568	-0.273787	-0.455983	-0.22204	0.104862	-0.715013	-0.851416	-1.30808	-1.11932	-0.828493	-0.868939	-1.21533
Otub1	protein_coding	KNOWN	2	ENSMUSG00000024767	19	7272692	7280806	-	5	3.12224	2.95943	2.74452	3.31473	3.2474	3.11701	3.48303	3.19814	3.30479	3.43102	3.16627	3.08514	3.19698	2.95631	3.04534	3.2519	3.30795	3.02164
Ehd1	protein_coding	KNOWN	2	ENSMUSG00000024772	19	6273971	6300096	+	6	2.79784	2.64688	2.23291	3.19034	3.05565	2.82576	3.215	3.3446	3.44043	3.57763	3.35302	3.16861	2.92933	2.55351	2.66356	3.21202	3.00791	2.77512
Atg2a	protein_coding	KNOWN	2	ENSMUSG00000024773	19	6241668	6262335	+	5	2.0747	2.5144	2.3892	2.50625	2.12985	2.51683	2.47735	2.04415	2.25256	2.50164	1.78824	2.28583	2.53904	2.29891	2.40627	2.63818	2.26404	1.97466
Cdc37l1	protein_coding	KNOWN	2	ENSMUSG00000024780	19	29064857	29099323	+	3	2.7749	2.93695	2.62975	2.77508	2.81593	2.49496	2.88264	2.88083	2.89891	2.81685	2.78107	2.53764	2.74852	2.5937	2.57143	2.69821	2.67158	2.50927
Ak3	protein_coding	KNOWN	2	ENSMUSG00000024782	19	29095323	29122451	-	2	6.68876	6.55818	6.34293	6.14643	6.53714	6.33845	6.53763	6.43976	6.55728	6.61777	6.81005	6.88836	6.7748	6.52684	6.16982	6.32495	6.70362	6.68415
Snx15	protein_coding	KNOWN	2	ENSMUSG00000024787	19	6119399	6128304	-	7	1.89544	1.54747	0.98794	2.02973	1.73834	1.6738	1.91347	2.13303	1.94116	2.0016	1.46459	1.74887	1.79403	1.65193	1.52776	2.09026	1.76617	1.8456
Jak2	protein_coding	KNOWN	2	ENSMUSG00000024789	19	29326318	29387570	+	2	1.24108	0.959109	0.60634	1.07422	1.34196	0.706248	1.33138	1.4252	1.5366	1.35718	1.44645	1.86213	1.60416	0.982231	0.688991	1.31994	1.49642	1.17261
Sac3d1	protein_coding	KNOWN	2	ENSMUSG00000024790	19	6116004	6118586	-	1	0.864248	0.197431	-0.175284	1.08146	1.01448	0.757224	2.10018	2.24542	1.78157	1.44394	1.06764	0.685799	0.870032	0.447703	0.912146	1.50522	1.26695	0.799288
Zfpl1	protein_coding	KNOWN	2	ENSMUSG00000024792	19	6076487	6084944	-	10	1.86437	1.60911	1.19805	1.6802	1.42371	1.59491	1.43234	1.7976	1.97879	1.59957	1.67682	1.87138	1.94902	1.65731	1.8597	1.88955	1.85109	1.63478
1110014N23Rik	protein_coding	KNOWN	2	ENSMUSG00000024797	19	6067842	6080324	-	11	0.926996	0.98136	0.768469	1.00342	0.974331	0.690675	0.893815	1.02778	1.09516	1.07404	0.853816	1.03365	1.01557	0.892078	0.725998	0.915983	0.908349	0.756186
Rpp30	protein_coding	KNOWN	2	ENSMUSG00000024800	19	36158206	36179262	+	1	1.75383	1.16285	1.28121	1.91538	1.54045	1.71516	2.36075	2.87384	2.66405	1.87937	2.23747	1.77763	1.5879	1.40833	1.51821	1.82344	1.16228	1.38198
Pcgf5	protein_coding	KNOWN	2	ENSMUSG00000024805	19	36453557	36530682	+	2	1.23315	1.25222	1.22281	1.88693	1.5601	1.52903	1.90956	2.05652	1.81	1.73853	1.61732	1.52833	1.58327	1.27052	1.51436	1.96393	1.17855	1.45996
Syvn1	protein_coding	KNOWN	2	ENSMUSG00000024807	19	6046576	6053712	+	8	4.12149	4.16226	4.24171	5.13814	4.30141	4.13402	3.58793	4.60682	5.22103	3.52338	4.84288	5.11682	4.89022	4.12132	6.21334	5.8658	4.53055	4.05134
Tnks2	protein_coding	KNOWN	2	ENSMUSG00000024811	19	36908722	36967967	+	9	2.22484	2.18243	2.30423	2.35166	2.25462	2.07702	2.12848	2.42306	2.50747	2.10522	2.45462	2.3222	2.20304	2.16656	2.31314	2.26206	2.00932	2.19837
Tjp2	protein_coding	KNOWN	2	ENSMUSG00000024812	19	24169013	24299444	-	2	1.9886	1.53901	1.39166	2.63726	2.13949	1.9562	2.31468	2.93065	2.75051	2.52973	2.63272	2.5586	2.50876	1.53481	1.2474	2.13407	2.26515	1.95243
Dpf2	protein_coding	KNOWN	2	ENSMUSG00000024826	19	5896516	5913010	-	9	1.30068	1.31716	1.44452	1.62184	1.58649	1.41382	1.67161	1.79083	1.65021	1.7145	1.65678	1.28775	1.30425	1.2383	1.70358	1.67626	1.62274	1.35423
Mrpl21	protein_coding	KNOWN	2	ENSMUSG00000024829	19	3282901	3292837	+	6	2.80464	2.535	2.73621	2.95193	2.86647	3.06233	2.89777	3.11375	3.11703	2.88724	3.10296	2.56415	2.60529	2.70576	2.7799	2.9556	2.68158	2.63204
Rps6kb2	protein_coding	KNOWN	2	ENSMUSG00000024830	19	4156706	4163354	-	12	2.1526	2.14212	2.06545	2.16566	2.28173	2.12155	2.34625	2.32382	2.26801	2.45229	2.30973	1.96634	2.277	1.97077	2.04896	2.22527	2.37139	2.11661
Ighmbp2	protein_coding	KNOWN	2	ENSMUSG00000024831	19	3260924	3283017	-	5	-0.723827	-0.570045	-0.655732	-0.10738	-0.429213	-0.790016	-0.228513	-0.326226	-0.0551015	-0.197832	-0.510622	-0.691802	-0.608745	-0.749837	-0.51671	-0.336386	-0.608512	-0.377817
Coro1b	protein_coding	KNOWN	2	ENSMUSG00000024835	19	4148619	4154035	+	9	3.8018	3.63606	3.1894	3.45809	3.62732	3.48799	3.67711	3.70623	3.85521	3.82192	3.72744	3.84949	3.86032	3.67314	3.27501	3.66483	3.89487	3.63227
Eif1ad	protein_coding	KNOWN	2	ENSMUSG00000024841	19	5366813	5371511	+	1	2.6013	2.44316	2.81324	2.99923	2.77415	2.86487	3.33232	3.41853	3.24553	3.06528	2.80181	2.39989	2.55648	2.49001	3.10741	2.98482	2.66277	2.54051
Banf1	protein_coding	KNOWN	2	ENSMUSG00000024844	19	5364641	5366645	-	2	4.79304	4.41614	4.47682	4.70266	4.88491	4.80584	5.08975	5.52118	5.44633	4.89283	5.15002	4.42721	4.42772	4.51681	4.65378	4.75013	4.62369	4.54216
Aip	protein_coding	KNOWN	2	ENSMUSG00000024847	19	4114446	4125858	-	5	2.66543	2.60502	2.28949	2.71849	2.71051	2.80012	2.87094	3.20292	3.06843	2.83448	2.91171	2.54698	2.64219	2.56453	2.55042	2.97615	2.77042	2.53641
Sf3b2	protein_coding	KNOWN	2	ENSMUSG00000024853	19	5273923	5295455	-	1	4.57388	4.45442	4.34008	4.83304	4.54848	4.57893	4.864	4.95738	4.79334	4.95225	4.66033	4.61788	4.55409	4.47176	4.55242	4.80554	4.43361	4.49165
Pold4	protein_coding	KNOWN	2	ENSMUSG00000024854	19	4231899	4233631	+	1	3.33825	2.81615	2.51192	3.50408	3.27067	3.53737	3.48847	3.41284	3.46546	3.36026	3.39517	3.25182	3.12751	2.96128	2.57829	3.29553	3.25379	2.89817
Pacs1	protein_coding	KNOWN	2	ENSMUSG00000024855	19	5133688	5273119	-	2	-1.56677	-1.57467	-2.07414	-2.09976	-1.78497	-2.14741	-1.05158	-0.929001	-1.13371	-1.22232	-1.39302	-1.28956	-1.55668	-1.48797	-2.07421	-1.58859	-0.821255	-1.16606
Cdk2ap2	protein_coding	KNOWN	2	ENSMUSG00000024856	19	4097182	4099019	+	5	4.31025	3.87435	3.42526	4.28777	4.16089	4.09225	4.12725	5.10713	5.20367	4.11606	4.82531	4.63178	4.41373	3.94265	4.75523	4.68279	4.41263	4.19421
Adrbk1	protein_coding	KNOWN	2	ENSMUSG00000024858	19	4286001	4306222	-	10	1.90704	1.96875	2.14181	2.36691	2.20546	2.23594	2.61309	2.61559	2.54152	2.49453	2.36687	2.04089	1.93656	1.88084	2.16839	2.34058	2.08068	2.14199
Klc2	protein_coding	KNOWN	2	ENSMUSG00000024862	19	5107746	5118560	-	10	0.219261	0.289526	-0.442561	0.781306	0.559529	-0.156289	0.328049	0.494113	0.780764	0.521807	0.584811	0.365718	0.371253	0.0626435	-0.171079	0.931112	0.371957	0.157933
Nudt8	protein_coding	KNOWN	2	ENSMUSG00000024869	19	4000580	4005816	+	3	0.958144	0.758794	0.345737	0.570037	1.29143	0.913096	0.927711	0.790754	0.821739	0.973916	0.886976	0.533039	0.991738	0.825444	0.44868	0.955643	1.38913	0.889098
Rab1b	protein_coding	KNOWN	2	ENSMUSG00000024870	19	5099207	5107019	-	1	5.2196	5.00625	4.9913	5.36306	5.42039	5.48534	5.66494	5.64125	5.64553	5.61168	5.7171	5.35482	5.28744	5.05486	4.94759	5.37756	5.30905	5.18684
Yif1a	protein_coding	KNOWN	2	ENSMUSG00000024875	19	5088553	5092856	+	1	4.41232	4.153	4.08794	4.81067	4.84655	4.69323	4.66556	4.56786	4.58731	4.53439	4.59912	4.29698	4.39097	4.17929	4.18284	4.94097	4.78396	4.21574
Cbwd1	protein_coding	KNOWN	2	ENSMUSG00000024878	19	24994917	25036048	-	1	1.54555	1.62328	1.6941	1.78855	1.93534	1.56053	2.03154	2.20049	2.30575	2.13655	1.90588	1.63474	1.3658	1.52595	1.61718	1.64788	1.58568	1.49819
Aldh3b1	protein_coding	KNOWN	2	ENSMUSG00000024885	19	3913493	3929761	-	2	-1.04417	-0.879327	-1.63786	-0.915251	-0.495793	-0.583907	-0.706395	0.0537136	0.414741	0.0726493	1.49433	0.424031	-0.587945	-1.21005	-1.34471	-0.669522	-0.197391	0.131838
Asah2	protein_coding	KNOWN	2	ENSMUSG00000024887	19	32059144	32135959	-	2	1.55288	1.43821	1.26894	1.45857	2.03265	1.58438	2.01961	1.84175	1.90274	2.17463	2.35752	2.2039	1.93379	1.43815	1.06454	1.42946	1.83632	1.54546
[truncated: 4,750 more rows]
