# Supplementary material for: Cycles of gene expression and genome response during mammalian tissue regeneration
Source: Epigenetics Chromatin. 2018 Sep 12;11:52. doi: 10.1186/s13072-018-0222-0 (PMC6134763; doi:10.1186/s13072-018-0222-0)
Supplement: Supplementary file 4 — Additional file 4: Table S2. List of genes in Set 3 with their associated classification in Sets 3.1 to 3.7 plus the averaged RPKMs per time point in log2 scale. [file 13072_2018_222_MOESM4_ESM.xlsx]

## Sheet: Sheet1
Gene symbol	Gene type	Annotation status	RNA-seq gene set	Ensembl gene identifier	Chromosome	Start	End	Strand	# annotated transcription units	X0	X1	X4	X10	X20	X28	X36	X44	X48	X60	X72	X1W	X4W	S1	S4	S10	S20	S48
Cdc45	protein_coding	KNOWN	3.7	ENSMUSG00000000028	16	18780540	18812080	-	3	-1.22062	-1.51587	-2.11162	-1.9947	-0.87921	-0.283718	2.94737	2.26761	1.6385	1.62426	0.767591	-0.855732	-1.35908	-1.54203	-0.817735	-2.73506	-1.73518	-1.66808
Apoh	protein_coding	KNOWN	3.3	ENSMUSG00000000049	11	108204668	108275710	+	4	10.0186	9.87645	9.52898	9.13167	9.46195	9.44009	9.37199	9.34652	9.34216	9.31541	9.2324	9.45267	9.5733	9.87267	9.67586	9.60917	9.84128	9.89083
Cav2	protein_coding	KNOWN	3.7	ENSMUSG00000000058	6	17231185	17239115	+	3	-0.561954	-0.767217	-1.05453	-0.138575	-0.102232	-0.387803	0.51569	1.35256	1.59861	0.990601	1.09924	0.223901	-0.537187	-0.526633	-1.25486	-0.401786	-0.187668	-0.136952
Klf6	protein_coding	KNOWN	3.5	ENSMUSG00000000078	13	5860735	5869639	+	1	0.596321	1.60147	2.39788	1.80125	0.757238	1.43322	1.50808	2.67813	2.78713	1.16308	2.27073	1.26526	0.286942	1.17874	1.63537	0.476041	0.328594	1.07403
Cox5a	protein_coding	KNOWN	3.2	ENSMUSG00000000088	9	57369039	57380231	+	1	7.74463	7.35616	7.24847	6.91937	7.00348	7.32651	7.48264	7.23657	7.19217	7.26112	7.5504	7.14898	7.38086	7.48677	7.36796	7.17446	7.11282	7.0079
Ngfr	protein_coding	KNOWN	3.2	ENSMUSG00000000120	11	95430132	95449049	-	1	-0.360043	-0.903652	-1.48376	-2.0412	-0.442817	-1.06325	-1.35264	0.351434	0.134967	-0.70554	0.602686	0.298473	0.126082	-0.584163	-1.48581	-1.17983	-0.583949	-1.01172
Tfe3	protein_coding	KNOWN	3.5	ENSMUSG00000000134	X	7339686	7352328	+	14	0.984118	1.2076	2.13445	1.8687	1.58842	1.99178	1.71017	1.93297	1.91435	1.44383	1.69401	1.34574	1.11713	1.22722	2.12548	1.82565	1.30665	1.3502
Axin2	protein_coding	KNOWN	3.6	ENSMUSG00000000142	11	108781663	108812097	+	7	0.0424485	-1.75591	-0.74762	0.0201989	1.50206	0.818387	0.246537	0.89155	0.582511	0.148229	-0.0911484	0.475422	0.243582	-1.14285	-0.472618	-0.255017	0.555012	-0.0420101
Slc22a18	protein_coding	KNOWN	3.2	ENSMUSG00000000154	7	150659626	150685239	+	7	5.36222	5.2301	4.7077	4.47579	4.84828	5.14879	5.17529	5.15093	5.24408	5.18605	5.58522	5.398	5.41302	5.21196	4.84522	4.7727	5.19013	5.19587
Dlat	protein_coding	KNOWN	3.2	ENSMUSG00000000168	9	50442738	50467885	-	6	3.429	3.1503	2.86604	2.30406	2.99602	2.65232	2.9087	2.84329	2.96429	3.07075	3.47013	3.26955	3.06378	3.11158	2.58162	2.09245	2.839	3.19587
Sdhd	protein_coding	KNOWN	3.7	ENSMUSG00000000171	9	50404443	50411954	-	1	7.18619	6.88628	6.72382	6.53859	6.84561	7.03209	7.08759	7.24331	7.21836	7.08341	7.49825	7.16832	6.7964	6.87765	6.7018	6.62952	6.72813	6.90332
Gpr107	protein_coding	KNOWN	3.5	ENSMUSG00000000194	2	31007836	31075068	+	11	0.482171	0.399571	0.923915	1.02456	0.872866	1.38615	0.910188	1.03024	0.989003	0.981501	0.806695	0.742454	0.631974	0.30401	0.899485	1.08239	0.717846	0.539868
Trim25	protein_coding	KNOWN	3.5	ENSMUSG00000000275	11	88860690	88881607	+	6	3.34609	3.58572	3.99205	4.19872	4.13507	4.32994	3.64232	3.86863	3.82392	4.0387	3.84519	3.81573	3.58698	3.4068	3.7941	4.41864	3.92702	3.63057
Scpep1	protein_coding	KNOWN	3.7	ENSMUSG00000000278	11	88785334	88816779	-	2	4.19895	3.87324	3.47417	3.60968	4.30356	4.11152	4.57412	4.7923	4.64645	4.25486	4.43205	4.28874	3.99171	4.18211	3.25001	3.84027	4.63324	4.06432
Pemt	protein_coding	KNOWN	3.7	ENSMUSG00000000301	11	59784116	59859991	-	11	6.73671	6.32483	5.9026	5.61367	6.33665	6.62108	6.76669	6.58478	6.54233	6.52271	6.76269	6.32901	6.28092	6.40785	5.98604	6.06198	6.49114	6.58712
Cdh1	protein_coding	KNOWN	3.1	ENSMUSG00000000303	8	109127251	109194146	+	3	3.87551	3.43637	2.73052	3.22053	3.64951	3.97974	4.00846	3.85597	3.99137	4.23537	4.5131	4.39863	4.20131	3.54094	2.22405	2.79921	3.84779	3.53437
Bcl6b	protein_coding	KNOWN	3.7	ENSMUSG00000000317	11	70037630	70043300	-	3	-2.36202	-0.859481	-2.68932	-1.93636	-1.51656	-1.63294	-1.32531	-1.47453	-1.99652	-0.885335	-1.13879	-1.6382	-1.93299	-1.16892	-1.85161	-1.64195	-1.638	-2.48812
Comt	protein_coding	KNOWN	3.3	ENSMUSG00000000326	16	18406979	18426945	-	4	8.2717	8.00112	8.2827	7.09386	7.73264	7.92744	7.28172	7.77984	7.83671	7.04291	7.71681	8.57008	8.51964	8.1821	8.06373	7.47968	8.05257	8.16167
Dbt	protein_coding	KNOWN	3.2	ENSMUSG00000000340	3	116215988	116252894	+	1	4.8917	4.77756	4.40632	3.9321	4.25018	4.30138	4.22655	4.29201	4.3478	4.60805	5.24313	5.02476	4.91992	4.70209	4.23538	4.10647	4.17675	4.46937
Dazap2	protein_coding	KNOWN	3.2	ENSMUSG00000000346	15	100446069	100451184	+	1	5.92459	5.72872	5.53921	5.32521	5.58977	5.43406	5.39864	5.64125	5.72766	5.40405	5.47111	5.84716	5.78442	5.82376	5.579	5.38703	5.76611	5.75361
Ccm2	protein_coding	KNOWN	3.5	ENSMUSG00000000378	11	6446890	6496747	+	8	1.61403	1.74724	1.99145	2.24791	2.14092	2.25175	2.56116	2.36244	2.34159	2.22918	1.92258	1.53061	1.67509	1.65096	1.91632	2.09261	2.0141	1.8871
Tbrg4	protein_coding	KNOWN	3.5	ENSMUSG00000000384	11	6515601	6526070	-	12	2.54573	2.59463	3.18071	3.25183	2.78095	2.90443	3.18873	2.95941	2.90668	3.2721	2.95268	2.50339	2.76582	2.5453	2.98357	2.91995	2.5193	2.36671
Tmprss2	protein_coding	KNOWN	3.6	ENSMUSG00000000385	16	97786291	97832802	-	1	0.0867131	-0.0940492	0.543191	1.61693	1.72243	2.13443	2.58159	2.10558	2.38019	2.80837	2.65941	1.8085	0.201675	0.0817207	0.186602	0.606491	0.904439	0.909106
Ndufa9	protein_coding	KNOWN	3.2	ENSMUSG00000000399	6	126771881	126799162	-	1	6.1054	5.83327	5.7163	5.54489	5.62258	5.77716	5.79765	5.70736	5.74345	5.73318	5.9424	5.91953	5.83183	5.94275	5.80362	5.68825	5.69905	5.68058
Mkrn2	protein_coding	KNOWN	3.1	ENSMUSG00000000439	6	115551949	115568688	+	2	2.16724	1.86191	1.20274	1.98749	2.10099	1.82207	2.08281	2.24625	2.28007	2.36025	1.98197	2.20685	2.18953	1.86521	1.53526	2.08157	2.15928	1.88634
Acvr1b	protein_coding	KNOWN	3.4	ENSMUSG00000000532	15	101004556	101043032	+	1	0.805502	0.350477	3.29632	2.06955	1.43837	1.54108	1.55178	1.68376	1.6352	1.92006	1.5779	1.60602	1.35947	0.306641	2.89616	2.04037	1.40514	0.952623
Tom1l2	protein_coding	KNOWN	3.4	ENSMUSG00000000538	11	60040216	60166407	-	12	1.17023	1.42989	1.56014	1.84454	1.17145	1.68259	1.22246	1.29342	1.38085	1.15988	1.2422	1.64997	1.47532	1.1028	1.42636	1.60429	1.13638	1.04701
Zfp385a	protein_coding	KNOWN	3.7	ENSMUSG00000000552	15	103144319	103170517	-	3	2.10079	1.82075	0.100244	1.4354	2.77076	1.78952	2.91814	3.34631	3.27658	3.15577	3.32689	2.96348	2.32199	1.98412	0.612323	1.98974	2.94303	2.53207
Itga5	protein_coding	KNOWN	3.7	ENSMUSG00000000555	15	103174720	103197194	-	1	2.30765	1.67043	0.779673	2.29212	3.2479	2.39643	3.38346	4.57907	4.49009	3.68203	4.10435	3.05494	2.39218	1.83853	1.23906	2.30772	3.23942	2.52634
Wdr77	protein_coding	KNOWN	3.5	ENSMUSG00000000561	3	105762287	105787518	+	7	1.70402	1.67215	2.31961	2.6421	2.0961	2.14528	2.36398	2.21501	2.27189	2.16901	2.09166	1.87455	1.92686	1.66194	2.61583	2.16774	1.69553	1.86721
Hnrnpd	protein_coding	KNOWN	3.6	ENSMUSG00000000568	5	100387445	100407957	-	12	2.32642	2.24273	2.77258	3.34425	2.64769	2.78519	3.44085	2.5836	2.17209	3.56023	2.42661	2.38564	2.53493	2.29983	2.38973	2.99486	2.24409	2.14401
Gm2a	protein_coding	KNOWN	3.2	ENSMUSG00000000594	11	54911617	54926531	+	1	4.66114	4.62363	4.00206	2.96868	3.38796	3.66186	4.2052	4.36446	4.81196	4.88399	5.49866	4.96118	4.8465	4.52264	4.04276	3.67867	4.08212	4.39683
Krit1	protein_coding	KNOWN	3.5	ENSMUSG00000000600	5	3803165	3847487	+	3	0.909121	0.663797	1.52502	1.07015	1.29531	0.772006	1.00877	1.4398	1.52238	1.23578	1.57188	1.2489	1.02075	0.55661	1.54127	1.12855	1.0774	1.03936
Myo18a	protein_coding	KNOWN	3.5	ENSMUSG00000000631	11	77576748	77679482	+	26	1.78538	2.18638	3.05701	2.68355	2.80664	2.78153	2.90281	2.95074	2.6759	2.87479	2.69817	2.1949	2.03089	1.98533	2.84295	2.819	2.55427	2.4388
Haao	protein_coding	KNOWN	3.2	ENSMUSG00000000673	17	84230696	84246130	-	1	8.17838	7.8879	7.39497	6.67634	7.12151	7.14902	6.83042	6.97542	7.04394	6.99469	7.59119	7.92809	7.91722	7.91695	7.52143	7.31111	7.65926	8.02689
Abhd15	protein_coding	KNOWN	3.1	ENSMUSG00000000686	11	77328623	77352109	+	3	2.6278	2.50162	1.5602	2.58143	3.01097	2.79395	3.48767	2.92341	2.31873	3.59814	2.61326	2.968	2.92439	2.3499	1.441	2.91142	2.83489	2.04693
Kat2b	protein_coding	KNOWN	3.2	ENSMUSG00000000708	17	53706186	53812045	+	7	3.98543	3.95522	3.23157	3.02511	3.8019	3.30373	3.58832	3.54853	3.61832	3.48661	3.59761	3.93977	3.94003	3.84319	3.04468	3.22372	3.59563	3.55441
Rab5b	protein_coding	KNOWN	3.1	ENSMUSG00000000711	10	128114249	128133324	-	1	4.78697	4.4996	3.93354	4.46085	4.58159	4.31136	4.35441	4.40231	4.49037	4.28809	4.45763	4.76849	4.82652	4.56542	4.07405	4.72931	4.8098	4.68892
Icosl	protein_coding	KNOWN	3.7	ENSMUSG00000000732	10	77532105	77546000	+	2	-2.83851	-2.84499	-2.11407	-2.94294	-2.50979	-1.90432	0.0422326	-0.278289	-0.610382	-1.06887	-0.19029	-2.07556	-2.20526	-2.41334	-2.50672	-2.71244	-2.85811	-3.05902
Sult5a1	protein_coding	KNOWN	3.3	ENSMUSG00000000739	8	125666747	125682215	-	6	2.30948	2.46797	2.16268	1.30236	1.00655	1.50888	1.4206	0.965749	1.32276	1.0608	1.4037	2.10708	2.41016	2.423	2.39634	1.33594	1.58734	1.84291
Rpa1	protein_coding	KNOWN	3.7	ENSMUSG00000000751	11	75111668	75161826	-	5	2.09493	1.87956	1.11423	1.65484	2.14864	1.90217	3.51435	3.70846	3.12243	2.94533	2.77655	2.21246	1.98801	1.76995	0.884234	1.60592	1.71782	1.64891
Serpinf1	protein_coding	KNOWN	3.3	ENSMUSG00000000753	11	75223271	75236203	-	9	7.87517	7.74579	7.3464	6.84551	6.85471	7.00747	7.05647	6.89703	7.00879	7.02002	7.10031	7.79768	7.67919	7.76283	7.39098	7.04867	7.23765	7.49573
Polr3d	protein_coding	KNOWN	3.5	ENSMUSG00000000776	14	70838555	70843278	-	1	1.02746	1.40515	2.86965	2.22309	1.72968	2.21392	2.0382	2.28116	2.25087	1.95153	2.30579	1.06657	1.08594	1.19015	2.85543	1.89605	1.03251	1.60379
Tcf7	protein_coding	KNOWN	3.6	ENSMUSG00000000782	11	52065873	52096681	-	4	-0.497578	-0.751042	-0.553546	0.48379	0.750312	1.51874	1.49266	1.34536	1.03096	1.28446	1.01391	0.314776	-0.162421	-0.909794	-0.207496	0.464697	-0.0697937	-0.0667002
Ddx3x	protein_coding	KNOWN	3.4	ENSMUSG00000000787	X	12858096	12871178	+	5	4.78011	5.39621	6.22515	5.23726	5.28724	4.99988	5.18575	5.36741	5.32613	5.07974	5.26831	5.11411	4.93884	5.13442	5.82247	4.89751	4.78977	5.08019
Txnrd3	protein_coding	KNOWN	3.2	ENSMUSG00000000811	6	89593982	89625523	+	2	0.896298	0.56221	-0.377715	-0.00685741	0.743679	-0.396581	0.559524	-0.113851	-0.16827	0.38865	0.415331	0.847926	1.16236	0.770185	-0.45609	0.456361	1.3728	0.799691
Dnajc5	protein_coding	KNOWN	3.5	ENSMUSG00000000826	2	181255190	181289838	+	6	2.59899	2.73329	3.20452	3.09702	2.98643	2.91772	3.03745	3.15719	3.17087	3.05924	2.98309	2.92896	2.92043	2.62983	3.3651	2.86854	2.76109	2.7499
Fmr1	protein_coding	KNOWN	3.7	ENSMUSG00000000838	X	65931716	65971138	+	16	0.958031	1.04391	1.03869	1.23441	1.13389	0.754111	1.70723	2.0415	1.97855	1.77733	1.80766	1.31744	1.20943	0.887529	0.840417	0.950877	0.762721	0.946356
Pxmp4	protein_coding	KNOWN	3.3	ENSMUSG00000000876	2	154411494	154429444	-	2	5.12274	5.27074	6.46387	4.64722	5.44227	5.01085	4.01452	4.54456	4.5773	4.08914	4.70196	4.90991	4.9577	5.40604	5.06176	4.75626	5.03967	4.75917
Dlg3	protein_coding	KNOWN	3.1	ENSMUSG00000000881	X	97963061	98013749	+	8	1.52864	0.838275	-0.709743	0.973587	1.16391	0.842609	1.05695	1.14268	1.19977	1.4714	1.20983	1.58018	1.46444	0.826643	-0.394791	1.07447	1.27519	0.888749
Hip1r	protein_coding	KNOWN	3.4	ENSMUSG00000000915	5	124423637	124453220	+	6	2.15929	3.27637	4.27708	3.0959	3.28612	3.57657	2.7544	3.10246	2.84556	2.63587	2.82079	2.2582	1.88756	2.75089	3.96463	2.95836	2.19595	2.83288
Top1mt	protein_coding	KNOWN	3.2	ENSMUSG00000000934	15	75487465	75509230	-	1	3.02422	2.77468	2.5431	2.56001	3.07936	2.64154	2.43128	3.28926	3.25394	2.74031	3.2814	3.23473	2.98098	2.75825	2.43446	2.47799	3.17404	3.04612
Mmp14	protein_coding	KNOWN	3.6	ENSMUSG00000000957	14	55050441	55060095	+	1	3.08405	2.71448	3.69349	4.42852	4.18389	4.19228	4.45816	4.45753	4.36706	4.81185	4.29214	3.62065	2.96559	2.88091	3.33198	3.96048	3.53533	3.64025
Heatr6	protein_coding	KNOWN	3.5	ENSMUSG00000000976	11	83567198	83597256	+	5	0.649369	0.584772	1.31004	1.04209	0.958627	0.323509	1.07853	1.08439	0.934667	1.10313	0.846618	0.758968	0.763651	0.455568	0.898962	0.816001	0.834808	0.542205
Ilf2	protein_coding	KNOWN	3.7	ENSMUSG00000001016	3	90280123	90292301	+	1	2.61564	2.24797	2.52273	2.68422	2.7345	2.58716	3.36938	4.02294	3.84497	3.0622	3.11226	2.51965	2.43308	2.29673	2.6603	2.58468	2.50054	2.33916
S100a6	protein_coding	KNOWN	3.7	ENSMUSG00000001025	3	90416816	90418336	+	1	0.154403	-0.165797	0.0209727	0.64632	1.04312	1.2838	0.923611	1.5723	1.81922	0.877932	1.19181	1.29652	0.126489	0.317269	0.529952	0.855462	1.14614	0.299581
Mapk7	protein_coding	KNOWN	3.6	ENSMUSG00000001034	11	61302314	61307908	-	15	-2.53464	-2.24918	-2.44364	-1.01451	-1.76827	-2.36171	-0.836505	-1.66774	-1.66434	-1.06269	-1.94076	-1.68435	-1.9159	-2.52411	-2.43113	-1.25906	-1.80785	-1.81462
N4bp3	protein_coding	KNOWN	3.7	ENSMUSG00000001053	11	51456565	51464344	-	3	-0.201488	-1.09337	-2.00519	-0.667799	-0.606668	-0.668035	0.989068	0.195402	-0.148411	1.00505	0.10476	0.00609814	-0.0319952	-1.06501	-1.40437	-0.244761	0.149101	-0.450851
Luzp1	protein_coding	KNOWN	3.6	ENSMUSG00000001089	4	136025676	136110695	+	7	0.33445	0.248409	0.701853	1.32597	1.14647	1.15645	1.3436	1.1979	1.13999	1.43144	1.23978	1.17268	0.771966	0.18278	0.255652	0.85306	0.883403	0.560775
Slc13a2	protein_coding	KNOWN	3.3	ENSMUSG00000001095	11	78210589	78235719	-	1	0.577953	0.0657297	-1.87914	-2.93715	-3.28827	-4.40552	-4.07956	-4.80782	-6.33238	-2.8222	-1.97754	-0.839505	1.06516	-0.269199	-2.76363	-2.19503	-0.59355	-1.78838
Kctd10	protein_coding	KNOWN	3.5	ENSMUSG00000001098	5	114813576	114830524	-	7	1.30066	1.35785	1.7933	1.8458	1.84672	1.86564	1.77051	2.04387	1.95165	1.87646	1.67003	1.41983	1.26787	1.29505	1.59118	1.23509	1.26749	1.24394
Sebox	protein_coding	KNOWN	3.4	ENSMUSG00000001103	11	78316951	78318583	+	2	-2.04114	-1.66939	1.41465	0.160077	0.650838	-0.279787	-0.974705	0.486749	0.188889	-0.708641	0.108311	-0.701335	-1.20723	-1.54006	1.09803	0.781822	0.128743	0.584434
Lgals9	protein_coding	KNOWN	3.2	ENSMUSG00000001123	11	78776476	78798448	-	4	7.58627	7.43911	7.31904	6.92537	7.55805	7.4762	6.85705	7.05378	7.34701	6.87699	7.76986	7.87338	7.57939	7.41796	7.18366	7.08515	7.30837	7.35586
Timp1	protein_coding	KNOWN	3.5	ENSMUSG00000001131	X	20447292	20451861	+	2	-7.4223	-4.87114	0.216677	-0.0667292	1.17089	0.79687	0.664604	1.49756	1.6169	0.00906582	0.542803	-0.270735	-3.73098	-4.71068	0.53868	0.303301	-0.628245	-0.707236
Cnnm3	protein_coding	KNOWN	3.1	ENSMUSG00000001138	1	36568712	36585082	+	4	1.61219	1.20041	-0.111782	0.822416	1.07557	0.521233	1.15957	1.02701	1.24542	1.16332	0.581236	1.50386	1.45619	1.1757	-0.0327569	1.13509	1.53788	1.27439
Pcnt	protein_coding	KNOWN	3.7	ENSMUSG00000001151	10	75813999	75905657	-	2	-0.391272	-0.1201	-0.750703	-0.0360882	-0.216079	-0.426939	0.656653	1.29257	0.983263	0.123722	0.0998077	-0.057308	0.00863342	-0.418805	-0.670394	0.0423694	-0.315079	-0.354011
Ftcd	protein_coding	KNOWN	3.3	ENSMUSG00000001155	10	76038393	76053083	+	3	6.55529	6.44364	5.93177	6.36376	6.16878	6.08799	5.98411	5.90905	5.84751	6.28868	6.65142	6.59099	6.66563	6.32458	5.77747	5.91643	6.18553	6.24758
Mxd1	protein_coding	KNOWN	3.2	ENSMUSG00000001156	6	86597038	86619153	-	1	-0.18055	-0.182853	-0.929903	-0.991135	-0.432936	-0.504814	-0.749257	-0.456893	-0.0798826	-0.919384	-0.59218	-0.307818	-0.137117	-0.460883	0.239213	-0.318952	-0.23204	-0.232656
Gmcl1	protein_coding	KNOWN	3.1	ENSMUSG00000001157	6	86641762	86683372	-	3	1.62399	1.16833	0.499464	1.34547	1.44562	1.07487	1.7172	1.87574	1.87965	1.75132	1.65449	1.62938	1.5744	1.18827	0.74663	1.33934	1.52338	1.43638
Sema6b	protein_coding	KNOWN	3.4	ENSMUSG00000001227	17	56262508	56279766	-	2	-0.805278	-0.548771	1.39105	0.0398711	-0.291382	-0.283727	-0.569009	0.515391	0.464689	-0.255581	0.478368	-0.877171	-0.735849	-0.460454	0.691332	0.228025	-0.0900425	0.115746
Uhrf1	protein_coding	KNOWN	3.7	ENSMUSG00000001228	17	56442744	56462909	+	7	-3.27884	-4.49781	-4.5523	-4.61955	-1.78564	-0.492498	4.14657	2.39364	1.25691	2.68305	0.693425	-1.21674	-3.26868	-4.11168	-4.49028	-4.90419	-6.96839	-3.57704
Dpp9	protein_coding	KNOWN	3.4	ENSMUSG00000001229	17	56326105	56358312	-	2	3.71842	4.0018	5.32119	5.01192	4.47561	4.21913	3.07756	4.48716	4.25412	3.45813	4.13182	3.6991	3.72132	3.69002	5.20229	4.96202	4.00587	4.00647
Pfdn5	protein_coding	KNOWN	3.1	ENSMUSG00000001289	15	102156547	102162304	+	8	4.88874	4.54554	4.33068	4.34383	4.76173	4.76274	4.71635	4.72072	4.7177	4.57708	4.54741	4.39225	4.56907	4.69222	4.48147	4.65549	4.89518	4.65994
Rrp15	protein_coding	KNOWN	3.5	ENSMUSG00000001305	1	188544857	188573237	-	2	1.07394	0.950362	2.03938	1.7511	1.28015	1.36471	1.64277	1.40105	1.39763	1.67695	1.48727	0.748213	0.947612	1.11929	1.98262	1.16665	1.07479	1.49781
Rnd2	protein_coding	KNOWN	3.6	ENSMUSG00000001313	11	101326313	101333167	+	3	2.18712	1.76593	1.26908	2.53891	3.35738	3.26097	3.19801	2.86883	2.90959	2.70652	2.77475	2.48363	2.023	1.68922	1.45901	2.49877	3.0545	2.54586
Acp5	protein_coding	KNOWN	3.2	ENSMUSG00000001348	9	21931175	21940190	-	3	5.6028	5.52333	4.88238	4.22255	4.77023	4.93244	5.14385	5.2036	5.32994	5.32487	5.43223	5.62238	5.60521	5.49696	4.86337	4.71992	5.31518	5.51337
Apbb3	protein_coding	KNOWN	3.4	ENSMUSG00000001379	18	36830814	36839020	-	1	1.78648	4.09517	3.92797	2.5788	1.90723	2.51775	2.20405	1.77642	1.90046	2.20686	2.02051	1.19632	1.45767	2.9952	2.81012	1.69023	1.5723	2.08229
Ube2c	protein_coding	KNOWN	3.7	ENSMUSG00000001403	2	164595398	164604322	+	2	-3.16617	-4.38316	-4.11876	-3.68563	-3.0815	1.12637	2.4964	4.76981	4.9713	2.61339	3.69904	0.300025	-2.09757	-3.52206	-3.02249	-3.94174	-4.43801	-2.93476
Smg5	protein_coding	KNOWN	3.5	ENSMUSG00000001415	3	88140182	88166259	+	1	2.08908	1.91501	2.59099	3.10713	2.91622	2.6055	2.94278	3.35884	3.18068	2.93218	2.97254	2.38495	2.38309	1.96761	2.75963	3.19215	2.82852	2.31611
Rhbg	protein_coding	KNOWN	3.2	ENSMUSG00000001417	3	88046796	88091132	-	3	1.66642	1.42029	0.949814	0.559417	0.870044	1.1399	1.4542	1.81373	1.8612	1.49596	1.24913	2.15027	1.53968	1.78249	1.34386	1.07076	1.59154	1.29384
Mef2d	protein_coding	KNOWN	3.4	ENSMUSG00000001419	3	87946294	87976008	+	8	1.80042	2.43342	2.02771	2.51771	2.37675	2.09466	1.39062	2.36938	2.30966	1.54617	2.08539	2.01605	1.97847	2.16829	1.81321	2.37004	2.22521	1.73601
Col18a1	protein_coding	KNOWN	3.2	ENSMUSG00000001435	10	76514923	76629293	-	5	6.87013	6.89234	6.32729	6.09863	6.79084	6.65154	6.5222	6.56758	6.61102	6.60907	6.64904	7.12716	6.90041	6.82124	6.26941	6.36379	6.95393	6.93111
Kpnb1	protein_coding	KNOWN	3.7	ENSMUSG00000001440	11	97021028	97049195	-	3	3.9556	3.76905	3.45833	4.66978	4.37483	4.00412	4.98043	5.32828	5.09146	4.75893	4.95819	4.41223	4.26677	3.70851	3.7342	4.18635	4.11452	3.98438
Cyp51	protein_coding	KNOWN	3.7	ENSMUSG00000001467	5	4081145	4104746	-	3	5.7437	4.91043	4.20994	4.39341	6.07166	5.67465	6.06157	5.91796	5.85286	4.87994	5.90739	5.4839	5.18886	5.24101	4.57865	5.20518	6.58862	5.21673
Tubb6	protein_coding	KNOWN	3.5	ENSMUSG00000001473	18	67550371	67562402	+	1	1.0274	1.35401	4.11801	3.43753	2.0804	3.94675	4.19594	5.97368	5.92359	4.25537	5.06629	2.55231	1.49408	1.19854	3.57251	1.72075	0.954731	1.21302
Def8	protein_coding	KNOWN	3.6	ENSMUSG00000001482	8	125966886	125987170	+	8	2.99048	2.92121	3.09172	3.92378	3.61137	3.64244	3.58181	3.53742	3.54263	3.90604	3.49467	3.28872	3.15571	2.77245	2.62714	3.63512	3.27232	3.06938
Col1a1	protein_coding	KNOWN	3.7	ENSMUSG00000001506	11	94797538	94814356	+	5	-0.0408264	-0.610418	-1.3096	-0.630153	0.754804	0.868831	1.71438	2.25157	2.48414	0.556423	2.4493	1.30176	0.12914	-0.221644	-1.1877	-0.944279	0.23722	-0.71504
Foxm1	protein_coding	KNOWN	3.7	ENSMUSG00000001517	6	128312985	128325911	+	6	-3.90241	-4.70504	-5.12776	-6.0472	-3.46413	-1.26735	1.22368	3.24523	2.74941	0.846792	1.81501	-0.854015	-3.40015	-4.4672	-4.46758	-5.16483	-5.8491	-4.05238
Tubb5	protein_coding	KNOWN	3.7	ENSMUSG00000001525	17	35970871	35975251	-	4	4.09871	3.63629	2.75051	4.31283	4.74426	4.16897	5.74168	6.95951	6.34256	4.96895	5.35973	4.33911	4.22808	3.62491	3.65744	3.69377	4.04771	3.89358
Ergic1	protein_coding	KNOWN	3.2	ENSMUSG00000001576	17	26698434	26793876	+	7	3.59868	3.55319	3.27206	2.77094	3.49571	3.21709	3.26699	3.57227	3.70731	3.39384	3.86974	3.74108	3.63103	3.46862	3.05502	2.88708	3.51572	3.49063
Tcea3	protein_coding	KNOWN	3.2	ENSMUSG00000001604	4	135803644	135830813	+	3	4.89972	4.64428	3.72451	1.93451	3.91655	3.42145	4.13639	4.32033	4.36367	4.80765	4.91652	5.15723	4.8651	4.76316	3.33773	3.1962	4.93931	4.60792
Ifrd1	protein_coding	KNOWN	3.4	ENSMUSG00000001627	12	40928154	40975091	-	10	0.866514	2.78429	1.69804	2.46963	1.5596	1.58306	1.811	1.36379	1.17315	1.63467	2.25539	0.170897	0.375872	2.1312	1.70808	1.01463	0.5592	0.535405
Brpf1	protein_coding	KNOWN	3.4	ENSMUSG00000001632	6	113257175	113274851	+	8	0.202805	0.515181	1.06658	0.88044	0.785203	0.458275	0.665801	0.898799	0.803882	0.599092	0.7436	0.10889	0.341146	0.375795	1.2711	0.711545	0.607589	0.530986
Akr1b3	protein_coding	KNOWN	3.7	ENSMUSG00000001642	6	34253934	34267497	-	6	0.413645	-0.110071	-0.575164	0.0386232	0.629757	0.40054	0.966571	1.17046	1.62583	1.47823	1.83779	0.640106	0.252102	0.200228	-0.322834	0.280272	0.43824	0.232625
Gstt1	protein_coding	KNOWN	3.2	ENSMUSG00000001663	10	75246558	75261329	-	3	6.9136	6.57003	6.25283	5.6677	5.65969	5.77824	5.93363	5.84083	6.10162	5.94807	6.31102	6.6694	6.45115	6.56681	6.22138	5.8751	5.96229	6.35988
Marveld3	protein_coding	KNOWN	3.5	ENSMUSG00000001672	8	112471814	112486103	-	3	-2.5202	-1.80041	-0.857809	0.854551	-1.07621	-0.305187	-0.424829	-1.45002	-0.879128	-0.0844628	-0.190632	-1.38734	-3.13157	-2.84209	-1.15756	0.210254	-2.31246	-1.54569
Ddx18	protein_coding	KNOWN	3.5	ENSMUSG00000001674	1	123450412	123464566	-	4	2.36563	2.36692	3.12566	2.94257	2.62138	2.72446	2.96578	2.94593	2.89881	3.08803	2.91103	2.546	2.49457	2.29415	3.07516	2.50405	2.30565	2.64733
Gramd3	protein_coding	KNOWN	3.1	ENSMUSG00000001700	18	56559991	56663446	+	4	3.45401	3.2663	2.47289	3.31361	3.41853	3.49977	3.14774	3.05272	2.95183	3.14788	3.1936	3.49285	3.58428	3.52419	2.97779	3.86984	3.83537	3.21663
Eef1e1	protein_coding	KNOWN	3.5	ENSMUSG00000001707	13	38737567	38750897	-	1	2.34021	2.57323	3.67686	3.20139	2.74771	2.71878	3.24484	3.01164	3.03743	3.38789	3.03922	1.91199	2.23855	2.39035	3.54658	2.75125	2.22194	2.65941
Akt1	protein_coding	KNOWN	3.6	ENSMUSG00000001729	12	113892032	113913095	-	10	2.79214	2.71709	2.99152	3.54671	3.6297	3.49916	4.01081	4.12777	3.98271	4.04677	3.81729	3.46486	2.93202	2.76052	3.37963	3.77934	3.48501	3.37553
Tcirg1	protein_coding	KNOWN	3.7	ENSMUSG00000001750	19	3896050	3907133	-	13	2.37443	2.45748	1.86573	2.00533	2.99812	2.06072	2.86068	3.7514	3.6018	3.21402	3.41543	3.04331	2.56204	2.35847	1.72755	2.351	3.21415	2.88858
Naglu	protein_coding	KNOWN	3.1	ENSMUSG00000001751	11	100931326	100938986	+	3	3.04277	2.90391	2.18402	2.19837	2.8142	2.57316	2.9726	3.19542	3.06943	3.06222	2.89989	3.14428	2.87425	2.83368	2.06707	2.42394	3.10922	3.01972
Coasy	protein_coding	KNOWN	3.2	ENSMUSG00000001755	11	100943879	100947933	+	4	5.08558	4.8493	4.43348	4.47078	4.81193	4.76165	4.8066	4.8496	4.88217	4.84086	4.90476	5.06535	5.03355	4.86178	4.4566	4.95872	5.11075	4.94388
Tspan33	protein_coding	KNOWN	3.1	ENSMUSG00000001763	6	29644222	29668559	+	3	1.06241	0.643327	-0.52814	0.487736	0.71949	0.316685	0.237634	0.482926	0.671482	0.351212	0.30318	0.505364	1.13556	0.614191	0.0171158	1.27801	1.46156	0.897468
Pwp1	protein_coding	KNOWN	3.5	ENSMUSG00000001785	10	85334576	85351841	+	4	2.02463	2.06689	2.65274	2.7224	2.34667	2.37248	2.7452	2.83234	2.84463	2.85852	2.68319	2.34996	2.21819	1.99738	2.66609	2.32234	2.11619	2.22049
Sept7	protein_coding	KNOWN	3.7	ENSMUSG00000001833	9	25056204	25116150	+	4	3.38622	3.20672	3.38554	3.77293	3.55663	3.45977	3.77484	4.30593	4.27016	3.78914	4.19025	3.70613	3.38933	3.16753	3.5512	3.31533	3.15981	3.42041
Ugp2	protein_coding	KNOWN	3.2	ENSMUSG00000001891	11	21221141	21271204	-	4	6.43534	6.37806	5.76356	5.48228	5.8976	6.1658	6.24718	5.95929	6.28321	6.23042	6.28677	6.38094	6.38699	6.43942	5.78358	5.0963	5.80945	5.98447
Nacc1	protein_coding	KNOWN	3.6	ENSMUSG00000001910	8	87194382	87211761	-	1	2.0853	2.20907	2.37338	2.75147	2.90459	2.65623	3.15013	3.39685	3.26369	3.19364	2.94641	2.45452	2.41367	2.10719	2.31323	2.59811	2.62463	2.38749
Nfix	protein_coding	KNOWN	3.2	ENSMUSG00000001911	8	87223775	87324243	-	9	3.02491	2.85712	1.73159	1.95469	2.64492	2.09078	2.86193	2.58602	2.72236	3.03655	2.60533	3.00109	3.26241	2.86346	1.90574	2.55063	3.00441	2.61
Siae	protein_coding	KNOWN	3.7	ENSMUSG00000001942	9	37421432	37455903	+	1	2.97273	2.79923	1.95424	2.36155	3.30542	2.84347	3.49045	3.67246	3.76565	3.6459	3.78042	3.68287	3.3174	2.7456	1.85193	2.48071	3.36065	3.00421
Sipa1l2	protein_coding	KNOWN	3.6	ENSMUSG00000001995	8	127941963	128016610	-	2	-2.28894	-2.03357	-2.6234	-0.905884	-1.56834	-1.47911	-0.0272772	-1.17548	-1.16471	0.546631	-1.36885	-1.13538	-1.37473	-2.41057	-2.95787	-0.507262	-1.4874	-2.48333
Bcap31	protein_coding	KNOWN	3.2	ENSMUSG00000002015	X	70931517	70961514	-	1	6.3734	6.22865	5.927	5.74787	6.02102	6.15512	6.25785	6.27951	6.28247	6.24448	6.27612	6.18641	6.2006	6.25201	6.0253	6.02262	6.20724	6.21755
Fam98a	protein_coding	KNOWN	3.6	ENSMUSG00000002017	17	75936426	75951286	-	3	2.43846	2.37391	2.53399	3.2031	2.96585	3.1627	3.22708	3.24674	3.43249	3.19106	3.09742	2.79152	2.70833	2.33963	3.06567	2.99802	2.76048	2.52173
Ift46	protein_coding	KNOWN	3.1	ENSMUSG00000002031	9	44575991	44600797	+	13	1.68042	1.35696	0.720009	1.14797	1.41382	1.39691	1.44494	1.71321	1.98334	1.57183	1.40662	1.57705	1.71901	1.50301	0.880675	1.69889	1.56523	1.42737
Tmem25	protein_coding	KNOWN	3.1	ENSMUSG00000002032	9	44601858	44607390	-	5	2.63206	1.94256	-0.104945	1.65748	2.48633	2.1796	1.86233	1.76606	1.89004	2.49013	2.85535	2.86702	3.03947	1.9364	0.763573	2.5691	3.11554	2.14203
Trappc6a	protein_coding	KNOWN	3.2	ENSMUSG00000002043	7	20094019	20101494	+	6	2.57143	2.22908	1.76519	1.75676	2.28894	2.35048	2.23879	2.21538	2.26369	2.03767	2.10846	2.48874	2.18987	2.20212	2.01328	1.91278	2.40811	2.27673
Supt6h	protein_coding	KNOWN	3.5	ENSMUSG00000002052	11	78020248	78059489	-	2	2.24809	2.71403	3.16073	2.73094	2.882	2.72041	2.74299	2.92641	2.94642	2.96756	2.97825	2.58205	2.53983	2.58268	3.26823	2.63578	2.71878	2.65842
Spag5	protein_coding	KNOWN	3.7	ENSMUSG00000002055	11	78115031	78135959	+	8	-4.01349	-5.05998	-5.49145	-6.31706	-3.24423	-1.78453	0.972112	2.12649	1.96798	0.629091	1.00712	-1.34769	-2.43453	-5.49713	-5.48543	-5.19685	-4.88405	-4.60418
Ccne1	protein_coding	KNOWN	3.5	ENSMUSG00000002068	7	38883003	38892553	-	5	-4.37723	-3.33001	-0.42613	0.436511	-0.630459	0.620315	2.719	1.91321	0.846011	1.67541	0.691427	-1.92678	-2.48995	-3.61279	0.356435	0.267864	-2.65647	-2.15013
Bbc3	protein_coding	KNOWN	3.1	ENSMUSG00000002083	7	16894965	16903554	+	3	1.95748	0.0473119	-2.1217	0.150703	0.624631	0.194113	0.0543848	0.779336	0.666256	0.661491	1.21783	2.21076	2.08372	0.860697	-0.924264	0.913834	1.82836	1.66016
Acp2	protein_coding	KNOWN	3.1	ENSMUSG00000002103	2	91043042	91054255	+	6	3.11714	2.77667	1.82786	3.40471	3.55359	3.08265	3.22225	3.09662	3.16485	3.56397	3.44336	3.35816	3.40558	2.78462	2.09793	3.38144	3.43755	3.18133
Slc39a13	protein_coding	KNOWN	3.6	ENSMUSG00000002105	2	90901948	90910574	-	12	0.163352	-0.064195	0.0988029	1.18157	0.849654	0.684579	0.874093	0.792978	0.923647	1.07357	0.778341	0.633988	0.343736	-0.110852	-0.0190344	1.1482	0.889154	0.142053
Celf2	protein_coding	KNOWN	3.5	ENSMUSG00000002107	2	6460751	7002348	-	15	-0.819752	-0.761327	-0.228806	0.515505	-0.473045	-0.428369	-0.11654	-0.552831	-0.637057	0.0301624	-0.540932	-0.622991	-0.494611	-0.791775	-0.630674	-0.185215	-1.00347	-0.746325
Sf3a1	protein_coding	KNOWN	3.5	ENSMUSG00000002129	11	4060353	4082544	+	4	1.34	1.247	1.96418	2.43572	2.07007	2.03024	2.63459	2.51927	2.40449	2.71272	2.27678	1.6037	1.52873	1.18531	2.04031	2.02162	1.69062	1.5539
Vrk3	protein_coding	KNOWN	3.5	ENSMUSG00000002205	7	52003783	52032885	+	9	2.56712	2.33022	2.94332	3.07175	2.87875	3.01056	2.91465	3.325	3.2667	2.92047	2.98996	2.79164	2.6025	2.41941	2.9962	3.18981	2.70657	2.5847
Rmnd5a	protein_coding	KNOWN	3.4	ENSMUSG00000002222	6	71338628	71390631	-	5	4.21849	4.2022	5.54682	4.61783	3.83335	3.98039	3.82015	3.61902	3.79358	3.73007	3.91293	4.45183	4.31879	4.11548	5.08366	4.56458	4.02448	4.15352
Mov10	protein_coding	KNOWN	3.1	ENSMUSG00000002227	3	104597754	104621481	-	8	1.92789	1.37885	0.0277673	1.07028	2.12258	1.1631	2.43245	2.12162	2.34236	2.46274	2.30967	2.51424	2.16595	1.56499	0.166344	1.59401	2.56445	1.87063
Rhoc	protein_coding	KNOWN	3.6	ENSMUSG00000002233	3	104591929	104597377	+	4	1.78991	1.76457	1.95335	2.58056	2.57528	2.48617	3.22976	3.38737	3.36759	3.39674	3.19623	2.34461	1.93693	1.91558	1.71985	2.02164	2.28249	1.95068
Ppard	protein_coding	KNOWN	3.2	ENSMUSG00000002250	17	28369699	28438414	+	6	2.49828	1.89384	0.289616	-0.178805	1.9501	-0.0658436	0.0681718	1.21707	1.43441	0.280784	2.22335	2.48877	1.74374	2.01707	-0.289593	-0.0132426	2.55387	2.26287
Peg3	protein_coding	KNOWN	3.6	ENSMUSG00000002265	7	6656603	6683132	-	5	-1.57836	-1.16483	-2.11564	0.416403	0.45568	-0.616973	0.436223	-0.32721	-0.314946	0.106403	-1.37741	-1.30686	-1.41455	-1.58131	-2.18049	0.453644	0.388775	-1.33961
Metrn	protein_coding	KNOWN	3.7	ENSMUSG00000002274	17	25931516	25934081	-	2	0.63608	0.419983	-0.695569	-0.428989	0.618726	0.764631	1.60609	2.08784	1.90776	1.42123	1.31078	0.587832	0.449075	0.291168	-0.605981	0.281488	1.05283	0.880903
Lmf1	protein_coding	KNOWN	3.2	ENSMUSG00000002279	17	25716119	25799771	+	12	1.19704	1.17243	0.641748	0.608243	1.24497	1.05693	0.79501	0.747849	0.943838	0.613699	0.961687	1.01137	1.31927	1.1069	0.709335	0.904315	1.49416	1.08862
Dbf4	protein_coding	KNOWN	3.7	ENSMUSG00000002297	5	8396973	8422716	-	7	-2.06893	-1.62147	-2.67442	-1.61459	-1.05621	-0.964547	1.14998	2.25032	2.38401	0.737988	1.47488	-0.594634	-1.20184	-2.07592	-1.93902	-1.98457	-1.72497	-1.49217
Cd320	protein_coding	KNOWN	3.1	ENSMUSG00000002308	17	33980036	33986719	+	3	0.201653	-0.360439	-1.2179	0.0996014	0.377694	0.42361	0.12495	0.065086	0.40108	0.456411	0.0844404	-0.202838	-0.0312788	-0.192294	-0.702418	0.337714	0.0989901	0.281547
Ipo4	protein_coding	KNOWN	3.6	ENSMUSG00000002319	14	56244237	56256732	-	13	2.0282	2.16572	2.44364	3.2396	2.81146	2.38749	2.64231	2.27543	2.42843	2.62143	2.28803	2.16226	2.48729	2.04558	2.44147	2.94201	2.46607	2.13144
Slc25a42	protein_coding	KNOWN	3.3	ENSMUSG00000002346	8	72708239	72736204	-	6	3.36376	3.32676	3.11835	3.80834	3.71386	3.96956	2.86125	2.45088	2.6664	2.82879	2.40395	3.50653	3.53679	3.26049	2.47811	3.94488	3.69218	2.73305
Ndufa11	protein_coding	KNOWN	3.7	ENSMUSG00000002379	17	56857185	56863671	+	1	3.6202	3.35304	3.17364	3.09419	3.34435	3.52934	3.45392	3.45663	3.49884	3.35062	3.49956	3.13069	3.35566	3.401	3.34082	3.32606	3.35072	3.23033
Nr2f6	protein_coding	KNOWN	3.1	ENSMUSG00000002393	8	73898022	73905859	-	8	4.26631	3.65383	2.94395	3.83853	4.15588	3.88119	4.14708	4.07268	3.96029	4.18391	4.09182	3.86657	4.29284	3.92576	3.14317	4.27874	4.56968	3.84566
Ocel1	protein_coding	KNOWN	3.1	ENSMUSG00000002396	8	73895197	73903260	+	4	-1.00679	-1.4471	-2.17827	-1.24494	-1.19677	-1.86271	-1.53691	-1.80889	-1.67573	-1.50899	-1.55106	-1.44561	-0.855487	-1.38134	-2.10931	-0.988444	-0.653109	-1.41158
Dyrk1b	protein_coding	KNOWN	3.1	ENSMUSG00000002409	7	28964488	28972313	+	5	1.59882	0.869636	-1.22473	0.981959	0.955489	0.404007	0.76445	0.350822	0.741422	0.771341	-0.108006	1.58752	1.83944	0.92165	-0.862785	1.4363	1.228	0.838552
Braf	protein_coding	KNOWN	3.4	ENSMUSG00000002413	6	39553236	39675462	-	7	0.129869	0.456633	0.668283	1.07128	0.491347	0.364867	0.499259	0.504306	0.450272	0.43644	0.26764	0.261602	0.314912	0.1983	0.36692	0.873708	0.177191	0.246227
Ndufb2	protein_coding	KNOWN	3.2	ENSMUSG00000002416	6	39542573	39553381	+	6	1.40945	1.01634	0.935421	0.783509	1.02751	1.299	1.10098	1.03138	1.08195	0.967356	1.10329	0.946502	0.969919	1.12634	0.987489	0.868214	0.964613	1.06642
Hltf	protein_coding	KNOWN	3.7	ENSMUSG00000002428	3	19957811	20018376	+	6	0.831348	0.592097	0.0841932	1.25056	0.997905	0.667173	1.48224	1.91612	2.09521	1.38106	1.41489	1.57184	1.34534	0.483981	0.593188	1.35644	0.780293	0.656189
Slc9a3r2	protein_coding	KNOWN	3.1	ENSMUSG00000002504	17	24776227	24787250	-	3	2.02911	1.68942	1.27351	1.28388	1.79598	1.614	1.92287	1.6816	1.9546	2.17376	2.04781	2.10385	2.03599	1.70764	1.18479	1.60663	1.9768	1.6995
Ikzf4	protein_coding	KNOWN	3.4	ENSMUSG00000002578	10	128067899	128083047	-	9	-3.27942	-3.27047	-0.273854	-2.36422	-2.73447	-2.96571	-3.37492	-2.66245	-3.25226	-2.96053	-2.71602	-2.88697	-1.9893	-3.0756	-0.686704	-1.59544	-3.14697	-2.43108
1810046J19Rik	protein_coding	NOVEL	3.1	ENSMUSG00000002580	11	98299022	98300305	-	1	5.48906	5.0631	4.84533	4.92863	5.45857	5.4748	5.09881	5.15782	5.22419	5.04896	5.12353	5.09694	5.1217	5.22425	5.04446	5.32047	5.64863	5.3423
Pon1	protein_coding	KNOWN	3.2	ENSMUSG00000002588	6	5118090	5143946	-	4	8.06609	7.7698	7.41368	6.74816	7.27937	7.21804	7.20093	7.39366	7.39392	7.07376	6.99808	7.49237	7.66599	7.80895	7.32543	7.14006	7.59996	7.68711
Zfp40	protein_coding	KNOWN	3.5	ENSMUSG00000002617	17	23310836	23330219	-	6	-1.59263	-1.61291	0.260639	0.48227	-0.693546	-0.0987006	-0.531486	0.393895	0.38837	-0.373872	-0.249637	-0.832262	-0.87513	-2.08629	-1.30883	-0.861475	-1.37264	-1.77972
Gtf2f1	protein_coding	KNOWN	3.5	ENSMUSG00000002658	17	57142826	57150723	-	2	2.98095	2.88288	3.52805	3.99713	3.44025	3.59594	3.83878	4.21324	3.99827	3.83512	3.68658	3.03715	3.0379	2.83946	3.82698	3.46083	3.18951	3.0965
Alkbh7	protein_coding	KNOWN	3.2	ENSMUSG00000002661	17	57136762	57138745	+	3	2.98268	2.16754	1.30896	1.36971	1.87303	1.54489	1.79267	1.98416	2.12034	1.95201	2.24678	2.40572	2.61961	2.45743	1.44015	1.79104	2.60897	2.39746
Cse1l	protein_coding	KNOWN	3.7	ENSMUSG00000002718	2	166731540	166771889	+	12	2.44437	2.30064	2.06782	2.68422	2.74483	2.26058	3.43627	3.64841	3.55398	3.1124	3.15608	2.60787	2.64574	2.2739	2.16973	2.47123	2.31624	2.33797
Naa20	protein_coding	KNOWN	3.5	ENSMUSG00000002728	2	145727835	145742161	+	9	1.25931	1.01618	1.76348	1.72638	1.38987	1.65483	1.83399	1.9074	1.80444	1.94194	1.67935	1.38752	0.974434	1.03792	1.64871	1.49995	1.09607	0.942858
Prkra	protein_coding	KNOWN	3.1	ENSMUSG00000002731	2	76467955	76486072	-	2	2.70009	2.19801	1.30437	1.83668	2.21917	1.66932	2.05388	2.08096	2.22579	2.0344	2.55246	2.61691	2.7202	2.32828	1.32891	2.03278	2.423	2.43369
Baz1b	protein_coding	KNOWN	3.6	ENSMUSG00000002748	5	135663134	135721999	+	4	1.67581	1.19377	2.18183	2.81423	2.667	2.46539	3.17972	3.10979	2.85655	3.06121	2.71975	2.16735	1.71675	1.32699	2.44025	2.85721	2.43973	2.11157
Gnmt	protein_coding	KNOWN	3.3	ENSMUSG00000002769	17	46862613	46866117	-	2	9.71518	9.84019	9.45334	8.89934	8.71196	8.93538	8.78731	8.71058	8.42895	8.6115	9.01515	9.41176	9.615	9.6994	9.55498	9.31203	8.9668	9.35618
Tmem143	protein_coding	KNOWN	3.1	ENSMUSG00000002781	7	53152311	53172783	+	10	1.35142	0.961031	0.370871	1.36514	1.27507	1.08733	1.24706	1.53008	1.52607	1.27848	1.06964	1.39417	1.3778	0.886946	0.512401	1.5583	1.29847	0.937324
Btbd6	protein_coding	KNOWN	3.1	ENSMUSG00000002803	12	114214693	114217141	+	2	1.95329	1.75631	0.76816	2.22685	1.9761	1.79143	2.47502	2.19252	2.22052	2.30085	1.65008	1.79414	2.00158	1.83275	1.09605	2.44285	2.17942	1.91221
Nudt14	protein_coding	KNOWN	3.7	ENSMUSG00000002804	12	114172944	114180329	-	1	2.99104	2.6696	2.22923	2.13187	2.86779	2.698	2.9215	2.98048	2.97732	2.90286	2.81457	2.52465	2.74031	2.6515	2.30838	2.30848	2.82749	2.77505
Epdr1	protein_coding	KNOWN	3.7	ENSMUSG00000002808	13	19683578	19711699	-	1	-3.06447	-3.84277	-3.67389	-2.14978	-2.22713	-1.52068	-1.32532	-1.14233	-0.849239	-0.92728	-0.356278	-1.77266	-2.78109	-3.31743	-3.32125	-2.23957	-3.25837	-3.56095
Chaf1a	protein_coding	KNOWN	3.7	ENSMUSG00000002835	17	56179827	56206973	+	1	-2.24785	-2.51787	-4.03995	-2.2301	-0.821354	-0.334568	2.96922	2.75698	2.06454	1.90198	1.20616	-1.00563	-1.44577	-2.74216	-3.60845	-2.69994	-2.55691	-1.76796
Adprh	protein_coding	KNOWN	3.2	ENSMUSG00000002844	16	38445479	38452769	-	1	2.42101	2.04172	1.25288	1.47609	2.09546	1.66654	1.18332	2.06534	2.04348	1.57126	2.2853	2.11141	2.14966	1.89727	1.10792	1.30537	1.8079	1.80608
Tmem39a	protein_coding	KNOWN	3.5	ENSMUSG00000002845	16	38558811	38592275	+	14	0.874907	0.787507	2.4746	1.33585	1.50929	1.51777	1.29389	2.09265	2.15136	1.48373	2.33045	1.12084	0.869018	0.624641	2.72102	1.64771	0.991842	1.29137
Mcm2	protein_coding	KNOWN	3.6	ENSMUSG00000002870	6	88833469	88848774	-	1	-0.698742	-1.07655	-1.65527	0.53734	0.929783	1.60715	4.09864	3.24403	2.40965	3.21497	1.8316	0.372008	-0.206096	-1.23851	-1.91011	-0.234313	-0.463436	-0.325554
Il17ra	protein_coding	KNOWN	3.4	ENSMUSG00000002897	6	120413215	120433745	+	1	1.39901	1.67367	4.38376	2.25518	2.19388	2.68216	2.71502	2.88112	2.85076	2.43938	2.21811	1.91795	1.56731	1.69528	4.36851	2.95416	2.01003	2.21806
Kcnn1	protein_coding	KNOWN	3.1	ENSMUSG00000002908	8	73365948	73380907	-	3	-0.529038	-0.752681	-1.80766	-0.941907	-0.761858	-0.707886	-1.19147	-1.68405	-1.60288	-0.255673	-0.344061	-0.343154	-0.479721	-0.761515	-1.59272	-0.303798	-0.633167	-0.84925
Arrdc2	protein_coding	KNOWN	3.3	ENSMUSG00000002910	8	73359054	73363619	-	2	2.46643	1.89832	0.00409582	0.996745	0.633326	0.610542	0.873922	0.42118	0.106144	0.785056	0.645937	1.26021	1.30929	1.82368	0.286541	1.20759	1.36386	0.631303
Cd36	protein_coding	KNOWN	3.7	ENSMUSG00000002944	5	17287508	17394777	-	4	2.61171	2.13196	2.8507	3.04214	3.7357	2.99602	3.68713	4.00264	3.92115	3.73149	4.728	4.25151	3.42636	2.43035	2.48781	2.61192	2.75586	2.66847
Tomm40	protein_coding	KNOWN	3.5	ENSMUSG00000002984	7	20286662	20300787	-	5	2.14638	1.93915	2.50281	2.75616	2.33137	2.52919	2.90014	2.78377	2.59943	2.93585	2.80792	2.10001	2.22225	1.97234	2.66586	2.26012	2.05621	1.99032
Apoe	protein_coding	KNOWN	3.3	ENSMUSG00000002985	7	20281458	20284515	-	10	12.3898	12.1953	11.9699	11.4547	11.3618	11.5861	11.6425	11.5719	11.5283	11.6688	11.5435	12.0534	12.2267	12.2325	12.0425	11.859	11.9561	12.0895
Apoc2	protein_coding	KNOWN	3.6	ENSMUSG00000002992	7	20256928	20266772	-	5	7.2407	6.81763	6.91617	7.9456	8.18058	8.70453	8.63392	8.62495	8.63739	8.45529	8.96099	7.78209	6.91877	6.94297	6.80978	7.11502	7.37127	7.31887
Hbp1	protein_coding	KNOWN	3.3	ENSMUSG00000002996	12	32611119	32635400	-	11	3.55006	3.4854	2.91453	3.36136	3.30083	3.23047	2.72015	3.22934	3.42115	2.58666	3.02026	3.62025	3.63054	3.50211	3.40611	3.61768	3.37051	3.61801
Cdkn1b	protein_coding	KNOWN	3.7	ENSMUSG00000003031	6	134870419	134875531	+	2	2.10032	1.59611	1.19394	1.56642	1.68339	1.52956	1.92927	2.86749	2.97222	2.16025	2.34808	2.18093	1.97548	1.52931	2.0119	1.86723	1.87361	1.79072
Klf4	protein_coding	KNOWN	3.4	ENSMUSG00000003032	4	55540013	55545347	-	4	-2.28634	0.197308	-1.21321	-1.14711	-0.941924	-1.22336	-1.42114	-1.58386	-1.57376	-0.960163	-1.46782	-1.76368	-2.6474	-1.20581	-2.67739	-2.38969	-2.42635	-2.40296
Hmgn2	protein_coding	KNOWN	3.7	ENSMUSG00000003038	4	133520653	133524565	-	13	2.22824	1.78091	1.82663	2.68547	2.40169	2.4457	3.67917	4.57326	4.24591	3.33851	3.41725	2.19465	1.99035	1.84314	1.67179	2.48956	2.18224	1.8942
Elf3	protein_coding	KNOWN	3.7	ENSMUSG00000003051	1	137150151	137155049	-	1	-1.53129	-2.59569	-1.03716	-1.1897	-0.153191	-0.278045	0.846555	0.685931	0.205844	0.167638	0.479954	0.373049	-1.45514	-1.90666	-0.217351	-1.30048	-0.487838	-1.26521
Cyp2c29	protein_coding	KNOWN	3.2	ENSMUSG00000003053	19	39315441	39405203	+	4	8.67899	8.63003	8.24294	7.22152	7.23686	7.82822	7.67335	7.69822	8.08293	7.55312	8.23561	8.33527	8.37379	8.64105	8.00099	7.45504	7.8382	8.73473
Cdk12	protein_coding	KNOWN	3.5	ENSMUSG00000003119	11	98064373	98139818	+	7	0.156372	-0.0334222	0.669702	0.953651	0.815962	0.408047	0.538421	0.815559	0.871539	0.828425	0.860167	0.557358	0.466293	-0.0310293	0.820662	0.702055	0.640642	0.442819
Pafah1b2	protein_coding	KNOWN	3.5	ENSMUSG00000003131	9	45773394	45792954	-	2	2.2773	2.41912	2.94149	2.99111	2.87042	2.84222	3.1552	3.35609	3.32566	3.07956	3.22257	2.50096	2.43792	2.3494	2.99255	2.79884	2.51993	2.63978
Tbc1d8	protein_coding	KNOWN	3.4	ENSMUSG00000003134	1	39428344	39535592	-	1	1.2672	2.69212	2.91372	3.41825	1.98554	3.3667	2.11284	1.78978	2.39868	1.7096	1.47853	1.06697	0.748435	2.39506	2.41271	2.31536	1.16075	2.58602
Mical3	protein_coding	KNOWN	3.6	ENSMUSG00000003178	6	120951381	121031627	-	2	-0.339868	0.115409	0.233362	1.18269	1.06351	0.416055	1.06074	1.00623	0.920252	1.12272	0.831583	0.619894	0.338149	-0.278888	-0.212126	1.09502	0.756226	-0.0372013
Mpnd	protein_coding	KNOWN	3.2	ENSMUSG00000003199	17	56145134	56156213	+	9	4.49131	4.38419	4.40291	3.97928	4.3949	4.33743	4.41684	4.46101	4.43831	4.44698	4.68398	4.40172	4.24008	4.29393	4.35851	4.33153	4.68004	4.85097
Ranbp2	protein_coding	KNOWN	3.5	ENSMUSG00000003226	10	57909600	57956903	+	1	2.87342	3.30065	3.90105	3.90988	3.49984	3.29535	3.67684	3.83992	3.86989	3.67358	3.62287	3.38258	3.4056	3.12256	3.77749	3.42258	3.14697	3.12583
Grk5	protein_coding	KNOWN	3.2	ENSMUSG00000003228	19	60965652	61168456	+	1	1.48198	0.215099	-0.544914	-0.10074	1.28509	-0.320444	-0.485622	0.531365	0.353656	-0.454165	0.997953	1.359	1.91323	0.462407	-0.632173	-0.737375	0.346933	-0.24607
Btbd2	protein_coding	KNOWN	3.2	ENSMUSG00000003344	10	80105362	80119816	-	5	1.93865	1.59981	0.659425	1.11069	1.523	0.955701	1.2744	1.07075	1.04479	1.50398	1.57116	2.01904	1.90752	1.60045	0.739571	1.72902	2.05509	1.62125
Fam108a	protein_coding	KNOWN	3.7	ENSMUSG00000003346	10	80046394	80053086	-	2	4.19886	3.97459	3.60945	3.65315	4.1608	4.20332	4.43033	4.33273	4.32384	4.34182	4.35797	4.22604	4.09253	4.01614	3.69872	4.02923	4.4717	4.07987
Fkbp11	protein_coding	KNOWN	3.6	ENSMUSG00000003355	15	98554804	98558629	-	1	3.49226	3.27845	2.76191	4.72623	5.21221	4.67243	4.43268	4.29035	4.68131	4.55087	4.91061	3.928	3.60532	3.12125	4.19312	5.15783	4.44941	3.4274
Grik5	protein_coding	KNOWN	3.3	ENSMUSG00000003378	7	25794872	25857388	-	1	-0.10834	0.07315	-0.543515	-1.15848	-0.348259	-1.14827	-1.16334	-1.43223	-1.99361	-0.966873	-1.56215	-0.637424	0.280115	-0.258883	-0.736325	-0.744254	0.574276	-0.874825
Etv3	protein_coding	KNOWN	3.4	ENSMUSG00000003382	3	87329329	87344078	+	6	0.0518445	0.437552	0.984009	0.356932	0.243636	0.069623	0.184643	0.121995	0.130396	0.329942	0.337151	0.0964547	0.20222	0.0969051	0.686298	-0.00466467	0.238921	0.040014
Fcgrt	protein_coding	KNOWN	3.1	ENSMUSG00000003420	7	52348363	52359192	-	1	5.90355	5.80137	5.50452	5.61806	5.68894	5.8764	5.97338	5.52997	5.50193	5.91483	5.28181	5.7383	5.73831	5.86599	5.42516	5.63394	5.78722	5.63826
Supt5h	protein_coding	KNOWN	3.5	ENSMUSG00000003435	7	29099917	29123738	-	1	3.49971	3.66759	3.9582	4.08733	4.08233	3.84976	4.20961	4.39955	4.36626	4.39918	4.291	4.02942	3.84182	3.5655	4.18689	3.73506	3.75109	3.70441
Inmt	protein_coding	KNOWN	3.3	ENSMUSG00000003477	6	55120620	55125037	-	2	8.1394	7.47167	6.8881	4.76126	2.74351	2.99431	5.1959	4.95182	4.48629	5.48271	6.09593	7.3395	7.73443	7.84734	6.45844	5.36271	5.94017	7.55211
Impdh1	protein_coding	KNOWN	3.6	ENSMUSG00000003500	6	29150434	29166364	-	10	-1.19034	-1.12673	-1.14596	-0.0671587	-0.247515	-0.450144	-0.204881	-0.108322	-0.109808	0.276267	0.0366125	-0.281146	-0.862688	-1.21042	-1.05528	-0.157787	-0.923792	-0.5764
Dusp3	protein_coding	KNOWN	3.6	ENSMUSG00000003518	11	101832457	101848327	-	7	2.56844	3.20892	2.96776	4.23258	3.59282	3.78388	3.81369	3.49665	3.47143	3.87085	3.27441	3.19595	2.67401	3.0057	2.7905	3.44231	2.86979	2.97323
Prodh	protein_coding	KNOWN	3.2	ENSMUSG00000003526	16	18060450	18090296	-	7	5.22917	5.21034	4.40982	3.07515	4.50064	4.40895	4.55029	4.33964	4.35322	4.79775	5.01063	5.22157	4.94235	4.96363	4.50235	3.77761	4.76048	5.17647
Slc25a1	protein_coding	KNOWN	3.2	ENSMUSG00000003528	16	17925304	17928312	-	6	6.29327	5.96889	5.45412	5.37348	6.00456	5.77394	5.96599	5.8944	5.79859	5.56071	6.11244	6.01926	6.12251	5.99463	5.41719	5.65579	6.31555	6.0186
Dgcr6	protein_coding	KNOWN	3.2	ENSMUSG00000003531	16	18052953	18071725	+	9	2.67601	2.23056	1.46873	1.40523	2.23217	2.13146	2.15103	2.20779	2.10512	2.02008	2.12584	1.99035	2.29564	2.29987	1.71389	1.96952	2.65473	2.38556
Ier3	protein_coding	KNOWN	3.5	ENSMUSG00000003541	17	35958629	35959868	+	1	-1.8848	-0.153588	2.56859	0.881372	-0.417561	1.4259	1.05158	1.25561	1.17753	0.688231	0.5959	-0.706375	-1.6342	-0.499054	1.39341	0.0928833	-0.862501	0.0186882
Klc4	protein_coding	KNOWN	3.2	ENSMUSG00000003546	17	46767574	46782104	-	2	4.04366	4.0859	3.81151	3.44144	3.58387	3.82507	3.58774	3.73345	3.96812	4.06729	4.13573	4.24367	3.97344	3.92257	4.12528	3.90979	3.8402	3.93802
Cyp17a1	protein_coding	KNOWN	3.6	ENSMUSG00000003555	19	46741655	46747464	-	3	1.73147	1.90203	2.91829	5.23921	4.50733	5.5001	4.87773	3.73759	3.52414	4.81239	4.04507	2.35884	-0.0412413	1.62927	3.12187	4.72956	3.18708	1.83364
As3mt	protein_coding	KNOWN	3.6	ENSMUSG00000003559	19	46781933	46815585	+	1	4.41488	4.33589	4.70171	5.46556	5.39013	5.33808	5.12787	4.94225	4.91	5.488	5.20442	4.52394	3.91466	4.15745	4.69163	5.48802	5.09294	4.67395
Sec14l2	protein_coding	KNOWN	3.1	ENSMUSG00000003585	11	3997042	4023418	-	6	7.12356	6.44269	5.48936	6.28796	6.95017	6.56407	6.65792	6.57586	6.63387	6.83147	7.23791	7.49475	7.31048	6.63541	5.63018	6.52756	7.13641	6.59946
Cp	protein_coding	KNOWN	3.6	ENSMUSG00000003617	3	19857054	19909145	+	16	6.72909	6.79234	7.16524	7.52666	8.1751	8.2066	7.99696	8.09514	7.98129	7.83204	7.89199	7.41387	6.83352	6.83315	7.22127	7.11886	7.3315	7.69673
Rps6ka1	protein_coding	KNOWN	3.1	ENSMUSG00000003644	4	133403205	133443712	-	9	0.843582	0.444488	-1.29978	1.24708	1.10568	0.276228	1.48715	0.920908	1.05187	1.70634	1.20977	1.56539	1.37405	0.322413	-0.524687	1.6926	1.21721	0.731279
Insig2	protein_coding	KNOWN	3.3	ENSMUSG00000003721	1	123200930	123229166	-	13	6.63027	7.42256	7.01838	6.87891	6.82248	7.10016	5.60796	6.06677	6.07627	5.25456	5.93177	6.6502	6.37681	7.1133	5.917	4.85739	5.70691	6.22481
Kpna6	protein_coding	KNOWN	3.6	ENSMUSG00000003731	4	129321224	129350011	-	6	2.43759	2.54383	2.78236	3.05338	2.92149	2.74166	3.03904	3.03562	3.05051	3.17556	2.92211	2.81093	2.74645	2.4518	2.74481	2.83553	2.79983	2.59925
Itpkc	protein_coding	KNOWN	3.5	ENSMUSG00000003752	7	27992191	28013647	-	3	0.236126	0.420454	1.37158	0.503121	0.354563	0.331344	0.846331	0.911712	0.949154	0.754398	0.833437	0.323773	0.0696885	0.247027	1.16697	0.855685	0.622155	0.333992
Adck4	protein_coding	KNOWN	3.5	ENSMUSG00000003762	7	28018042	28047271	+	7	1.75105	1.74333	2.99777	3.75068	1.83682	2.0339	2.58614	2.22662	2.23721	3.04106	2.97825	2.00568	1.89604	1.6492	2.58237	2.97877	1.88332	1.82775
Brd8	protein_coding	KNOWN	3.7	ENSMUSG00000003778	18	34758269	34784255	-	8	0.218059	0.0135063	0.256899	0.724815	0.453933	0.276386	0.603394	1.59519	1.56509	0.703935	0.945677	0.47576	0.423947	-0.0113204	0.205936	0.607188	0.250418	0.0729479
Kif20a	protein_coding	KNOWN	3.7	ENSMUSG00000003779	18	34784278	34792919	+	3	-2.32391	-2.91407	-3.23732	-2.70786	-2.62837	0.311197	1.84823	4.12913	4.34153	2.32247	3.31362	0.725029	-1.36591	-2.96064	-3.01794	-2.76429	-3.09353	-2.86974
Farsa	protein_coding	KNOWN	3.5	ENSMUSG00000003808	8	87380888	87393156	+	8	1.56079	1.47902	2.05331	2.03134	1.99428	1.77983	1.99854	2.05433	2.1319	1.90078	2.10897	1.59034	1.59553	1.40609	2.33126	1.8446	1.69642	1.63113
Gcdh	protein_coding	KNOWN	3.2	ENSMUSG00000003809	8	87410292	87417820	-	6	7.23522	7.04352	6.77935	6.54611	6.84387	6.82412	6.80722	6.81132	6.85528	6.81141	6.87557	7.33775	7.17708	6.98823	6.80619	6.97062	6.9867	6.91656
Mast2	protein_coding	KNOWN	3.6	ENSMUSG00000003810	4	115979367	116136788	-	15	0.535387	0.591962	0.824397	1.76031	1.29782	1.52067	1.73695	2.09733	1.89892	1.6009	1.7138	1.15816	0.974034	0.474003	0.899837	1.5984	1.05249	0.706578
Dnase2a	protein_coding	KNOWN	3.7	ENSMUSG00000003812	8	87432459	87446814	+	9	1.28539	0.996818	0.244509	1.18235	1.48357	1.43711	1.88415	2.16667	2.12461	1.90377	1.79499	1.49445	1.29144	1.05735	0.739532	1.617	1.53027	1.38635
Syce2	protein_coding	KNOWN	3.7	ENSMUSG00000003824	8	87396010	87412120	+	4	-2.38442	-2.88766	-3.23545	-4.00659	-2.34612	-1.61613	0.566369	1.25043	0.688521	-0.228857	-0.077779	-2.05874	-2.32588	-4.40803	-3.6771	-3.79146	-2.35635	-2.44649
Nob1	protein_coding	KNOWN	3.5	ENSMUSG00000003848	8	109936386	109948951	-	8	0.473128	0.626591	1.48123	1.29714	1.3005	1.29813	1.49717	1.52236	1.47535	1.56168	1.45808	0.279171	0.229809	0.694618	1.52369	0.942564	0.706608	0.791916
Nqo1	protein_coding	KNOWN	3.7	ENSMUSG00000003849	8	109912125	109927106	-	1	1.03376	0.661543	0.61309	1.16294	1.43527	0.863615	2.40712	2.62597	3.04708	2.47181	2.82902	1.55205	1.55728	0.87367	0.384612	1.66391	2.1829	1.0573
Ruvbl2	protein_coding	KNOWN	3.7	ENSMUSG00000003868	7	52677222	52693466	-	3	1.66599	1.38914	1.69297	2.09507	1.64445	1.67743	2.14594	2.87539	2.71083	2.28139	2.34865	1.94059	1.69083	1.32594	2.08011	2.05474	1.71223	1.49674
Gstm5	protein_coding	KNOWN	3.7	ENSMUSG00000004032	3	107698739	107701604	+	6	2.32345	2.04071	1.57904	1.47246	2.10728	2.28434	2.37719	2.31915	2.38547	2.32403	2.49723	2.15687	1.94209	1.9169	1.73688	1.78746	2.17389	2.16602
Gstm7	protein_coding	KNOWN	3.2	ENSMUSG00000004035	3	107729252	107734735	-	5	5.2671	4.74664	4.45004	3.48112	3.97206	4.44065	3.85904	3.95958	4.22018	3.93786	4.93198	4.95217	4.84297	4.81574	4.52326	3.93889	4.19655	4.41052
Gstm3	protein_coding	KNOWN	3.7	ENSMUSG00000004038	3	107745251	107772201	-	2	6.4671	6.03939	5.82096	4.85953	4.95139	6.50044	6.52429	6.1527	7.31806	7.1167	8.39378	6.98198	6.00624	5.57487	5.62049	5.1177	5.04357	5.53474
Stat3	protein_coding	KNOWN	3.4	ENSMUSG00000004040	11	100746412	100800854	-	14	3.02377	3.24563	4.98891	4.12821	4.30566	4.44619	3.87261	4.41336	4.35654	3.6158	4.31169	3.86531	3.27432	3.53141	4.90407	4.33023	4.03316	4.22421
Stat5a	protein_coding	KNOWN	3.7	ENSMUSG00000004043	11	100720665	100746483	+	7	0.895416	0.207875	0.520938	0.16666	1.14815	0.669563	0.764104	1.05375	0.904548	1.16191	0.735441	1.11013	1.13808	0.28301	0.0385252	0.511392	1.12675	0.131159
Ptrf	protein_coding	KNOWN	3.7	ENSMUSG00000004044	11	100818047	100832201	-	4	0.37349	-0.250201	-0.491111	-0.432111	0.0537181	0.253201	0.220743	0.511509	0.557202	0.466465	0.526406	0.424173	-0.137856	0.0535569	-0.792745	-0.447341	0.149995	-0.212199
Dnaja3	protein_coding	KNOWN	3.4	ENSMUSG00000004069	16	4639989	4707695	+	5	4.45185	4.68587	4.86606	4.92164	4.77876	4.77951	4.47139	4.64507	4.72144	4.64239	4.67317	4.49802	4.47054	4.51449	4.93864	4.88054	4.41957	4.49768
B230120H23Rik	protein_coding	KNOWN	3.7	ENSMUSG00000004085	2	72123694	72280667	+	6	-0.296335	-0.556564	-1.06237	-0.488315	-0.443257	-0.632342	0.955587	1.11021	0.828798	1.01647	0.644698	0.208384	-0.148284	-0.507367	-1.0883	-0.539599	-0.588886	-0.373371
Col5a3	protein_coding	KNOWN	3.2	ENSMUSG00000004098	9	20574494	20619511	-	2	1.83855	2.14113	0.97871	-1.05748	1.54673	0.173925	-0.0477962	1.04242	1.31792	0.471809	1.40725	2.09442	2.50964	1.84735	0.624595	-0.993428	1.67581	1.5151
Dnmt1	protein_coding	KNOWN	3.6	ENSMUSG00000004099	9	20711650	20757317	-	1	0.423633	0.0934502	0.110964	1.23271	1.13556	1.17319	3.04239	2.84288	2.12013	2.30355	1.78286	1.01872	0.812755	-0.107347	-0.106701	0.820286	0.734885	0.468714
Ppan	protein_coding	KNOWN	3.4	ENSMUSG00000004100	9	20692619	20696622	+	6	1.12622	2.10472	2.82348	2.45	2.0897	2.32466	2.48124	2.28549	2.13697	2.55836	2.1594	0.998253	1.24591	1.81168	2.9169	1.75272	1.70063	1.54807
Angptl2	protein_coding	KNOWN	3.2	ENSMUSG00000004105	2	33071589	33103237	+	3	0.391906	0.0516964	-0.961077	-1.70296	-0.528506	-0.589723	-0.0783731	-0.366553	-0.185443	-0.141928	-0.32191	0.403636	0.415672	0.0655134	-1.18136	-0.69094	-0.499515	-0.360704
Rg9mtd2	protein_coding	KNOWN	3.5	ENSMUSG00000004127	3	137806412	137822785	+	6	-1.18899	-1.18556	-0.699526	-0.563188	-0.906349	-0.680578	-0.525586	0.00927094	0.0460501	-0.648406	-0.294984	-0.92073	-0.852246	-1.27109	-0.497629	-0.928927	-1.2075	-0.946912
Kifc2	protein_coding	KNOWN	3.2	ENSMUSG00000004187	15	76490996	76498625	+	1	0.244373	0.230919	-1.25311	-1.30716	-0.122987	-1.16295	-0.806182	-1.12635	-1.09746	0.100435	-0.553473	0.607442	0.576288	0.024911	-1.29182	-0.258602	0.999755	0.0905301
Lpcat3	protein_coding	KNOWN	3.1	ENSMUSG00000004270	6	124613045	124654436	+	9	4.52055	4.25109	3.14465	3.93287	4.11163	4.17366	4.2081	3.72938	3.77603	4.06228	4.81519	4.55572	4.64769	4.38782	2.79986	3.9637	4.51878	4.2374
Clcn5	protein_coding	KNOWN	3.6	ENSMUSG00000004317	X	6730936	6896484	-	5	-1.25961	-1.03909	-1.07662	-0.113262	-0.522237	-0.919614	-0.0856544	0.334291	0.108792	-0.110708	-0.204905	-0.803498	-0.894278	-1.30707	-1.08105	-0.343628	-0.818734	-0.655386
Utp20	protein_coding	KNOWN	3.5	ENSMUSG00000004356	10	88209352	88289559	-	1	0.612865	0.672863	1.52536	1.55066	1.24522	0.799521	1.65958	1.53374	1.33975	1.69523	1.46351	0.939314	1.02873	0.346663	1.4488	0.987031	0.741987	0.980318
Tmed4	protein_coding	KNOWN	3.6	ENSMUSG00000004394	11	6170372	6174873	-	3	4.36582	4.26104	4.30555	5.21472	4.95389	5.12412	5.08337	4.87695	4.88231	4.99768	4.54124	4.29666	4.24785	4.23349	4.55245	4.99785	4.50124	4.32998
Bid	protein_coding	KNOWN	3.1	ENSMUSG00000004446	6	120841948	120866871	-	5	1.45616	0.554736	-0.0165427	1.54707	1.17807	0.815866	1.43058	1.01495	0.809611	1.73487	0.968896	1.35313	1.45156	0.991925	0.495811	2.14636	1.8837	1.11454
Zfp324	protein_coding	KNOWN	3.6	ENSMUSG00000004500	7	13551187	13559585	+	3	-0.770714	-1.64609	-1.03488	0.951574	0.627488	0.112725	0.685851	0.74391	0.675355	1.1378	0.95892	0.187652	0.100544	-1.4311	0.257906	0.883001	0.560141	-0.586316
Coro1c	protein_coding	KNOWN	3.7	ENSMUSG00000004530	5	114292445	114358767	-	11	0.673871	0.671144	0.343132	1.39139	1.17097	1.28785	1.9627	2.09121	1.96191	1.77214	1.85913	1.18553	1.00578	0.552701	0.286684	0.998169	0.873146	0.886275
Ndrg2	protein_coding	KNOWN	3.2	ENSMUSG00000004558	14	52524946	52533163	-	2	8.91388	8.81224	8.18909	7.62854	8.5743	8.62795	8.82267	8.51249	8.48429	8.82185	8.71234	8.96219	8.87436	8.82413	8.05376	8.07199	8.92174	8.87113
Arhgef40	protein_coding	KNOWN	3.1	ENSMUSG00000004562	14	52604508	52625922	+	3	-0.107861	-0.472962	-1.40887	0.134908	0.361923	-0.40737	0.351197	0.1589	-0.0958721	0.735673	-0.29796	0.0435437	0.0396992	-0.570787	-1.47214	0.580174	0.489767	-0.537462
Chn2	protein_coding	KNOWN	3.6	ENSMUSG00000004633	6	53989548	54251804	+	10	2.08639	1.97116	2.09158	2.50909	2.63338	2.48627	2.95444	2.6727	2.67259	2.90001	2.7935	2.16421	2.15636	2.08309	1.7315	2.45769	2.29332	1.98813
Slbp	protein_coding	KNOWN	3.7	ENSMUSG00000004642	5	33977601	33995223	-	10	1.25882	0.913546	0.868138	1.1969	1.1323	1.53206	2.79729	2.57823	1.97592	2.11623	1.7253	1.42349	1.08813	0.925318	1.33996	1.04001	0.856282	1.12873
Myo9b	protein_coding	KNOWN	3.6	ENSMUSG00000004677	8	73796613	73884611	+	4	1.15135	1.19916	0.990623	2.21702	1.88611	1.66533	2.25518	2.10648	1.99797	2.26514	1.67259	1.75056	1.5751	0.998571	0.952564	1.89188	1.66555	1.40197
Mtfp1	protein_coding	KNOWN	3.1	ENSMUSG00000004748	11	3991483	3995448	-	2	3.36558	2.78809	2.31874	2.48455	2.99488	2.47589	3.16314	3.10515	2.95689	3.31437	3.08603	2.73182	2.93558	2.91102	2.37991	2.75292	3.28694	3.05818
Rab23	protein_coding	KNOWN	3.7	ENSMUSG00000004768	1	33776727	33799409	+	9	-0.146032	-1.36472	-1.60234	-0.306593	-0.621571	-0.426272	0.00433663	0.0905445	0.257057	-0.000112622	0.445053	0.327955	-0.05542	-1.27164	-1.63084	-0.363697	-0.680404	-0.431624
Ulk2	protein_coding	KNOWN	3.2	ENSMUSG00000004798	11	61589151	61668575	-	3	3.55371	3.30728	2.44229	2.74199	3.39164	2.84298	2.92693	2.99637	3.20451	2.98147	2.68683	3.67472	3.74088	3.37032	2.56522	3.3093	3.70604	3.21978
Chmp2b	protein_coding	KNOWN	3.5	ENSMUSG00000004843	16	65539378	65562942	-	1	3.73045	3.48945	4.0748	4.40696	4.30534	4.50315	4.12236	4.63698	4.64759	4.16785	4.48421	4.28973	3.68362	3.59133	3.85875	3.90998	3.80086	3.89664
Srpk1	protein_coding	KNOWN	3.6	ENSMUSG00000004865	17	28724593	28759466	-	7	0.692022	0.663758	0.701669	1.3114	1.25617	1.0987	1.55243	1.75584	1.79561	1.45923	1.30975	0.939899	0.876083	0.548061	0.789528	1.27402	1.0805	0.808967
Lbr	protein_coding	KNOWN	3.7	ENSMUSG00000004880	1	183745447	183772532	-	1	1.25426	1.41327	0.958561	1.47439	1.43617	1.27678	2.61613	3.08968	2.67951	2.19065	2.5103	1.52985	1.31454	1.35939	1.30357	1.33964	1.34533	1.30578
5730437N04Rik	protein_coding	KNOWN	3.7	ENSMUSG00000004945	17	5410864	5440260	-	2	4.61186	4.08697	3.84928	3.84041	4.49763	4.52766	4.33736	4.41392	4.50653	4.28668	4.5338	4.30674	4.27791	4.28997	3.92461	3.96721	4.35789	4.33356
Sgsh	protein_coding	KNOWN	3.6	ENSMUSG00000005043	11	119204739	119216850	-	6	-0.16994	-0.557579	-0.433084	0.909681	0.558189	0.176595	0.951996	0.510521	0.594595	1.34159	0.580425	0.666979	0.395576	-0.480463	-0.702511	0.84016	0.526009	0.0683949
Sh2b2	protein_coding	KNOWN	3.6	ENSMUSG00000005057	5	136694019	136720773	-	1	-2.1991	-2.15273	-1.52969	-1.75797	-1.504	-1.26095	-0.284356	-1.26948	-1.3145	-0.789784	-1.09155	-1.49635	-0.98449	-2.37575	-1.6	-0.988348	-1.35215	-1.81951
Wdr1	protein_coding	KNOWN	3.5	ENSMUSG00000005103	5	38918053	38952905	-	1	3.38532	3.47102	3.92068	4.74784	3.69377	3.99568	4.1878	4.39923	4.32195	4.18844	4.11315	3.6283	3.48869	3.47118	3.33214	3.89393	3.63034	3.56198
Slc2a9	protein_coding	KNOWN	3.2	ENSMUSG00000005107	5	38740512	38894382	-	12	2.33809	2.10398	1.46418	1.1799	2.22924	1.97135	2.39371	2.15151	2.28831	2.52038	2.79927	2.59581	2.60842	2.04503	1.02738	1.62775	2.40086	2.29841
Ndrg1	protein_coding	KNOWN	3.2	ENSMUSG00000005125	15	66760883	66801202	-	13	2.22153	1.22671	1.13037	-1.58942	1.94969	0.157808	-0.823977	1.89738	1.8924	-0.626121	1.34342	1.6491	1.40001	1.60507	0.843836	-1.39285	1.73043	0.970045
Man2b1	protein_coding	KNOWN	3.2	ENSMUSG00000005142	8	87607168	87622638	+	1	4.02289	4.13613	3.70813	3.49712	3.53477	3.46026	3.79915	3.74585	3.79426	3.82892	3.78073	4.21024	4.18569	4.02965	3.6551	3.67448	3.88667	3.98664
Prdx2	protein_coding	KNOWN	3.7	ENSMUSG00000005161	8	87493486	87498733	+	8	4.80736	4.48264	4.08771	4.09483	4.524	4.6773	4.82527	4.80042	4.81209	4.82086	4.88623	4.79352	4.47175	4.57093	4.27792	4.43765	4.67222	4.74962
Senp3	protein_coding	KNOWN	3.5	ENSMUSG00000005204	11	69486612	69495586	-	10	2.56536	2.67407	2.84631	3.01999	3.00072	2.88731	3.00453	3.20869	3.1378	3.10243	2.97679	2.78005	2.65684	2.58974	3.10713	2.90551	2.78921	2.68655
Plekha8	protein_coding	KNOWN	3.6	ENSMUSG00000005225	6	54545105	54595833	+	2	1.38196	1.23603	1.24285	2.30552	2.09985	2.21021	2.79131	2.53247	2.45384	2.90423	2.47143	1.86042	1.56205	1.19207	1.30366	2.06249	1.8639	1.41417
Spc25	protein_coding	KNOWN	3.7	ENSMUSG00000005233	2	69031952	69044251	-	10	-0.598059	-0.685562	-2.22361	-0.28585	0.549247	1.29674	3.29916	4.23508	3.96933	2.89787	2.93294	0.867347	-0.11253	-0.762085	-2.25515	-0.403505	-0.379813	-0.830485
Ripk4	protein_coding	KNOWN	3.6	ENSMUSG00000005251	16	97963540	97985344	-	2	-0.105407	1.10278	0.339043	0.716846	0.475298	0.51996	1.07389	0.880667	0.753516	1.48254	0.998102	0.366412	-0.00169457	0.572453	0.18458	0.546343	0.494543	0.193811
Prlr	protein_coding	KNOWN	3.7	ENSMUSG00000005268	15	10106993	10303504	+	14	2.92289	2.27941	1.9254	1.89895	3.11629	2.87255	3.15892	3.3118	3.08093	3.58891	3.37544	2.93883	2.56616	2.31784	1.7238	2.74779	2.98766	3.30526
Crbn	protein_coding	KNOWN	3.3	ENSMUSG00000005362	6	106728243	106750068	-	5	2.08855	2.01283	1.71058	1.89113	1.85459	1.73302	1.6016	1.79476	1.96399	1.80096	1.88083	2.29535	2.19816	2.01649	1.81275	2.04408	1.98246	2.00079
Msh6	protein_coding	KNOWN	3.6	ENSMUSG00000005370	17	88374390	88390223	+	1	1.2833	0.925587	0.401031	1.45372	1.38082	1.34538	2.994	2.00949	1.6486	2.53925	1.53773	1.56155	1.58829	0.693252	0.64915	1.55857	1.3833	1.14757
Mlxipl	protein_coding	KNOWN	3.2	ENSMUSG00000005373	5	135582761	135614254	+	9	5.08816	4.93772	4.07697	3.03011	4.38206	3.59772	3.68028	3.96618	4.10268	4.10277	4.72618	4.86512	5.41025	4.67994	4.00528	4.35203	5.28762	4.63522
Tbl2	protein_coding	KNOWN	3.5	ENSMUSG00000005374	5	135625527	135639743	+	4	0.732613	0.725621	2.23698	2.17637	1.98265	2.01239	2.16044	2.93015	2.59496	2.1334	2.32488	1.35515	1.1654	0.674242	2.62267	2.29292	1.73599	1.40339
Nid1	protein_coding	KNOWN	3.5	ENSMUSG00000005397	13	13529869	13604542	+	1	0.675559	0.561821	1.74204	2.62717	1.96951	1.62656	2.97052	2.86583	2.84025	3.26809	3.47616	2.06699	0.986083	0.511058	0.983909	0.709905	0.657947	0.755453
Mcm5	protein_coding	KNOWN	3.7	ENSMUSG00000005410	8	77633427	77652338	+	2	-1.25531	-2.01815	-2.53899	-0.779663	0.910624	1.24374	4.66745	4.15237	3.13421	3.34041	2.27042	0.0208026	-0.979283	-1.78342	-2.49356	-2.13757	-1.43284	-0.964472
Hmox1	protein_coding	KNOWN	3.5	ENSMUSG00000005413	8	77617490	77624495	+	4	1.0812	1.30288	4.35842	3.551	2.60751	3.50207	3.49909	3.39568	2.9445	2.33515	2.76133	2.17817	1.86175	1.93387	4.21172	2.65589	1.99476	2.48729
Pafah1b3	protein_coding	KNOWN	3.7	ENSMUSG00000005447	7	26080068	26083005	-	7	-0.600368	-1.04061	-1.69363	-0.668183	-0.239688	-0.456728	0.213537	0.800861	0.822111	0.506996	0.851648	-0.318213	-0.854597	-1.01945	-1.05224	-0.70363	0.135173	-0.0801593
Prkaca	protein_coding	KNOWN	3.1	ENSMUSG00000005469	8	86496877	86520344	+	2	4.45183	4.11268	3.30178	4.10757	4.63236	4.05951	4.60983	4.64749	4.54013	4.62044	4.66987	4.49525	4.56374	4.19891	3.4228	4.16672	4.66241	4.22819
Asf1b	protein_coding	KNOWN	3.7	ENSMUSG00000005470	8	86479406	86494096	+	3	-3.09247	-3.52711	-6.57842	-4.7066	-1.4431	-1.12334	2.34509	2.3266	1.83291	1.50763	0.868633	-1.54061	-3.03295	-3.40021	-6.17562	-2.90992	-2.38146	-2.72699
Ddx39	protein_coding	KNOWN	3.5	ENSMUSG00000005481	8	86239076	86250791	+	7	1.16494	0.900514	1.51525	2.16861	1.65034	1.52493	1.92616	2.59401	2.65444	2.07633	2.27907	0.897319	0.691332	0.802682	1.54102	2.01989	0.987911	1.09226
Dnajb1	protein_coding	KNOWN	3.7	ENSMUSG00000005483	8	86132074	86135801	+	2	2.31152	2.10846	1.93519	2.72245	2.51445	2.40141	3.6255	3.36717	3.47949	3.09019	3.17061	2.13562	2.01311	2.31261	3.194	3.24517	3.2321	2.99627
Ndufs3	protein_coding	KNOWN	3.2	ENSMUSG00000005510	2	90734791	90744984	-	6	5.23944	4.97375	4.91431	4.69646	4.73099	5.02349	4.96218	4.77189	4.80572	4.83074	5.05197	4.99946	4.92037	5.10372	5.01933	4.91964	4.76471	4.83525
Por	protein_coding	KNOWN	3.4	ENSMUSG00000005514	5	136145903	136211196	+	9	5.06752	6.48733	6.71403	6.68583	6.30122	6.98853	7.28125	5.92755	5.87475	7.2508	5.96384	4.94521	4.47775	5.97788	6.52041	6.68967	5.62816	5.8947
Cyp2a5	protein_coding	KNOWN	3.2	ENSMUSG00000005547	7	27620324	27628567	+	5	6.46331	6.45691	5.28357	4.121	3.65129	4.46622	7.00973	5.40622	5.72149	7.32078	7.09416	6.6227	6.50783	6.01256	5.78907	6.00994	5.85191	5.73392
Adcy9	protein_coding	KNOWN	3.1	ENSMUSG00000005580	16	4287529	4420498	-	4	1.26147	1.37556	-0.2508	0.768711	1.13007	0.459061	0.79013	0.363962	0.738298	1.07244	0.58676	1.32996	1.4391	0.921163	-0.574408	1.02067	1.14321	0.965832
Ctr9	protein_coding	KNOWN	3.7	ENSMUSG00000005609	7	118172465	118199891	+	9	1.68497	1.58751	1.72442	2.11309	2.11308	1.99328	2.37104	2.83732	2.7278	2.55201	2.54866	1.96762	1.78887	1.50646	1.79624	1.93036	1.9747	1.79278
Mthfd2	protein_coding	KNOWN	3.7	ENSMUSG00000005667	6	83255685	83267600	-	4	-0.587883	-0.828688	-0.742658	-0.612754	-0.208689	0.0451103	0.57655	1.79039	1.1704	-0.280629	0.63847	-0.0838161	-0.592633	-0.618792	0.553781	-0.463072	-1.30376	-0.278833
Kit	protein_coding	KNOWN	3.6	ENSMUSG00000005672	5	75970941	76052747	+	6	-1.56463	-1.43525	-1.35361	-0.682056	-0.269388	-0.145882	-0.530989	-0.133729	-0.247789	-0.0413429	-0.436447	-0.417854	-1.03139	-1.31891	-1.6892	-1.44903	-1.60093	-0.837869
Tomm40l	protein_coding	KNOWN	3.1	ENSMUSG00000005674	1	173147933	173152645	-	8	1.48246	1.33472	1.0849	1.81397	1.09755	1.09354	0.770513	1.38389	1.69592	1.05205	1.90831	1.50631	1.72713	1.35181	1.04934	1.67943	1.30102	1.58877
Nr1i3	protein_coding	KNOWN	3.6	ENSMUSG00000005677	1	173144101	173150832	+	9	4.64595	3.91375	2.58918	5.30803	5.56329	4.39372	5.50356	4.3629	4.24235	5.45087	3.82211	3.97248	4.26111	3.82829	2.4327	5.68658	5.26534	4.00616
Apoa2	protein_coding	KNOWN	3.3	ENSMUSG00000005681	1	173155185	173156510	+	4	13.1836	12.7021	12.5642	12.1038	12.0738	12.2884	12.0767	12.0095	11.902	11.8516	11.5635	12.3346	12.7422	12.9459	12.6422	12.4903	12.7027	12.6568
Cs	protein_coding	KNOWN	3.2	ENSMUSG00000005683	10	127774888	127799535	+	1	5.52136	5.40123	5.04602	4.81752	5.60573	5.25902	5.34526	5.395	5.47483	5.32928	5.7617	5.71636	5.50442	5.33414	4.8822	4.63503	5.30119	5.15602
Tfap4	protein_coding	KNOWN	3.1	ENSMUSG00000005718	16	4544661	4559720	-	1	0.363855	-1.35958	-1.67158	0.0944897	-0.350069	-0.560678	0.400898	-0.0625188	-0.266458	0.659197	-0.483318	-0.0670155	-0.0191433	-0.78353	-1.37	0.0945844	0.29803	-0.27165
Ranbp1	protein_coding	KNOWN	3.5	ENSMUSG00000005732	16	18239877	18248825	-	4	3.22023	2.92978	3.63772	3.94709	3.50889	3.75993	4.49827	4.86657	4.31698	4.0445	4.12167	3.074	3.26541	3.02785	3.62045	3.61041	3.14794	3.20435
Rfx5	protein_coding	KNOWN	3.1	ENSMUSG00000005774	3	94757997	94765483	+	18	0.635258	0.129463	-0.656324	1.01822	0.56801	0.397434	0.505576	1.00793	0.914781	1.18512	0.88697	1.03466	0.990512	0.127036	0.0943651	1.25492	0.728437	0.151348
Slc30a4	protein_coding	KNOWN	3.5	ENSMUSG00000005802	2	122506969	122528399	-	2	0.958257	1.0482	1.45692	1.76624	1.6525	1.28312	1.6647	1.89636	2.06513	1.65837	1.71032	1.50812	1.17289	0.898052	1.28285	1.78549	1.41868	1.25996
Sqrdl	protein_coding	KNOWN	3.7	ENSMUSG00000005803	2	122590973	122635305	+	9	4.90827	4.6098	4.57509	4.18213	4.32582	4.53373	4.78194	4.99508	5.0473	4.89566	5.43725	5.0707	4.80352	4.67631	4.47841	4.32855	4.73612	5.04915
Gpr108	protein_coding	KNOWN	3.3	ENSMUSG00000005823	17	57374341	57387082	-	1	3.05724	3.13369	2.65212	2.26813	2.80243	2.36167	2.50759	2.2732	2.34548	2.50274	1.61685	2.78504	3.08388	3.08818	2.57667	2.77999	3.15668	2.90147
Gata6	protein_coding	KNOWN	3.5	ENSMUSG00000005836	18	11052508	11085633	+	1	0.783196	0.397841	1.63386	1.27383	1.00848	0.886177	1.73159	1.77488	1.7883	1.55426	1.46941	0.715781	0.565408	0.470513	1.34553	1.20079	1.06053	1.231
Rsl1d1	protein_coding	KNOWN	3.5	ENSMUSG00000005846	16	11193063	11203424	-	5	3.77529	3.82096	4.1963	4.1149	3.82455	3.88836	4.32972	4.1299	4.03533	4.28192	4.00102	3.84594	3.8279	3.86042	4.33617	3.61939	3.54792	3.90041
Ergic3	protein_coding	KNOWN	3.7	ENSMUSG00000005881	2	155833781	155844015	+	10	4.61146	4.437	4.02531	3.93594	4.38659	4.4788	4.46976	4.54202	4.64741	4.53195	4.53818	4.54176	4.36101	4.46443	4.10158	4.10327	4.59416	4.64487
Nr2c2	protein_coding	KNOWN	3.1	ENSMUSG00000005893	6	92041384	92123051	+	5	1.32938	1.15006	0.665831	1.12533	1.10915	0.857598	0.70064	1.37776	1.44893	0.578216	0.926283	1.47897	1.42985	1.10114	0.820808	1.67018	1.18425	1.25776
Nr2c1	protein_coding	KNOWN	3.2	ENSMUSG00000005897	10	93610768	93659956	+	3	1.59104	1.44848	0.985263	1.16297	1.25234	1.39692	1.03802	1.01735	1.342	1.21839	1.42336	1.65033	1.82725	1.48758	0.751586	1.30952	1.43883	1.73194
Shpk	protein_coding	KNOWN	3.3	ENSMUSG00000005951	11	73012962	73038013	+	2	3.51944	3.43597	3.54154	3.31074	3.31583	3.03048	3.23634	2.9914	3.12838	3.62728	3.26324	3.72919	3.72804	3.25092	3.41134	3.49493	3.49411	3.45843
Tuft1	protein_coding	KNOWN	3.6	ENSMUSG00000005968	3	94416679	94462794	-	6	0.622304	1.64927	0.506035	1.67289	0.936008	1.67074	1.6871	1.11125	1.41562	1.78507	1.23034	0.511272	0.58328	1.19048	0.030179	0.573996	0.629825	0.970927
Nat15	protein_coding	KNOWN	3.1	ENSMUSG00000005982	16	3872375	3904770	+	11	3.98684	3.81956	2.93804	3.66079	4.1632	3.71162	4.2805	3.80119	3.73629	4.29658	3.5624	3.8714	4.04867	3.7561	3.01898	4.13313	4.47074	3.85698
Tpr	protein_coding	KNOWN	3.6	ENSMUSG00000006005	1	152239968	152297065	+	15	2.2677	2.45705	2.63315	3.10178	2.96334	2.80444	3.2205	3.45912	3.47403	3.3877	3.14375	2.79981	2.58638	2.35997	2.48664	2.58173	2.50964	2.45505
Prg4	protein_coding	KNOWN	3.5	ENSMUSG00000006014	1	152296542	152313295	-	8	3.00501	3.17689	5.28737	5.02465	5.41072	5.09424	5.41077	6.26119	6.17962	6.00305	6.22247	5.06736	3.33274	3.26682	5.43064	5.64983	5.24443	6.1465
Kptn	protein_coding	KNOWN	3.2	ENSMUSG00000006021	7	16705244	16712865	+	8	1.62665	1.45152	0.988253	0.845258	1.26433	1.27721	1.29782	1.43588	1.47067	1.23176	1.50792	1.49108	1.62397	1.43708	0.970784	0.908266	1.26351	1.47132
Sra1	protein_coding	KNOWN	3.4	ENSMUSG00000006050	18	36826335	36830850	-	6	3.81953	4.26367	4.18713	4.27428	4.18635	4.32622	4.1318	3.96826	3.98086	4.14432	3.9048	3.61233	3.55924	3.91969	4.11895	4.31556	3.94055	3.90821
Crkl	protein_coding	KNOWN	3.5	ENSMUSG00000006134	16	17452080	17486348	+	1	2.16908	1.99883	2.77281	2.91091	2.71248	2.7186	2.66456	2.8861	2.82368	2.6355	3.07229	2.54825	2.34402	1.92645	2.98631	2.83897	2.54014	2.60649
Htra1	protein_coding	KNOWN	3.2	ENSMUSG00000006205	7	138079625	138129174	+	5	-0.76884	-1.19034	-1.82043	-2.3053	-2.12336	-1.78637	-2.1636	-1.7242	-1.06377	-2.05406	-1.64894	-0.745525	-1.33076	-1.06305	-2.12708	-2.72584	-1.80686	-1.19463
Fam131c	protein_coding	KNOWN	3.6	ENSMUSG00000006218	4	140924135	140940090	+	1	0.00120632	-0.259282	-1.73182	1.27738	0.668111	0.916004	1.30247	0.510468	0.780255	1.94163	1.18139	1.2992	-0.0535489	-0.154745	-1.39958	0.668501	0.625793	0.143261
Fblim1	protein_coding	KNOWN	3.6	ENSMUSG00000006219	4	141131977	141162011	-	15	-2.55072	-3.14355	-2.46099	-1.39968	-1.00112	-0.889749	-1.35854	-0.869495	-0.799846	-1.86066	-0.831027	-1.56793	-2.56055	-2.74102	-3.10891	-2.60732	-2.20517	-2.76412
Osgep	protein_coding	KNOWN	3.2	ENSMUSG00000006289	14	51526153	51544568	-	8	1.44234	0.964411	1.23419	0.913804	0.994382	0.948751	0.911166	1.5086	1.40223	0.60513	1.3334	1.04839	1.11201	1.20401	1.26794	1.2116	1.18541	1.09107
Crip2	protein_coding	KNOWN	3.7	ENSMUSG00000006356	12	114378447	114383715	+	1	5.11958	4.73099	5.07915	4.23235	5.49272	5.41444	5.66925	6.25507	6.11732	5.80369	5.86871	5.13732	4.86455	4.87905	4.89512	3.79544	5.17475	5.12799
Cbfa2t3	protein_coding	KNOWN	3.6	ENSMUSG00000006362	8	125152639	125223009	-	7	-2.8046	-2.7041	-2.74274	0.475754	-1.51521	-0.777736	-1.3845	-2.41238	-2.68622	-1.70043	-2.69509	-2.39913	-2.33297	-2.97527	-3.23195	-1.68538	-1.78328	-3.03781
Pgrmc1	protein_coding	KNOWN	3.2	ENSMUSG00000006373	X	34138201	34146074	+	2	9.12455	9.00226	8.63256	8.28714	8.48255	8.52634	8.87261	8.69677	8.86533	8.79055	8.83652	9.13408	9.16324	9.00875	8.55959	8.48789	8.76252	8.94343
Gcat	protein_coding	KNOWN	3.2	ENSMUSG00000006378	15	78861304	78873988	+	3	4.41239	4.16682	3.62979	3.05012	3.38068	3.41618	3.20547	3.40033	3.48924	3.44533	4.13453	4.19312	4.03161	4.14166	3.58896	3.39308	3.79129	4.10163
Hyi	protein_coding	KNOWN	3.2	ENSMUSG00000006395	4	118032595	118035349	+	4	4.27774	3.72329	2.65966	2.51412	2.62861	2.28817	2.59485	3.05377	3.33664	3.54388	3.34614	3.66493	4.04657	3.93396	2.79366	2.69777	3.61973	3.50701
Cdc20	protein_coding	KNOWN	3.7	ENSMUSG00000006398	4	118105506	118109957	-	4	-2.01983	-3.53362	-3.5981	-3.31579	-2.28043	1.60974	3.44329	5.60308	5.81805	3.66653	4.767	2.20043	-0.0520643	-3.65786	-2.39327	-4.04946	-3.90515	-2.52274
Pfdn2	protein_coding	KNOWN	3.4	ENSMUSG00000006412	1	173275801	173289385	+	3	3.86081	3.73808	3.91674	3.89443	3.47246	3.86793	3.61873	3.56785	3.53802	3.79004	3.54377	3.42383	3.58158	3.78514	4.00363	3.88123	3.4499	3.65458
Epha2	protein_coding	KNOWN	3.4	ENSMUSG00000006445	4	140857155	140885299	+	4	1.65005	3.26983	2.65992	3.18301	2.47633	3.63085	3.08558	2.39678	2.15697	3.43631	1.79612	1.60008	1.48511	2.4864	2.2083	2.18693	2.11798	1.55068
Pdk1	protein_coding	KNOWN	3.3	ENSMUSG00000006494	2	71711281	71741915	+	8	3.26061	2.92573	2.36546	1.51344	2.42594	1.37923	1.83507	1.7243	1.82561	1.88132	2.19338	3.10342	3.03905	2.9085	2.08173	2.11127	2.95428	2.8659
Mvd	protein_coding	KNOWN	3.1	ENSMUSG00000006517	8	124957496	124967322	-	1	3.69441	1.78044	0.0376525	2.33436	3.72848	2.84126	3.74302	3.20148	3.14658	2.92134	4.76066	4.21661	3.63599	2.73879	3.13661	3.44406	5.00396	2.9192
Itih3	protein_coding	KNOWN	3.5	ENSMUSG00000006522	14	31721759	31736946	-	5	7.36881	7.68694	9.1345	9.40411	9.62976	9.5481	9.56685	9.67259	9.60979	9.43929	9.19876	8.54614	7.58535	7.57551	8.65942	8.90991	9.17135	9.54253
Tmem110	protein_coding	KNOWN	3.5	ENSMUSG00000006526	14	31638776	31690172	+	5	0.818507	0.724377	1.76465	1.30185	1.47286	1.27977	1.63727	1.93993	1.66422	1.57907	1.55839	1.05662	1.00753	0.46151	1.56931	1.54955	1.26159	1.00601
Atp7b	protein_coding	KNOWN	3.1	ENSMUSG00000006567	8	23103257	23170777	-	2	1.73344	1.3474	0.685337	1.57974	1.97822	1.23775	1.89539	1.51698	1.71735	2.41201	2.08923	2.04615	2.27051	1.21296	0.34208	1.80314	2.09067	1.41523
Cdt1	protein_coding	KNOWN	3.6	ENSMUSG00000006585	8	125091915	125097028	+	1	-0.786778	-0.536633	-2.67238	0.622293	0.207316	1.38748	3.82559	2.32306	1.63556	2.90048	0.754728	-0.0188277	-0.246221	-0.799736	-1.45766	-0.0754686	-1.23532	-0.813736
Aprt	protein_coding	KNOWN	3.6	ENSMUSG00000006589	8	125098537	125100807	-	1	4.43582	4.15064	3.81683	4.95528	5.21151	5.43537	5.5363	5.54601	5.39555	5.5516	5.63151	4.79057	3.92557	4.0383	4.07023	4.61739	4.54696	4.27802
Gtf2h1	protein_coding	KNOWN	3.5	ENSMUSG00000006599	7	54051473	54079170	+	6	2.6084	2.47706	2.97791	3.1537	2.80932	2.84211	3.06475	3.26096	3.18338	2.97174	3.08224	2.72566	2.6771	2.67049	3.13774	3.14473	2.64915	2.76425
Hfe	protein_coding	KNOWN	3.5	ENSMUSG00000006611	13	23793903	23802723	-	4	3.39957	3.27878	3.69881	3.45153	3.75489	3.56164	3.43603	3.5577	3.5989	3.59153	3.66521	3.55433	3.45096	3.32463	3.50954	3.34378	3.52248	3.48468
Slc5a6	protein_coding	KNOWN	3.6	ENSMUSG00000006641	5	31338409	31351297	-	7	-0.395673	-0.325017	-0.861045	1.87529	0.265583	1.01789	2.26962	0.527439	0.317011	1.99914	0.208323	0.187609	0.0806548	-0.384057	-0.346979	1.70057	0.308329	-0.244927
Usp19	protein_coding	KNOWN	3.5	ENSMUSG00000006676	9	108393020	108404670	+	3	3.1189	3.39649	3.45781	3.5035	3.30419	3.30534	3.33395	3.47416	3.53935	3.47029	3.31032	3.32914	3.40105	3.19633	3.47895	3.43003	3.26613	3.09275
Pola1	protein_coding	KNOWN	3.7	ENSMUSG00000006678	X	90550106	90877494	-	5	-1.52969	-1.97879	-2.85992	-2.26512	-1.3455	-1.78022	0.760398	1.24765	0.132216	-0.257402	0.00397758	-1.08607	-1.48142	-1.95227	-2.99411	-2.14383	-2.0688	-1.42392
D130043K22Rik	protein_coding	KNOWN	3.1	ENSMUSG00000006711	13	24937004	24993139	+	4	-0.584868	-1.45683	-3.66203	-2.14534	-1.2104	-1.96978	-0.710562	-1.32587	-1.50366	-0.256091	-0.109087	-0.492872	0.00358065	-1.09603	-3.67166	-1.78639	-0.888444	-1.02064
Gmnn	protein_coding	KNOWN	3.7	ENSMUSG00000006715	13	24843714	24853792	-	5	1.25295	0.623756	-1.08635	1.16596	1.36686	1.25175	3.63731	3.37032	2.92062	2.97001	2.17846	1.60021	1.28365	0.665769	0.0136502	1.43545	1.18638	0.498021
Acot13	protein_coding	KNOWN	3.2	ENSMUSG00000006717	13	24909817	24923386	-	1	5.35636	4.86144	4.35777	4.06095	4.81937	4.6349	5.03316	4.98967	4.95832	5.17956	5.64918	5.25964	5.13387	5.02703	4.29587	4.3285	5.10626	5.08041
Cdk4	protein_coding	KNOWN	3.6	ENSMUSG00000006728	10	126500590	126504976	+	9	2.61247	2.20115	2.18894	3.16937	2.83776	2.88122	3.61122	3.3233	2.98143	3.5262	2.88384	2.71699	2.52331	2.26915	2.42156	2.9425	2.72944	2.44356
Mettl1	protein_coding	KNOWN	3.6	ENSMUSG00000006732	10	126478470	126483421	+	5	1.32369	1.13618	1.74015	2.60855	2.29255	2.29559	2.01829	2.069	2.12932	2.11236	2.2852	1.70366	1.51309	1.03711	1.7916	2.35181	1.61487	1.36461
Tspan31	protein_coding	KNOWN	3.6	ENSMUSG00000006736	10	126504373	126507317	-	1	7.08484	6.8908	7.04694	7.931	7.76335	7.9865	7.84377	7.72639	7.57207	7.64191	7.43555	7.21379	6.96963	6.88726	7.06975	7.80648	7.46682	7.00058
Kif5b	protein_coding	KNOWN	3.5	ENSMUSG00000006740	18	6201000	6242172	-	6	2.32056	2.58019	3.42067	3.3334	3.02223	2.8572	3.02224	3.29523	3.20622	3.02539	3.14221	2.62695	2.45819	2.41781	3.35634	2.72281	2.25493	2.56222
Saal1	protein_coding	KNOWN	3.6	ENSMUSG00000006763	7	53941478	53966050	-	6	-1.24422	-1.44702	-1.11477	-0.63673	-0.845498	-0.883365	-0.327803	0.0976198	-0.29201	-0.409192	-0.312579	-1.05014	-1.31637	-1.50774	-1.21527	-0.596932	-1.26493	-0.891934
Cnp	protein_coding	KNOWN	3.2	ENSMUSG00000006782	11	100436218	100453043	+	4	1.87814	1.38927	0.436698	-0.0172155	1.33188	0.817542	0.769802	1.71616	1.85579	1.40202	2.15317	2.26968	1.68208	1.43832	0.47942	0.398126	1.54193	1.73329
Sulf2	protein_coding	KNOWN	3.7	ENSMUSG00000006800	2	165898589	165981163	-	7	0.246731	0.460968	0.515635	0.351735	0.249972	0.548556	1.9516	1.59626	1.27879	2.38873	1.54771	1.43353	0.692834	0.100643	-0.115069	-0.19725	0.0827464	-0.0797314
Sod2	protein_coding	KNOWN	3.4	ENSMUSG00000006818	17	13200705	13210985	+	1	5.32805	5.0683	6.44935	5.75861	5.42667	5.23001	5.1017	5.10226	4.93636	5.09616	5.11265	5.11562	5.20876	5.10869	6.26701	5.74168	5.19292	4.95012
Tmco6	protein_coding	KNOWN	3.2	ENSMUSG00000006850	18	36894722	36902045	+	1	1.75665	1.19939	0.540227	0.955455	1.39197	1.22094	0.514101	1.06905	1.20653	0.51905	1.0328	1.6141	1.48623	1.35181	1.12769	1.88206	1.86143	1.40405
Vars	protein_coding	KNOWN	3.7	ENSMUSG00000007029	17	35137932	35153267	+	14	2.13303	2.18927	2.16075	2.62059	2.5463	2.23364	3.55209	4.1706	4.09066	3.55208	3.73135	2.53896	2.36754	1.95048	2.28686	2.61311	2.22487	2.26084
Neu1	protein_coding	KNOWN	3.7	ENSMUSG00000007038	17	35068198	35072898	+	3	2.84264	2.50497	1.53221	2.60485	2.98609	2.74933	3.22664	3.17764	3.37844	3.30763	3.11733	3.05507	2.65413	2.58955	1.89901	2.89486	3.10623	2.75511
Lsm2	protein_coding	KNOWN	3.7	ENSMUSG00000007050	17	35118807	35122836	+	12	1.40898	0.741744	0.816723	1.13297	1.19594	1.44198	2.41275	2.78646	2.49379	1.68477	1.87731	0.852703	1.19084	1.13758	1.31059	1.46364	1.26281	0.982075
Pole	protein_coding	KNOWN	3.7	ENSMUSG00000007080	5	110715325	110766493	+	6	-2.74887	-3.09294	-4.50617	-3.35329	-1.78127	-1.90416	1.5651	1.39638	0.485599	0.736637	-0.154891	-2.04296	-2.07117	-3.35238	-4.62358	-3.60212	-2.92469	-2.99609
Mrpl49	protein_coding	KNOWN	3.7	ENSMUSG00000007338	19	6053630	6057758	-	2	3.68559	2.99417	2.59253	3.20925	3.64944	3.41343	3.82823	4.11531	3.90531	3.79006	3.76955	3.64833	3.59126	3.10135	2.63539	3.49713	3.61425	3.31292
Lrrc8a	protein_coding	KNOWN	3.5	ENSMUSG00000007476	2	30093235	30137668	+	3	1.52752	1.94224	2.9807	2.32966	2.14434	2.40506	2.58049	2.55241	2.64522	2.35186	2.36187	1.93263	1.61746	1.82898	2.71351	2.37968	1.98596	2.27042
Fance	protein_coding	KNOWN	3.1	ENSMUSG00000007570	17	28450475	28463513	+	15	0.793815	0.335076	-0.209454	0.21173	0.38785	-0.154002	0.049702	0.252054	0.0782522	0.422577	0.0523032	0.586454	0.704788	0.322339	-0.372698	0.590354	0.888362	0.441616
Tinf2	protein_coding	KNOWN	3.6	ENSMUSG00000007589	14	56295455	56300654	-	4	1.26744	1.00287	1.19622	1.9297	1.90689	1.68145	3.15812	3.34457	3.04056	2.59399	2.19427	1.20948	1.28679	1.08542	1.44965	1.95247	1.36489	1.40697
Hapln4	protein_coding	KNOWN	3.6	ENSMUSG00000007594	8	72607428	72614761	+	1	1.21509	1.3278	0.691128	2.3224	2.67512	2.26316	2.31291	2.0024	2.41578	2.32648	2.40053	2.42245	1.69789	1.05497	1.49353	2.64665	2.25976	2.31601
Tgfbr1	protein_coding	KNOWN	3.5	ENSMUSG00000007613	4	47366094	47427803	+	5	1.3927	1.75531	1.90818	2.31533	1.99858	1.95909	2.13773	2.14946	2.19697	1.97408	1.78774	1.79168	1.71467	1.58253	2.06861	2.32806	1.6177	1.64569
Rad51c	protein_coding	KNOWN	3.7	ENSMUSG00000007646	11	87190147	87218456	-	4	-2.74552	-2.27699	-2.49797	-1.98973	-2.40948	-2.12013	0.197606	0.891359	-0.32543	-0.422801	-0.542749	-1.99415	-2.34838	-2.44839	-2.48714	-1.28015	-2.72392	-2.09258
Cav1	protein_coding	KNOWN	3.2	ENSMUSG00000007655	6	17256335	17291452	+	10	-0.305447	-0.755686	-1.29911	-1.14121	-1.27391	-0.7719	-0.835868	-0.290598	-0.343003	-0.456367	-0.60575	0.301441	-0.0671485	-0.685674	-1.32825	-0.637027	-0.322395	-0.627187
Bcl2l1	protein_coding	KNOWN	3.4	ENSMUSG00000007659	2	152593052	152657464	-	10	2.95419	3.50869	4.64808	2.23886	2.62372	2.84297	2.98403	2.77787	2.73837	2.77643	2.48801	2.37929	2.25944	2.96132	3.86223	1.78113	2.35577	2.78918
Zfp655	protein_coding	KNOWN	3.4	ENSMUSG00000007812	5	145992592	146008175	+	3	2.1483	2.59385	2.73585	3.32806	2.60037	3.02365	2.37037	2.33128	2.42155	2.41721	2.38028	2.47423	2.89834	2.29268	2.49204	2.73063	2.15181	2.22542
Ankrd26	protein_coding	KNOWN	3.6	ENSMUSG00000007827	6	118452582	118512274	-	3	-0.947841	-1.31252	-1.64832	-0.184732	-0.350263	-1.05846	0.505325	0.159363	0.0987615	0.293279	0.00430611	-0.508506	-0.575109	-1.5078	-1.21836	-0.362099	-0.447614	-0.965573
Prrg2	protein_coding	KNOWN	3.1	ENSMUSG00000007837	7	52308983	52318047	-	9	2.94198	2.69278	1.8487	2.71522	3.04236	2.72333	2.72501	2.77416	2.84325	2.93125	2.76141	2.88063	2.73312	2.73188	2.18834	3.00863	3.27021	2.81525
Id3	protein_coding	KNOWN	3.5	ENSMUSG00000007872	4	135699412	135701670	+	3	3.64431	3.0986	5.69317	5.16189	4.68662	5.37898	5.04215	4.72052	4.79774	5.00336	4.26014	3.93205	4.80536	2.81181	5.54469	3.8765	4.90522	4.73994
Arid1a	protein_coding	KNOWN	3.6	ENSMUSG00000007880	4	133234923	133312684	-	7	1.15208	0.687352	1.00571	1.92632	1.55644	1.40369	1.79685	2.08162	1.86857	2.16414	1.73712	1.59261	1.50347	0.654453	1.03611	1.88956	1.6103	1.08602
Abhd8	protein_coding	KNOWN	3.7	ENSMUSG00000007950	8	73980599	73987556	-	1	0.659918	0.30118	-1.15222	-0.0961743	0.89526	0.230048	1.06173	1.89562	1.66366	1.37011	1.39301	1.00568	0.483819	0.187107	-0.936215	0.776526	1.40826	0.496992
Mid1ip1	protein_coding	KNOWN	3.2	ENSMUSG00000008035	X	10292139	10296816	+	5	3.59552	3.16916	1.81742	2.10226	3.14315	1.91437	3.93363	3.23775	2.84062	4.35039	4.22696	4.1758	4.23848	2.80931	2.74056	3.15084	4.58751	3.6481
Fgfrl1	protein_coding	KNOWN	3.1	ENSMUSG00000008090	5	109123248	109135969	+	2	2.39323	2.24129	1.1098	2.3248	2.34963	1.34975	3.09569	2.43833	2.30804	2.85415	1.79442	2.21584	2.38942	2.15843	1.30505	2.73814	2.6762	2.11602
Clstn3	protein_coding	KNOWN	3.1	ENSMUSG00000008153	6	124380777	124414812	-	7	0.238403	-0.451984	-1.64557	1.14768	0.436205	0.140086	0.767116	0.661302	0.292554	1.52297	1.01455	1.21831	1.68762	-0.277223	-2.77669	0.585905	0.221648	-0.644011
Fbxw9	protein_coding	KNOWN	3.7	ENSMUSG00000008167	8	87583954	87591023	+	9	2.14984	1.85285	0.93262	2.2253	2.69425	1.67794	2.60959	2.80377	2.85897	2.79685	2.62014	2.24622	2.33336	1.73601	0.973062	1.81853	2.51011	2.22734
Ubc	protein_coding	KNOWN	3.2	ENSMUSG00000008348	5	125866335	125870572	-	5	8.55926	7.6465	7.69403	8.02286	7.84882	7.89653	7.59535	7.87557	8.10608	8.05702	8.60005	8.93232	8.29115	8.22544	8.14532	7.96432	8.22319	8.72422
Prpf31	protein_coding	KNOWN	3.5	ENSMUSG00000008373	7	3581587	3594088	+	5	0.910353	0.747448	1.23605	1.75268	1.48357	1.43721	1.56479	1.98777	1.76595	1.59473	1.5679	1.17816	1.06119	0.626322	1.34723	1.65253	1.03686	0.988911
Sertad1	protein_coding	KNOWN	3.5	ENSMUSG00000008384	7	28271929	28275335	+	2	0.895447	1.44507	1.65103	2.0173	1.95107	2.15723	2.24774	2.37502	2.1193	1.9819	1.88152	0.781518	0.953991	1.27598	1.95817	1.66362	1.8705	1.79082
Rdh13	protein_coding	KNOWN	3.5	ENSMUSG00000008435	7	4376372	4397251	-	6	-0.472359	-0.730081	0.663762	0.822621	0.19988	0.360679	0.981436	0.624029	0.556331	0.880272	0.559795	-0.19515	-0.578218	-0.676277	0.906823	0.693248	0.16578	-0.149032
Mgst1	protein_coding	KNOWN	3.3	ENSMUSG00000008540	6	138088837	138105276	+	7	10.4749	10.1781	10.1966	10.3436	10.4309	10.4238	10.0979	9.92458	9.9928	9.85865	10.035	10.4214	10.3821	10.3056	10.2921	10.3199	10.2216	10.2023
Nfib	protein_coding	KNOWN	3.1	ENSMUSG00000008575	4	81936077	82351654	-	15	2.33354	1.85004	1.27091	1.51058	2.00123	1.67284	1.93997	1.93511	1.81135	2.23438	2.02452	2.22405	2.26988	1.90139	1.29311	1.93253	2.0883	1.99892
Ncaph2	protein_coding	KNOWN	3.7	ENSMUSG00000008690	15	89186150	89203257	+	13	2.86578	2.84541	2.73835	3.11824	3.15851	3.18185	3.76411	4.31801	4.27038	3.62565	3.63492	3.01296	2.89241	2.80805	2.77406	3.07939	2.9064	2.86808
Acyp1	protein_coding	KNOWN	3.1	ENSMUSG00000008822	12	86613348	86629388	-	4	1.78267	1.39997	0.589343	1.068	1.44512	1.50302	0.99694	1.73752	1.86064	1.3668	1.66003	1.44302	1.48014	1.50163	1.03982	1.55876	1.64045	1.42114
Hdac5	protein_coding	KNOWN	3.1	ENSMUSG00000008855	11	102055746	102091480	-	21	1.72163	1.16288	-0.577103	0.0423893	1.27356	0.195793	0.882921	0.827094	0.807227	1.7619	0.900605	1.87717	1.89406	1.31555	-0.424014	0.98004	2.16629	1.01326
Dynll1	protein_coding	KNOWN	3.6	ENSMUSG00000009013	5	115747119	115751008	-	5	1.83575	1.75025	1.74613	3.04182	3.51917	3.5336	3.7986	4.05035	4.28027	3.6912	4.13669	2.25819	1.78278	1.82643	2.31716	2.95786	3.22329	2.885
Bcl2l13	protein_coding	KNOWN	3.6	ENSMUSG00000009112	6	120786248	120842860	+	1	1.97063	2.31659	2.32394	2.71201	2.53966	2.90419	2.7766	2.77119	2.75753	2.90356	2.6985	2.37717	2.27144	2.20065	2.10012	2.4702	2.14743	2.23344
Lnp	protein_coding	KNOWN	3.6	ENSMUSG00000009207	2	74358348	74417492	-	13	-1.36089	-1.51453	-1.46507	-0.751046	-0.949451	-1.19358	-0.265756	-0.163643	-0.0720746	-0.52809	-0.58466	-1.0115	-1.17196	-1.45821	-1.48242	-0.977401	-1.62155	-1.60998
Rarres2	protein_coding	KNOWN	3.2	ENSMUSG00000009281	6	48519697	48522669	-	1	8.7511	8.52406	8.16058	7.74944	7.72868	8.20271	8.36633	8.24609	8.29518	8.43896	8.56817	8.91208	8.61936	8.70996	8.22887	7.92644	8.04967	8.30799
Ube2g2	protein_coding	KNOWN	3.5	ENSMUSG00000009293	10	77085020	77108738	+	6	3.29849	3.76679	3.71993	3.58031	3.61732	3.62682	3.67812	4.09132	4.29767	3.59656	4.00167	3.36072	3.07058	3.46911	4.16843	3.41191	3.5123	3.53342
Slc16a12	protein_coding	KNOWN	3.7	ENSMUSG00000009378	19	34742893	34821779	-	1	3.48342	3.07786	1.98542	2.95271	4.50012	3.07427	4.88969	3.95149	3.97948	5.00018	3.90784	3.615	3.27414	3.03465	1.60935	3.77572	4.2909	3.67087
Elk1	protein_coding	KNOWN	3.4	ENSMUSG00000009406	X	20510521	20527734	-	2	-0.425639	-0.0526969	0.747441	-0.457105	-0.261943	-0.140058	-0.218342	0.2018	0.356886	-0.28312	-0.185619	-0.446788	-0.356928	-0.206907	0.518824	-0.381879	-0.430377	-0.42554
Fpgs	protein_coding	KNOWN	3.3	ENSMUSG00000009566	2	32538129	32559657	-	10	5.22751	5.10377	5.3039	4.61494	5.39653	4.74645	3.9918	4.99063	4.96738	4.45196	5.10744	5.20519	5.04326	5.00072	4.71424	4.60191	5.16212	4.94898
Cbx5	protein_coding	KNOWN	3.7	ENSMUSG00000009575	15	103021975	103070247	-	4	1.39657	1.20249	0.944724	1.5766	1.80884	1.63677	2.75391	3.02411	2.67028	2.25368	2.0989	1.60792	1.50388	1.13258	0.981365	1.6471	1.67899	1.36363
Sardh	protein_coding	KNOWN	3.2	ENSMUSG00000009614	2	27043913	27103857	-	10	6.96923	6.92306	6.30246	5.66936	6.2788	6.28005	6.57299	6.42078	6.38701	6.77325	6.83956	7.29561	7.18645	6.89759	6.177	6.15561	6.75786	6.7737
Vav2	protein_coding	KNOWN	3.6	ENSMUSG00000009621	2	27117624	27282553	-	7	2.02953	1.78582	1.40888	2.51798	2.59228	2.36877	2.98499	2.87789	2.78898	2.97107	2.59454	2.57465	2.25396	1.71462	1.58326	2.848	2.72177	2.24451
Ppp2cb	protein_coding	KNOWN	3.5	ENSMUSG00000009630	8	34710093	34730266	+	1	3.6173	3.56863	3.95297	4.24394	3.738	3.86223	4.02393	4.28821	4.30608	3.83233	3.87458	3.46104	3.5737	3.65978	4.03927	3.8563	3.57424	3.7463
G0s2	protein_coding	KNOWN	3.4	ENSMUSG00000009633	1	195098355	195099382	-	1	4.50593	5.79028	4.92753	7.08794	5.52943	6.99461	5.37444	4.24854	3.98326	6.24682	3.67092	4.18197	5.1761	5.02408	2.98302	7.09351	6.16064	2.95752
Pla2g12b	protein_coding	KNOWN	3.6	ENSMUSG00000009646	10	58866408	58884724	+	2	5.12503	4.71152	4.97005	5.02969	5.31026	5.42735	4.73641	4.9755	5.17671	4.8303	5.02833	5.03253	4.8933	4.86386	5.01836	5.05211	5.08389	4.97314
Ccdc109a	protein_coding	KNOWN	3.2	ENSMUSG00000009647	10	58909732	59079440	-	5	1.47774	0.926709	0.743726	0.579471	0.958787	0.303219	0.804144	1.22549	1.30958	0.83537	1.42387	1.57514	1.59997	1.11227	0.306753	0.281618	1.02515	0.979482
Oit3	protein_coding	KNOWN	3.2	ENSMUSG00000009654	10	58885706	58904526	-	2	1.90691	1.9669	0.897161	0.857146	1.12798	1.34815	0.560366	1.08558	1.17458	1.36096	1.08349	2.39234	1.86963	1.86268	1.3665	0.682584	1.07657	1.98345
Pou6f1	protein_coding	KNOWN	3.1	ENSMUSG00000009739	15	100405749	100430415	-	12	-0.612402	-0.959942	-1.79328	-1.25508	-0.705679	-1.9847	-1.11269	-1.29426	-0.904386	-0.85817	-0.807201	-0.0292087	-0.190039	-0.837181	-1.94916	-0.88157	-0.377496	-0.897551
Nuak2	protein_coding	KNOWN	3.6	ENSMUSG00000009772	1	134212703	134230065	+	4	0.906662	-0.47197	-0.534785	1.06935	2.02333	1.46357	2.07092	1.89731	1.93369	2.18706	1.34275	1.24598	1.17266	-0.108422	0.296042	1.20072	1.79658	1.03238
Sdhb	protein_coding	KNOWN	3.2	ENSMUSG00000009863	4	140517118	140535108	+	3	6.08521	5.79005	5.60728	5.21294	5.24103	5.49606	5.4492	5.31809	5.38508	5.42844	5.84274	5.84157	5.83917	5.87003	5.72594	5.52028	5.40322	5.41138
Taz	protein_coding	KNOWN	3.1	ENSMUSG00000009995	X	71527251	71535490	+	22	2.03513	1.75026	0.915712	1.8471	2.00716	1.48435	1.66485	1.67986	1.73102	1.91793	1.70398	1.90877	2.11235	1.7141	0.950989	1.80983	2.10325	1.87203
Hyal2	protein_coding	KNOWN	3.6	ENSMUSG00000010047	9	107471448	107475107	+	1	3.79734	3.765	4.01143	4.5912	4.22769	4.84215	4.17864	4.19111	4.0531	4.39724	4.01714	4.00142	3.72365	3.70158	3.69522	4.37885	4.04495	3.88667
Ifrd2	protein_coding	KNOWN	3.6	ENSMUSG00000010048	9	107490049	107495369	+	1	3.52891	3.4513	3.45862	4.30127	4.12281	3.98241	4.89355	4.93797	4.65166	4.97416	4.45173	3.81007	3.5811	3.46875	3.53555	3.96372	3.6554	3.94597
Hyal1	protein_coding	KNOWN	3.4	ENSMUSG00000010051	9	107479258	107485174	+	5	1.66152	2.0713	2.41577	2.37966	2.47595	2.43036	1.79954	1.89736	1.84271	2.22571	2.0402	1.75246	2.03966	1.59369	1.97588	2.3847	2.34565	1.92596
Rassf1	protein_coding	KNOWN	3.4	ENSMUSG00000010067	9	107453886	107464594	+	9	-0.576937	0.295645	1.29028	0.593804	0.149093	0.509729	0.358025	0.900541	0.707962	0.213182	0.888393	-0.489959	-0.649427	-0.165226	1.01714	0.0973203	-0.254264	0.0296512
Slc47a1	protein_coding	KNOWN	3.2	ENSMUSG00000010122	11	61156902	61191847	-	6	4.51918	4.25749	3.52929	2.95621	3.51096	3.14154	3.924	3.71385	3.67026	4.17255	4.12605	4.53832	4.5849	4.15726	3.2907	3.35602	4.18839	4.0365
Prox1	protein_coding	KNOWN	3.5	ENSMUSG00000010175	1	191941917	191994559	-	3	3.03014	2.71821	4.16823	4.25417	4.02562	3.79704	3.98616	3.60232	3.24252	4.50012	3.61489	3.49258	3.18156	2.54704	4.03203	4.34646	3.56548	3.12243
Raver1	protein_coding	KNOWN	3.6	ENSMUSG00000010205	9	20878612	20896443	-	2	2.10646	2.10967	2.4406	2.75014	2.70613	2.44636	3.17233	3.28933	3.12425	3.19813	2.94323	2.51094	2.21959	2.01748	2.67303	2.65883	2.51989	2.46229
Tmem86a	protein_coding	KNOWN	3.6	ENSMUSG00000010307	7	54306010	54310146	+	1	0.18583	-0.32016	-0.344131	1.44729	0.117981	1.30774	2.726	0.819528	0.732117	2.59895	0.896488	1.02002	0.586113	0.052624	-0.388164	1.62673	0.167874	0.544826
Rdm1	protein_coding	KNOWN	3.2	ENSMUSG00000010362	11	101488509	101497414	+	5	1.4679	1.19556	0.649717	-0.06736	-0.522939	-0.793746	0.362621	1.71985	1.50803	1.10649	0.842567	1.4344	1.20653	1.32283	0.455498	0.754112	0.786328	0.867305
Gosr1	protein_coding	KNOWN	3.4	ENSMUSG00000010392	11	76540104	76577081	-	2	2.92028	3.00981	3.39212	3.2966	3.00464	3.08442	3.02745	3.13028	3.13617	3.06701	3.04926	2.98018	2.96052	2.87216	3.21417	3.05875	2.72259	2.89464
Apol7a	protein_coding	KNOWN	3.1	ENSMUSG00000010601	15	77218647	77229540	-	6	4.74324	3.94919	1.34144	3.0195	4.59334	2.94765	4.4585	3.73265	3.90416	5.05156	4.51479	5.01462	5.04962	4.21664	1.31274	3.46248	4.9109	4.39478
Pigyl	protein_coding	KNOWN	3.1	ENSMUSG00000010607	9	21961290	21962802	+	3	3.86356	3.49797	2.57291	3.16297	3.46434	3.24476	3.41374	3.61538	3.48615	3.52276	3.35161	3.50736	3.78486	3.64472	2.92225	3.60419	3.74199	3.69656
Psen2	protein_coding	KNOWN	3.2	ENSMUSG00000010609	1	182157135	182193569	-	11	5.58779	4.80706	3.28949	3.41974	4.48548	4.22293	4.00958	4.42468	4.36352	4.4581	5.32475	5.4249	5.35047	5.14737	3.37588	3.74462	5.13716	5.0665
Acaa1b	protein_coding	KNOWN	3.3	ENSMUSG00000010651	9	119057141	119066211	-	2	8.02089	7.97023	7.46302	6.81954	6.11158	6.01968	7.3085	6.44797	6.34812	7.50919	6.54978	8.08469	8.42836	8.0594	6.9718	6.96019	6.95632	7.1834
Fads1	protein_coding	KNOWN	3.7	ENSMUSG00000010663	19	10257378	10271360	+	1	7.0838	6.70444	6.25836	6.17979	6.77855	6.77531	7.20779	7.24945	7.03113	7.00273	7.16662	7.09188	6.9073	6.70527	6.06084	6.41576	6.97215	7.13369
Cars	protein_coding	KNOWN	3.7	ENSMUSG00000010755	7	150743135	150785995	-	10	2.39663	2.15006	1.79845	1.77546	2.10229	2.19961	2.64697	3.01739	3.19193	2.33251	2.92978	2.60234	2.57624	2.32645	2.43911	1.93006	2.22538	2.63759
Pdhx	protein_coding	KNOWN	3.5	ENSMUSG00000010914	2	102861232	102913670	-	3	2.47412	2.63989	2.91479	2.8046	2.67421	2.61825	2.71064	2.93062	2.82038	2.82742	2.93635	2.58113	2.49768	2.51357	2.88198	2.79184	2.44566	2.32781
Tbrg1	protein_coding	KNOWN	3.5	ENSMUSG00000011114	9	37456767	37464897	-	5	2.92414	2.97984	3.78329	4.30265	3.17691	3.88191	3.57794	3.69961	3.79052	3.83665	3.44275	3.3094	3.17609	2.92708	3.8723	3.80144	3.01266	2.7939
Adssl1	protein_coding	KNOWN	3.2	ENSMUSG00000011148	12	113858258	113879565	+	1	2.62168	2.87882	2.55154	1.68669	1.86642	1.81072	2.12702	2.22882	2.06641	2.22985	2.86231	2.79116	2.59733	2.58721	1.89773	1.4061	2.29267	2.82498
Odc1	protein_coding	KNOWN	3.6	ENSMUSG00000011179	12	17551679	17558308	+	2	4.63516	4.54923	4.70404	5.78072	5.18539	4.96802	5.40531	5.12994	4.79067	5.45088	4.53227	3.92895	4.59232	4.27795	4.47245	5.31069	4.86002	4.13026
Pabpc4	protein_coding	KNOWN	3.5	ENSMUSG00000011257	4	122939594	122976168	+	10	2.5657	2.73787	3.16884	3.56643	3.09031	3.38291	3.36093	3.17904	3.19587	3.51277	3.31131	2.86137	2.87958	2.67519	3.25555	3.23289	2.69503	2.54597
Dhdh	protein_coding	KNOWN	3.2	ENSMUSG00000011382	7	52728326	52744175	-	2	5.04167	4.66914	3.69988	3.76043	4.50829	4.05273	4.39265	4.22459	4.25943	4.67787	4.56589	4.9068	5.10163	4.6754	3.59563	4.36308	4.88324	4.52351
Zfp790	protein_coding	KNOWN	3.5	ENSMUSG00000011427	7	30601091	30617061	+	2	0.525478	0.0500194	1.06931	0.654027	0.904065	0.276613	0.51378	1.04789	1.06734	0.586787	0.991863	0.531399	0.476098	-0.16645	1.62401	0.860157	0.957956	0.839135
Evi5	protein_coding	KNOWN	3.2	ENSMUSG00000011831	5	108173814	108304126	-	16	3.91629	3.66998	2.96368	3.1008	3.74535	3.39163	3.3915	3.64858	3.81837	3.50469	3.88276	4.15461	4.08902	3.64285	2.71425	3.09739	3.71264	3.74085
Ccnt1	protein_coding	KNOWN	3.4	ENSMUSG00000011960	15	98369120	98401354	-	9	0.976935	1.19883	1.94686	1.44855	1.45509	1.13958	1.50228	1.50591	1.59573	1.43678	1.52815	0.873073	1.02776	0.861239	1.88764	1.22008	1.16223	1.39303
Tmem167	protein_coding	KNOWN	3.6	ENSMUSG00000012422	13	90228728	90283512	+	3	1.78052	1.71103	2.11062	2.66682	2.43772	2.59476	2.44122	2.61604	2.76376	2.44053	2.44272	2.16579	2.04784	1.66329	2.36607	2.55831	2.0347	1.88515
Steap4	protein_coding	KNOWN	3.4	ENSMUSG00000012428	5	7960472	7982213	+	1	4.37167	5.47711	10.3613	7.68029	7.12126	7.51667	7.17778	8.54011	7.85843	6.94349	7.2144	5.78689	4.67592	5.38928	9.7696	7.20792	5.68959	7.10711
2810021B07Rik	protein_coding	KNOWN	3.1	ENSMUSG00000012429	13	17787247	17790939	+	2	1.3976	0.728642	0.0190407	1.05456	0.758425	0.669907	0.595374	0.735542	0.784143	0.959439	0.808396	1.43295	1.36629	0.907406	0.568221	1.2957	0.892412	0.661766
Kif11	protein_coding	KNOWN	3.7	ENSMUSG00000012443	19	37450893	37496349	+	1	-2.24892	-2.70802	-3.23404	-2.74349	-2.20899	-0.454665	1.60112	3.67862	3.33965	1.13814	2.32237	-0.210924	-1.8823	-2.64299	-2.99919	-2.95841	-2.83243	-2.31006
Rpa3	protein_coding	KNOWN	3.7	ENSMUSG00000012483	6	8205936	8209173	-	2	1.71906	0.775332	0.337594	0.874756	1.18961	0.909521	1.97214	2.19786	1.95292	1.55922	1.23533	1.11205	1.42245	0.79393	0.812862	1.12022	1.07228	1.08038
Mlkl	protein_coding	KNOWN	3.6	ENSMUSG00000012519	8	113835697	113862077	-	4	-0.0107536	-0.628798	0.383889	1.45587	0.994725	0.848543	1.94493	1.84405	1.84425	1.93291	1.79528	1.14203	0.327472	-0.317909	0.678035	1.09495	0.704935	0.512165
Gfod2	protein_coding	KNOWN	3.5	ENSMUSG00000013150	8	108237754	108282564	-	3	0.378631	-0.524521	1.58859	0.68391	1.04797	0.957493	0.321271	1.17481	0.809558	0.544827	0.684071	0.604081	0.304029	-0.154259	1.51646	1.09153	1.34081	0.693876
E130303B06Rik	protein_coding	KNOWN	3.6	ENSMUSG00000013155	8	108227555	108231833	-	1	-2.43935	-3.60501	-2.60411	-1.25462	-1.8346	-1.82927	0.430914	0.578364	-0.258578	-0.0708311	-0.63466	-1.73334	-2.47019	-2.76883	-5.05707	-0.53874	-2.04927	-3.33985
Slc41a1	protein_coding	KNOWN	3.4	ENSMUSG00000013275	1	133724070	133745442	+	3	-1.33468	-1.01824	2.66347	0.520384	0.171794	0.627932	0.939083	0.698099	0.586177	0.523388	0.591429	-0.036753	-0.172936	-1.21551	2.20487	0.994982	0.0875838	0.154757
Tmem175	protein_coding	KNOWN	3.1	ENSMUSG00000013495	5	109058789	109076789	+	4	0.798726	0.350621	-0.386254	0.832467	0.60389	0.209046	0.397878	0.453506	0.644915	0.804667	0.222736	0.787769	0.885314	0.294148	-0.656407	0.998734	0.922921	0.57106
0610007C21Rik	protein_coding	KNOWN	3.2	ENSMUSG00000013622	5	31350685	31357006	+	9	4.53124	4.27483	3.85284	3.85927	4.23539	4.08528	4.15045	4.06629	4.09896	4.26617	4.09499	4.2694	4.2784	4.35891	3.81238	4.16343	4.49771	4.56091
Cad	protein_coding	KNOWN	3.6	ENSMUSG00000013629	5	31357153	31380852	+	12	0.15743	0.553402	0.021175	1.77006	1.46648	0.427115	1.45556	1.78228	1.73936	1.3182	1.44466	1.1795	1.19088	0.0614779	1.05498	1.79735	1.25923	0.532703
St3gal1	protein_coding	KNOWN	3.5	ENSMUSG00000013846	15	66934437	66945922	-	2	4.14593	4.45172	5.27012	4.59473	5.29813	5.03498	4.64033	5.28197	5.14654	4.71869	5.28698	4.80292	4.42738	4.51956	4.91332	4.51046	4.84094	5.00992
Rnf168	protein_coding	KNOWN	3.6	ENSMUSG00000014074	16	32277545	32301520	+	4	1.18108	0.958869	1.2754	1.8814	1.66393	1.53968	2.37193	2.20112	1.88677	2.20409	1.71042	1.54473	1.36434	0.840909	1.48132	1.71375	1.33573	1.36213
1500003O03Rik	protein_coding	KNOWN	3.6	ENSMUSG00000014077	2	119373433	119412763	+	5	6.0559	6.34354	6.49727	6.77635	6.76674	6.92075	6.79848	6.42278	6.35099	6.67456	6.34497	5.99254	6.13954	6.26278	6.2569	6.57504	6.2562	6.24172
Ndufa2	protein_coding	KNOWN	3.2	ENSMUSG00000014294	18	36902020	36904202	-	1	6.63589	6.16356	6.05411	5.93306	6.12046	6.39665	6.25346	6.20197	6.17034	6.03406	6.1135	5.85677	6.15104	6.40394	6.31235	6.33672	6.44998	6.17914
Cox6c	protein_coding	KNOWN	3.2	ENSMUSG00000014313	15	35855641	35868001	-	5	5.44059	5.02722	4.94274	4.61855	4.73466	4.96141	4.93623	4.8649	4.87933	4.82808	4.95872	4.90191	4.94668	5.25928	5.07878	4.86953	4.98966	4.82029
Tmem87b	protein_coding	KNOWN	3.4	ENSMUSG00000014353	2	128643854	128679997	+	5	1.09793	2.14009	3.93419	2.75903	2.04249	2.26529	1.86841	2.11846	1.86537	1.80303	1.84947	1.30466	1.19834	1.4871	3.30607	2.18915	1.38011	1.49555
Cyp2d10	protein_coding	KNOWN	3.3	ENSMUSG00000014372	15	82233276	82237624	-	2	8.45926	8.48391	8.06248	7.75819	7.96197	7.96606	7.86942	7.59478	7.6443	7.62224	7.32171	7.98918	8.24648	8.37527	8.01771	8.03854	8.30201	8.18921
Map3k4	protein_coding	KNOWN	3.1	ENSMUSG00000014426	17	12420489	12511614	-	2	1.5353	1.22546	0.458261	1.34748	1.45917	0.813002	1.54971	1.95023	1.96017	1.87928	2.07904	1.9211	1.87352	1.26127	0.701437	1.66021	1.70077	1.48127
Ankrd52	protein_coding	KNOWN	3.6	ENSMUSG00000014498	10	127814171	127845760	+	3	0.961689	1.21648	1.10918	2.16287	1.9187	1.47537	2.11121	2.16983	2.05271	1.99223	1.77063	1.49588	1.49361	1.06132	1.16637	2.1369	1.72592	1.19778
Zfyve20	protein_coding	KNOWN	3.5	ENSMUSG00000014550	6	92136706	92164919	-	4	0.666873	0.658697	1.13732	1.09303	1.08134	0.844788	1.05361	1.35229	1.37545	1.20813	1.34284	0.976498	0.866341	0.588746	1.33632	1.17472	0.948852	0.954587
Csf1	protein_coding	KNOWN	3.6	ENSMUSG00000014599	3	107543966	107563387	-	7	-0.12087	-0.406239	-0.202029	0.227096	1.15227	0.34562	1.63227	1.12695	0.711606	2.32079	1.05472	0.805087	0.294825	-0.096468	-0.317537	0.836694	0.801513	0.231466
Dll1	protein_coding	KNOWN	3.7	ENSMUSG00000014773	17	15504318	15513836	-	6	-1.2436	-1.12116	-1.83724	-1.39294	-0.807083	-0.414849	0.51815	1.36412	1.05907	0.75357	0.38215	-0.381951	-0.727303	-1.25554	-2.04774	-1.88175	-1.0258	-1.11198
Nol3	protein_coding	KNOWN	3.7	ENSMUSG00000014776	8	107800347	107805839	+	1	-2.56589	-3.18139	-3.87388	-2.01326	-1.30256	-1.12527	-1.11116	-0.715416	-0.811539	-0.686138	0.198708	-1.51682	-2.6261	-2.68114	-3.51456	-1.88584	-1.01451	-1.45319
Elmo3	protein_coding	KNOWN	3.1	ENSMUSG00000014791	8	107829501	107835300	+	3	2.43971	2.31217	1.5541	2.40936	2.57602	1.83507	2.31082	1.75463	1.94589	2.53332	2.02209	2.4161	2.53771	2.23316	1.50524	2.51002	2.97641	2.44503
Msh3	protein_coding	KNOWN	3.1	ENSMUSG00000014850	13	92981836	93124958	-	4	0.334733	0.109294	-1.21288	0.107968	0.485631	-0.361998	0.74956	0.423639	0.177518	0.501762	-0.162168	0.279326	0.511117	-0.0736147	-1.05772	0.399862	0.385843	-0.0492207
E2f4	protein_coding	KNOWN	3.5	ENSMUSG00000014859	8	107821563	107829269	+	1	2.39538	2.26006	3.09034	2.85518	2.66767	2.81174	3.05226	3.21871	3.0619	3.16468	3.00775	2.56674	2.42533	2.29949	3.24656	2.75037	2.72304	2.51811
Surf2	protein_coding	KNOWN	3.5	ENSMUSG00000014873	2	26771887	26775703	+	7	0.956077	0.956917	1.63399	1.53142	1.37214	1.4168	1.48495	1.24152	1.06998	1.76838	1.45967	0.951025	0.837497	0.816337	1.47308	1.41073	1.43329	1.02387
Galns	protein_coding	KNOWN	3.7	ENSMUSG00000015027	8	125102138	125135304	-	2	1.13539	1.08247	0.492299	0.890608	1.75893	1.97922	2.65332	2.92495	2.84662	2.79776	2.75656	2.10891	1.20931	0.942928	0.623511	0.904616	1.43092	1.68023
C8g	protein_coding	KNOWN	3.3	ENSMUSG00000015083	2	25354171	25357239	-	7	7.56058	7.24026	6.85491	6.46389	6.71213	6.84781	6.64446	6.66468	6.60855	6.58232	6.54313	7.15334	7.22172	7.33446	6.9728	6.72264	7.0569	7.19227
B230208H17Rik	protein_coding	KNOWN	3.6	ENSMUSG00000015087	2	25438538	25464041	-	9	0.850639	0.795991	1.15413	1.31287	1.24618	0.959525	1.92215	1.66478	1.53503	2.1156	1.53077	1.15762	0.803928	0.584131	1.42277	1.51241	1.27894	0.970757
Ptgds	protein_coding	KNOWN	3.2	ENSMUSG00000015090	2	25322229	25325566	-	5	1.07292	0.675941	0.0740196	-3.42947	-1.36847	-1.19788	-0.178164	0.214972	0.069119	0.443321	0.629958	3.65505	0.748219	0.73212	-0.193999	-2.13166	0.0858807	0.584805
Actn1	protein_coding	KNOWN	3.6	ENSMUSG00000015143	12	81268529	81361358	-	2	1.77296	1.64451	2.02451	2.27334	2.01167	1.73657	2.76496	2.48051	2.40447	2.63366	2.42089	2.10737	2.20421	1.64299	2.18127	2.42905	2.22392	1.89933
Nolc1	protein_coding	KNOWN	3.5	ENSMUSG00000015176	19	46150353	46160018	+	2	2.24366	2.9432	3.57265	3.11057	3.08476	3.00041	3.59381	3.19829	3.1284	3.54907	3.15969	2.13649	2.17848	2.7378	3.60708	2.53444	2.53725	2.73824
Hmgb3	protein_coding	KNOWN	3.6	ENSMUSG00000015217	X	68809093	68813851	+	6	1.38757	1.20923	1.00457	1.98431	1.83205	1.51352	2.67665	2.73793	2.50227	2.56516	1.86549	1.37672	1.54407	1.31216	0.694571	1.87711	1.50871	1.30335
Abca1	protein_coding	KNOWN	3.4	ENSMUSG00000015243	4	53043659	53172767	-	2	3.50305	4.09144	5.94911	4.51564	4.25181	4.32292	4.20041	4.21073	4.07301	4.53947	4.97208	4.11716	4.18839	3.75421	5.37765	4.17128	4.10513	3.86605
Lage3	protein_coding	KNOWN	3.7	ENSMUSG00000015289	X	71596615	71598957	-	3	2.31192	1.93311	1.35982	1.80056	2.26102	2.1735	2.26355	2.4928	2.41663	2.18705	2.31088	1.87938	1.96264	1.9324	1.42712	1.80522	2.25772	2.15563
Ubl4	protein_coding	KNOWN	3.6	ENSMUSG00000015290	X	71611057	71614012	-	6	2.81728	2.62543	2.89304	3.61728	3.29319	3.42628	3.63332	3.97286	3.84382	3.60216	3.36038	2.80984	2.77215	2.58683	3.11145	3.54091	3.08878	2.76158
Sash1	protein_coding	KNOWN	3.2	ENSMUSG00000015305	10	8442017	8605868	-	1	2.33725	2.74364	1.41633	1.50787	1.66686	1.23371	1.35302	1.72309	1.92115	1.47419	1.67031	2.16433	2.28967	2.60764	1.62596	1.83404	1.90344	2.38836
Gadd45b	protein_coding	KNOWN	3.4	ENSMUSG00000015312	10	80392836	80394949	+	1	-0.649876	3.29262	2.66283	0.723634	0.241689	1.61445	1.37208	0.784077	0.745112	1.74496	1.11497	-1.10411	-2.19432	2.68129	1.01534	0.292685	0.258036	0.915837
Endog	protein_coding	KNOWN	3.2	ENSMUSG00000015337	2	30027013	30029589	+	1	4.1636	3.91332	3.45586	3.26094	3.5789	3.38686	4.00383	3.68332	3.73762	4.17648	4.4003	3.84335	3.8125	3.96852	3.64062	3.85739	4.14084	3.71776
Clpx	protein_coding	KNOWN	3.3	ENSMUSG00000015357	9	65142067	65178465	+	4	6.5408	6.62527	6.23306	4.5225	6.4103	5.40738	4.28683	5.68072	5.93642	4.59661	5.90465	6.46452	6.19802	6.61462	5.55653	4.3943	6.30953	6.3207
Rnf5	protein_coding	KNOWN	3.2	ENSMUSG00000015478	17	34738036	34740635	-	3	4.99521	4.78116	4.39878	4.18439	4.67824	4.61296	4.76557	4.80845	4.93726	4.78778	4.54453	4.64948	4.84142	4.84161	4.51954	4.64909	5.01888	4.84562
Hivep2	protein_coding	KNOWN	3.4	ENSMUSG00000015501	10	13686185	13871182	+	1	-0.962342	-0.246103	0.579414	-0.544734	-0.521259	-0.705832	-0.382462	-0.372416	-0.57484	-0.470059	-0.110205	-0.235599	-0.503533	-0.364079	0.214284	-0.330124	-0.753729	-0.974069
Arnt	protein_coding	KNOWN	3.5	ENSMUSG00000015522	3	95238310	95301162	+	11	1.71231	1.91045	2.55356	1.80525	2.20465	1.79155	2.18896	2.30064	2.25902	2.5251	2.27086	2.17211	2.0736	1.95298	2.04508	1.86634	2.12267	1.93073
Mocs2	protein_coding	KNOWN	3.1	ENSMUSG00000015536	13	115608452	115619214	+	9	5.16798	4.74853	4.19322	4.40858	5.13286	4.80536	4.80619	4.81564	4.87281	4.94193	5.28251	5.02564	4.83295	4.76678	4.38294	4.4962	5.06106	4.58145
Nat9	protein_coding	KNOWN	3.1	ENSMUSG00000015542	11	115044146	115049173	-	9	3.06212	2.82525	2.14186	3.02002	2.94299	2.92225	2.52905	2.65513	2.66637	2.88098	2.81902	2.94311	2.86723	2.85211	2.23948	3.13853	3.01826	2.64634
Lpl	protein_coding	KNOWN	3.2	ENSMUSG00000015568	8	71404390	71431347	+	5	1.66214	1.46908	1.19073	0.154581	0.669477	0.666199	0.539691	1.22751	1.78397	1.01551	3.00882	3.21247	2.20174	1.94164	1.04365	-0.187909	0.768796	1.14489
Srf	protein_coding	KNOWN	3.4	ENSMUSG00000015605	17	46683788	46693111	-	1	0.918432	1.58398	1.88823	1.42681	1.17961	1.53153	1.36715	1.59147	1.51954	1.63161	1.32707	0.774815	0.719869	1.45012	1.55448	1.4883	1.24851	1.17749
Steap2	protein_coding	KNOWN	3.6	ENSMUSG00000015653	5	5664831	5694578	-	9	-0.912152	-1.19401	-0.70971	-0.0719497	-0.34986	-0.542663	0.379914	0.260277	0.104163	0.334081	-0.0496559	-0.120993	-1.44177	-1.09898	-0.748567	-0.0440636	-0.445962	-0.626027
Hspa8	protein_coding	KNOWN	3.5	ENSMUSG00000015656	9	40609067	40613283	+	9	6.9336	7.4924	8.10656	7.88195	7.07459	7.69607	8.50935	7.84569	8.37853	8.19299	8.35823	7.09834	6.93337	7.43198	8.80629	7.86955	7.36779	7.8557
Prune	protein_coding	KNOWN	3.6	ENSMUSG00000015711	3	95057596	95085998	-	2	1.57396	1.52525	1.40569	3.63598	2.84062	2.86044	3.38749	2.61696	2.48574	3.40639	2.19684	2.33417	2.07382	1.54775	1.18374	3.06203	2.18968	1.59208
Prpf3	protein_coding	KNOWN	3.5	ENSMUSG00000015748	3	95634047	95659808	-	9	0.329744	0.195224	1.0212	0.825961	0.58533	0.543726	1.10913	1.32567	1.14794	1.08452	0.986239	0.280367	0.221411	0.0680646	1.3365	0.672751	0.676823	0.516379
Anp32e	protein_coding	KNOWN	3.7	ENSMUSG00000015749	3	95733169	95751313	+	10	2.57361	2.57691	2.50621	3.10783	2.75938	2.49503	3.09991	3.94977	3.70876	3.1783	3.29586	2.70758	2.6739	2.52164	2.44982	2.87465	2.46887	2.61935
Tab2	protein_coding	KNOWN	3.2	ENSMUSG00000015755	10	7625451	7676028	-	5	3.59836	3.44586	3.60888	3.27433	4.04515	3.30376	2.91913	3.88051	4.01027	2.98717	3.88314	3.95514	3.52307	3.61841	3.57267	3.36276	3.86744	4.07675
Ppil4	protein_coding	KNOWN	3.4	ENSMUSG00000015757	10	7512689	7542933	+	4	0.67003	0.98783	1.57144	1.10081	1.06752	0.836839	0.935368	1.20706	1.20243	1.10706	1.18704	0.874261	0.686502	0.786781	1.60437	0.811114	0.806563	0.802961
Med22	protein_coding	KNOWN	3.6	ENSMUSG00000015776	2	26760782	26766197	-	3	2.05307	1.6095	2.06373	2.88193	2.65043	2.97996	3.24199	2.93351	2.86961	3.27671	2.5651	2.42082	2.3071	1.64893	2.40142	2.84887	2.53241	2.17479
Surf1	protein_coding	KNOWN	3.2	ENSMUSG00000015790	2	26768903	26772050	-	12	3.83918	3.70241	3.5788	3.61526	3.61092	3.57528	3.41455	3.598	3.62422	3.53145	3.71942	3.71311	3.71397	3.64655	3.75975	3.89228	3.7749	3.76849
Qdpr	protein_coding	KNOWN	3.2	ENSMUSG00000015806	5	45825271	45841474	-	7	7.76495	7.41581	6.92085	5.96782	6.36847	6.63492	6.29145	6.33925	6.36283	6.40507	7.40753	7.34838	7.43392	7.43514	6.8528	6.36525	6.78389	7.41002
Rxrg	protein_coding	KNOWN	3.1	ENSMUSG00000015843	1	169528515	169569754	+	4	0.712766	-0.605637	-0.998649	0.564256	0.700636	0.336139	0.337482	0.0787531	-0.125802	1.23773	0.750666	1.0397	0.98765	-0.0678008	-1.34302	0.622692	0.887313	-0.163429
Prpsap1	protein_coding	KNOWN	3.1	ENSMUSG00000015869	11	116332159	116355516	-	9	3.6087	3.26636	2.21755	3.3697	3.8074	3.22886	3.60159	3.48426	3.81699	3.69105	3.9382	3.77049	3.66197	3.29645	2.75945	3.83772	3.69117	3.26558
Ncapg	protein_coding	KNOWN	3.7	ENSMUSG00000015880	5	46061161	46091783	+	5	-4.82847	-7.44244	-7.81061	-7.38492	-4.49753	-1.92538	1.09805	2.31219	2.08341	0.448972	1.21927	-1.66847	-4.0533	-6.86288	-5.71725	-8.90866	-6.20911	-5.36799
Amdhd1	protein_coding	KNOWN	3.2	ENSMUSG00000015890	10	92986083	93002778	-	1	6.28382	5.97814	5.46511	4.97287	5.12365	5.55436	5.19342	5.34116	5.385	5.35618	5.89997	6.27341	6.20758	6.09483	5.14868	4.91792	5.40625	5.96471
Il17rb	protein_coding	KNOWN	3.6	ENSMUSG00000015966	14	30809327	30822082	-	5	1.07777	1.188	0.741531	1.83052	1.59432	1.84656	2.438	1.89014	1.79252	2.58653	2.37048	1.67239	1.50591	1.15124	0.249044	2.01219	1.45041	1.19506
Skiv2l2	protein_coding	KNOWN	3.5	ENSMUSG00000016018	13	113657988	113717588	-	1	2.43794	2.45874	2.87634	3.16303	2.79299	2.63966	3.13201	3.24892	3.21136	3.0269	3.06274	2.73626	2.65837	2.41797	2.93503	2.76785	2.44818	2.57464
Lbp	protein_coding	KNOWN	3.5	ENSMUSG00000016024	2	158132229	158158588	+	5	3.84073	4.28087	5.83374	5.3611	5.53693	5.85285	5.06124	5.63839	5.38813	5.12566	5.21982	4.51129	3.62289	4.33882	5.97122	5.89435	5.29133	5.40075
Celsr1	protein_coding	KNOWN	3.1	ENSMUSG00000016028	15	85729188	85864207	-	2	0.85118	0.903113	-1.21674	0.30631	1.36038	-0.731849	0.711685	1.23147	1.0579	1.87088	1.26423	1.54005	1.03035	0.230656	-1.40107	1.02477	1.24475	0.649074
Stard13	protein_coding	KNOWN	3.1	ENSMUSG00000016128	5	151840203	152036411	-	6	1.71096	1.01879	0.708785	1.01737	1.66063	1.16056	1.01114	1.63571	1.78923	1.29819	1.73277	2.15575	1.66687	0.913421	0.576321	1.55082	1.79505	1.62844
Hsd11b1	protein_coding	KNOWN	3.3	ENSMUSG00000016194	1	195047824	195090248	-	6	7.40388	7.38339	7.01382	6.33352	5.89123	5.68833	5.71559	5.70268	5.71032	5.87946	5.93838	7.23736	7.15204	7.32545	6.87341	6.58563	6.76084	7.03954
Lonrf3	protein_coding	KNOWN	3.7	ENSMUSG00000016239	X	33868348	33902336	+	3	-0.147396	-0.621218	-2.20105	-1.93213	-0.239244	-2.99759	-0.357735	0.740087	0.282588	-0.258763	-0.0231595	-0.194773	-0.294145	-0.770095	-2.64044	-1.87314	-0.0168318	-0.467265
Atp5e	protein_coding	KNOWN	3.2	ENSMUSG00000016252	2	174286573	174289606	-	3	5.74755	5.30638	5.18559	4.95048	5.20717	5.47007	5.47855	5.37633	5.33242	5.22091	5.30129	5.13676	5.35054	5.48741	5.38192	5.32489	5.53542	5.28169
Slmo2	protein_coding	KNOWN	3.5	ENSMUSG00000016257	2	174290568	174298582	-	5	3.55106	3.58459	4.33474	4.23205	3.99722	4.1415	4.58356	4.47678	4.24376	4.49567	4.23645	3.54458	3.47582	3.48345	4.28592	3.80733	3.61719	3.62166
Ppdpf	protein_coding	KNOWN	3.2	ENSMUSG00000016344	2	180921952	180923476	+	6	5.19174	4.64496	4.23518	4.11047	4.63599	4.61421	4.27157	4.44817	4.42684	4.25842	4.48597	4.72395	4.73021	4.84651	4.14614	4.37366	5.00749	4.9029
Col20a1	protein_coding	KNOWN	3.3	ENSMUSG00000016356	2	180721240	180752245	+	5	-2.23613	-1.31123	0.0809091	-2.90074	-2.37469	-2.0233	-3.6524	-3.05904	-3.54273	-3.24313	-2.72809	-1.84325	-1.63525	-1.91926	-0.92601	-2.86862	-2.2243	-2.09444
Ndufa1	protein_coding	KNOWN	3.3	ENSMUSG00000016427	X	34727583	34731158	-	1	6.75589	6.44658	6.2963	6.02799	6.26458	6.26054	6.24002	6.18878	6.21002	6.17024	6.10414	6.20788	6.34693	6.60772	6.57263	6.37962	6.55562	6.39662
E2f3	protein_coding	KNOWN	3.6	ENSMUSG00000016477	13	29998444	30077537	-	2	-0.131988	0.274858	0.0567317	1.28431	1.00966	0.877808	1.58587	0.705226	0.851814	1.55825	0.802742	0.669343	0.547	0.0153779	0.0816227	0.826337	0.769237	-0.025048
Ppfibp1	protein_coding	KNOWN	3.6	ENSMUSG00000016487	6	146837009	146980547	+	9	1.00468	1.22504	1.2957	2.22825	1.68435	1.80308	1.64591	1.85811	1.89463	1.78194	1.78941	1.39236	1.24113	1.11246	0.920183	1.78702	1.1678	1.17761
Gtf3a	protein_coding	KNOWN	3.2	ENSMUSG00000016503	5	147760233	147767190	+	5	1.49616	1.23562	0.37097	0.427963	1.23243	0.884433	1.28648	1.47244	1.44552	1.33234	1.66318	1.16314	1.4229	1.24877	0.424911	0.914309	1.60141	1.30484
Lnx2	protein_coding	KNOWN	3.2	ENSMUSG00000016520	5	147828231	147888162	-	2	2.04568	3.19493	2.34151	1.52291	2.5255	1.64294	1.94585	2.75793	2.69539	2.29312	2.74083	2.3876	2.08986	2.3047	0.926174	0.878984	2.20656	2.01036
Dyrk3	protein_coding	KNOWN	3.6	ENSMUSG00000016526	1	133025018	133034811	-	1	-1.66922	-0.999899	-2.37285	-0.311512	-0.820053	-0.921114	0.530935	0.969627	0.225594	0.281465	-0.390874	-0.887583	-1.59618	-0.52975	-1.07331	-0.48952	-2.11978	-0.918656
Mapkapk2	protein_coding	KNOWN	3.4	ENSMUSG00000016528	1	132950281	132994144	-	1	4.24201	5.35648	4.91013	4.98921	4.77106	5.21813	4.89296	5.02561	5.02246	4.82032	4.73887	4.61275	4.29684	5.01762	4.65784	4.35254	4.31705	4.5662
H3f3b	protein_coding	KNOWN	3.4	ENSMUSG00000016559	11	115883226	115889276	-	4	5.58477	7.13226	7.92593	6.17511	5.59215	6.25508	5.71972	6.32033	6.06066	5.99945	5.99914	5.70556	5.37834	6.57291	6.96819	5.50924	5.09723	5.75009
Nup50	protein_coding	KNOWN	3.5	ENSMUSG00000016619	15	84753831	84773385	+	2	2.21451	2.44581	2.88808	3.27382	2.79328	3.07861	3.3203	3.47705	3.20414	3.0947	2.99038	2.4761	2.43442	2.35897	3.07375	2.97199	2.49957	2.5069
Ift27	protein_coding	KNOWN	3.7	ENSMUSG00000016637	15	77989895	78004538	-	1	2.64556	2.16378	1.76252	1.84315	2.32253	2.37127	2.54678	2.73781	2.7741	2.56975	2.49433	2.41135	2.28406	2.29613	1.80526	2.2709	2.56254	2.30633
Pacsin2	protein_coding	KNOWN	3.1	ENSMUSG00000016664	15	83206037	83295036	-	3	3.48004	3.12363	2.57239	3.51168	3.55085	3.57907	3.79364	3.67821	3.72453	4.17263	4.07557	3.8571	3.78874	3.08557	2.78158	3.3947	3.55832	3.16729
Cmah	protein_coding	KNOWN	3.3	ENSMUSG00000016756	13	24419289	24569154	+	7	4.43117	4.35647	4.38253	4.4318	4.49547	4.27256	3.81589	4.12726	3.9505	3.85836	4.27747	4.80428	4.71408	4.19624	3.9871	4.27012	4.24553	4.04472
Bik	protein_coding	KNOWN	3.1	ENSMUSG00000016758	15	83357292	83375065	+	1	1.814	0.480356	-0.111161	1.09676	0.863907	1.17117	0.893075	0.510627	0.590903	1.5299	0.247815	1.34864	1.34944	1.00378	0.0117486	1.94553	1.78045	0.246941
Tox4	protein_coding	KNOWN	3.5	ENSMUSG00000016831	14	52898821	52916066	+	5	1.87095	2.22084	2.36871	2.48891	2.21772	2.25479	2.16201	2.38543	2.40263	2.22955	2.30005	2.17484	2.16481	2.16083	2.68656	2.3098	2.08935	2.06615
Plcg1	protein_coding	KNOWN	3.1	ENSMUSG00000016933	2	160557036	160601496	+	12	2.06829	1.56135	0.237567	1.843	2.41661	1.64494	2.36325	2.07051	2.01588	2.41205	2.0706	2.30181	2.33973	1.52041	0.577731	2.06272	2.27953	1.71976
Tmprss6	protein_coding	KNOWN	3.2	ENSMUSG00000016942	15	78270098	78299064	-	2	6.7987	6.74515	6.20956	5.68669	6.21513	6.31553	6.25237	6.29738	6.39619	6.35404	6.50793	6.91416	6.84105	6.68748	6.00659	5.97905	6.53396	6.63299
Kctd5	protein_coding	KNOWN	3.5	ENSMUSG00000016946	17	24184701	24210452	-	2	0.170843	0.332981	0.734861	0.683023	0.403137	0.491943	0.672275	0.499123	0.736189	0.435987	0.446776	0.137379	0.358955	0.185329	0.572962	0.502905	0.367797	0.119209
Etaa1	protein_coding	KNOWN	3.7	ENSMUSG00000016984	11	17838759	17853878	-	1	0.663735	-0.870657	-0.446203	0.245451	0.0275235	0.379698	0.997902	1.14359	1.17905	0.544533	0.58315	0.618738	0.346551	-0.36258	-0.40309	0.229663	-0.014103	0.523923
Slpi	protein_coding	KNOWN	3.5	ENSMUSG00000017002	2	164179806	164214831	-	3	-0.368861	0.0354776	1.07727	2.34473	2.26139	3.23075	2.93987	3.1619	2.59575	3.57982	3.64008	1.02174	-1.07797	-0.18584	0.671548	1.34702	1.23025	1.67005
Il13ra1	protein_coding	KNOWN	3.5	ENSMUSG00000017057	X	33652105	33711254	+	2	2.77903	2.81736	4.43397	4.03035	4.08137	4.19908	3.84795	4.23211	4.26385	3.92301	4.44654	3.78921	3.30451	2.93305	4.33738	4.13664	3.7172	4.32806
Cyth1	protein_coding	KNOWN	3.4	ENSMUSG00000017132	11	117993333	118109906	-	8	2.4921	3.3963	3.01257	3.00667	2.64668	2.87174	2.60336	2.54071	2.49282	2.54652	2.711	2.62566	2.659	2.85073	2.82218	2.77597	2.27727	2.45459
Rnd3	protein_coding	KNOWN	3.5	ENSMUSG00000017144	2	50985958	51004631	-	3	1.3661	1.33678	2.36179	2.33563	2.02594	2.4237	2.73591	2.31007	2.12584	2.78889	2.32143	1.96075	1.92854	1.03484	1.74873	1.68404	1.81976	1.804
Brca1	protein_coding	KNOWN	3.6	ENSMUSG00000017146	11	101350078	101413269	-	4	-2.67325	-3.19257	-2.82337	-0.425963	-1.31282	-0.882372	1.6374	1.28909	0.760406	1.02288	-0.0209677	-1.74398	-3.49436	-3.24276	-2.17929	-0.267018	-2.68147	-1.76471
Cntnap1	protein_coding	KNOWN	3.5	ENSMUSG00000017167	11	101031837	101052038	+	2	-3.15931	-3.28517	-0.00231422	2.90152	0.104001	2.07432	1.53107	-0.133136	-0.772435	1.60852	-0.909947	-1.17983	-2.25895	-3.23329	-1.40461	1.37489	-1.68007	-3.04873
Exosc10	protein_coding	KNOWN	3.5	ENSMUSG00000017264	4	147932538	147956510	+	9	1.97915	2.01904	2.73678	2.6878	2.28445	2.44297	2.52508	2.78993	2.58713	2.68	2.53821	2.15572	2.28692	1.96726	2.58544	2.29081	1.98893	1.9859
Acot8	protein_coding	KNOWN	3.6	ENSMUSG00000017307	2	164618268	164630382	-	5	2.02715	2.10937	2.13835	2.95756	2.81706	2.7933	2.65473	2.40929	2.32461	2.77812	2.31795	2.03145	2.12227	2.0501	2.07246	2.79667	2.34333	1.88009
Aldoc	protein_coding	KNOWN	3.2	ENSMUSG00000017390	11	78136470	78141283	+	6	2.02118	1.4265	0.734995	0.122098	0.923475	0.831621	1.06031	0.729397	0.540661	0.541859	1.1375	2.11726	1.84067	1.50162	0.859218	0.945657	1.73044	1.26989
Nek8	protein_coding	KNOWN	3.1	ENSMUSG00000017405	11	77979608	77990177	-	8	-0.620215	-0.990983	-2.17435	-0.571511	-0.769644	-0.203628	-0.376495	-0.623818	-0.285294	-0.587184	-0.6709	-0.441328	-0.480238	-0.82601	-1.80914	-0.915562	-0.345896	-0.993344
Pipox	protein_coding	KNOWN	3.2	ENSMUSG00000017453	11	77694117	77707598	-	3	6.47799	6.30585	5.81998	4.84516	5.49527	5.59995	5.83546	5.75335	5.87965	6.06502	6.53066	6.52487	6.32961	6.22433	5.76412	5.38375	5.85212	6.26202
Rarb	protein_coding	KNOWN	3.1	ENSMUSG00000017491	14	17263356	17651381	-	3	-0.0596806	-1.21313	-1.82731	-0.649105	-0.21781	-0.45799	0.331137	-0.246922	-0.0876557	0.61272	0.516235	0.542454	-0.17993	-0.850212	-2.75683	-0.629977	-0.658675	-0.764944
Cdc6	protein_coding	KNOWN	3.7	ENSMUSG00000017499	11	98769115	98785254	+	4	-5.43552	-5.37077	-8.61839	-5.96869	-3.58047	-1.90896	1.96967	0.111523	-0.69367	0.547142	-1.54524	-3.44646	-4.80421	-6.96587	-5.62687	-5.6701	-6.10926	-5.57139
Suz12	protein_coding	KNOWN	3.7	ENSMUSG00000017548	11	79806608	79847625	+	6	2.23344	2.23641	1.97361	2.66985	2.47188	2.22793	3.24506	3.41437	3.04666	2.94838	2.80683	2.44388	2.28718	2.24625	2.13726	2.55569	2.16015	2.20037
Atad5	protein_coding	KNOWN	3.7	ENSMUSG00000017550	11	79902902	79949296	+	5	-1.90483	-2.98279	-3.46597	-1.87912	-1.89132	-1.50298	0.274776	-0.345079	-0.659493	-0.552538	-1.35794	-1.67804	-1.90304	-3.70737	-3.55851	-2.55032	-2.69223	-2.18915
Tnfaip1	protein_coding	KNOWN	3.5	ENSMUSG00000017615	11	78336352	78349834	-	3	2.6653	2.9388	3.29832	3.83727	3.1717	3.39466	3.37243	3.79916	3.6943	3.41216	3.36307	3.25063	3.02142	2.71484	3.30416	3.31999	2.89878	2.88401
Rab11fip4	protein_coding	KNOWN	3.6	ENSMUSG00000017639	11	79404714	79511525	+	3	-0.220218	-0.825782	-0.312209	0.97273	0.994174	1.27261	1.09759	1.51152	0.98955	1.62007	1.36499	0.599597	0.108439	-0.812475	-0.67158	1.12108	0.735986	-0.102844
Zfp334	protein_coding	KNOWN	3.6	ENSMUSG00000017667	2	165199764	165213759	-	1	-2.7611	-2.82975	-2.65433	-2.0213	-1.87001	-2.03041	-1.52709	-1.21857	-1.44949	-1.05339	-1.32887	-1.7651	-2.3993	-3.25103	-2.56756	-1.74578	-2.19694	-2.20143
Elmo2	protein_coding	KNOWN	3.6	ENSMUSG00000017670	2	165113531	165151979	-	12	-0.199008	-0.184652	-0.167932	0.519269	0.346166	0.485392	0.896318	1.26069	0.90851	0.61139	0.653687	0.3464	0.192034	-0.432853	-0.0217665	0.655972	0.212298	0.0184153
Wsb1	protein_coding	KNOWN	3.4	ENSMUSG00000017677	11	79052874	79068173	-	7	2.58945	3.86476	4.23577	3.27109	2.62034	2.63179	2.3807	2.69481	3.11383	2.28123	3.14199	2.17548	2.7774	2.84508	3.51184	3.6143	2.12516	3.69202
Ttpal	protein_coding	KNOWN	3.4	ENSMUSG00000017679	2	163428050	163444749	+	7	1.0406	1.68783	3.4595	2.82587	2.35552	2.87732	2.48939	2.42144	2.38795	2.33501	2.25944	1.44148	1.20353	1.31375	3.2302	2.64122	1.6092	1.98776
Serinc3	protein_coding	KNOWN	3.4	ENSMUSG00000017707	2	163449008	163470867	-	3	5.56012	6.02419	6.46161	6.33226	5.80758	5.66779	5.935	5.99922	6.21789	6.37101	5.84411	5.41248	5.33037	5.70196	6.401	6.35149	5.58959	5.75759
Tha1	protein_coding	KNOWN	3.4	ENSMUSG00000017713	11	117729266	117734795	-	4	0.234872	0.414914	1.23199	1.29575	1.02369	0.721097	0.706302	0.536202	0.0760588	1.08106	0.626842	0.349018	0.0522483	-0.135586	0.977308	1.58427	0.641868	0.644268
Pgs1	protein_coding	KNOWN	3.5	ENSMUSG00000017715	11	117847606	117885325	+	4	0.332712	0.206995	1.42441	1.18213	1.05356	0.85164	1.41513	1.51642	1.40701	1.32972	1.88324	0.951685	0.571977	0.138244	1.36656	0.902712	0.935269	0.771271
Birc5	protein_coding	KNOWN	3.7	ENSMUSG00000017716	11	117710565	117717069	+	3	-1.89196	-3.49392	-6.17552	-5.21493	-3.03006	0.0366991	2.47493	4.11156	3.91887	2.25687	2.85333	-0.14462	-2.08838	-3.31028	-3.8799	-3.45581	-2.50106	-2.33406
Afmid	protein_coding	KNOWN	3.2	ENSMUSG00000017718	11	117687238	117701222	+	6	2.78272	2.74502	1.68553	-0.165781	0.794462	0.223338	1.3793	1.72973	1.49742	1.5133	2.27696	2.56369	2.92251	2.41448	1.33513	0.77031	2.62575	2.14064
Ghdc	protein_coding	KNOWN	3.1	ENSMUSG00000017747	11	100627346	100632271	-	3	2.29015	2.00382	1.28687	1.93924	2.55567	2.19906	2.07252	2.35221	2.44176	2.04111	2.49555	2.39295	2.13295	1.90855	1.59698	2.24836	2.52359	2.23788
Pltp	protein_coding	KNOWN	3.3	ENSMUSG00000017754	2	164665018	164683211	-	7	3.49425	2.86829	2.62303	2.40158	2.43197	2.13541	2.0139	1.794	1.75875	1.84475	1.97195	3.58692	3.05717	3.26982	2.53688	2.56732	2.82	3.12803
Slc12a4	protein_coding	KNOWN	3.6	ENSMUSG00000017765	8	108467490	108489974	-	5	1.30488	1.54451	1.83818	3.12989	2.4716	2.36558	2.95438	2.62195	2.46576	2.79083	2.07083	1.74119	1.61291	1.39169	1.52882	2.46277	2.07534	1.83554
Myo1c	protein_coding	KNOWN	3.6	ENSMUSG00000017774	11	75464006	75488134	+	11	1.54932	1.74165	2.26378	2.81746	2.60581	2.53147	3.67336	3.38341	3.1773	3.7761	3.06908	2.4878	1.97232	1.50882	1.85093	2.29031	2.01088	2.08208
Cox7c	protein_coding	KNOWN	3.2	ENSMUSG00000017778	13	86184421	86186509	-	4	6.6925	6.31469	6.234	6.02178	6.14736	6.32889	6.32279	6.28164	6.24376	6.15405	6.24452	6.17604	6.21963	6.50424	6.4585	6.15955	6.25026	6.04265
Mlx	protein_coding	KNOWN	3.5	ENSMUSG00000017801	11	100948591	100953521	+	7	3.69864	3.71284	4.35612	4.30927	3.99748	4.13014	4.25667	4.41027	4.32495	4.45125	4.50752	3.91832	3.83172	3.55277	4.47066	4.01513	3.89663	3.8507
Dhx58	protein_coding	KNOWN	3.2	ENSMUSG00000017830	11	100556018	100565585	-	7	1.56809	1.05359	0.613686	0.816945	1.9301	0.690238	0.49921	0.926436	1.09894	1.40739	1.70014	2.09103	1.90846	1.29923	0.409916	0.809484	1.77413	1.05192
Rab5a	protein_coding	KNOWN	3.3	ENSMUSG00000017831	17	53618559	53646996	+	1	4.33272	4.35265	4.21784	4.24088	4.18949	4.28878	3.93725	4.27859	4.48802	3.77858	4.14373	4.41292	4.25323	4.29774	4.64912	4.28949	3.92222	4.22833
Sgk2	protein_coding	KNOWN	3.1	ENSMUSG00000017868	2	162813066	162839863	+	5	3.75662	3.64912	1.97691	3.33968	3.59509	4.32378	3.66053	3.61062	3.39449	3.81034	4.01156	4.01145	4.24371	3.56925	1.65358	2.87983	3.66791	2.82526
B4galt5	protein_coding	KNOWN	3.6	ENSMUSG00000017929	2	167123944	167174683	-	4	1.20618	0.695424	2.12547	2.04351	1.77782	2.56779	3.83271	3.34105	2.77977	3.85767	2.95632	2.44069	1.84744	0.668981	2.13755	2.42656	2.40355	1.61302
Cadps2	protein_coding	KNOWN	3.6	ENSMUSG00000017978	6	23212773	23789421	-	18	0.216495	0.293017	0.237734	1.03035	0.815468	0.484857	0.661007	0.726996	0.518937	0.661589	0.219003	0.307298	0.394654	0.241294	0.186077	1.06091	0.719735	0.579093
Ddx27	protein_coding	KNOWN	3.5	ENSMUSG00000017999	2	166840693	166860447	+	6	1.58123	1.71485	2.12796	2.21302	2.03904	1.84731	2.27728	2.27226	2.13223	2.33884	1.9697	1.60205	1.65081	1.62443	2.28943	1.945	1.69335	1.73535
Cyb5r3	protein_coding	KNOWN	3.2	ENSMUSG00000018042	15	82983924	83003022	-	5	6.42109	6.21321	5.6791	4.89687	5.35602	5.42676	5.59415	5.59972	5.70276	5.65637	5.98601	6.45238	6.46071	6.26514	5.71647	5.34947	5.93451	6.17792
Ints2	protein_coding	KNOWN	3.6	ENSMUSG00000018068	11	86024183	86071077	-	11	-1.16432	-1.23349	-0.489663	-0.0903684	-0.11685	-0.63823	-0.00380438	0.233792	0.410043	0.318504	0.373565	-0.532867	-0.742439	-1.45273	-0.556039	-0.724126	-0.575018	-0.797886
Hist1h2bc	protein_coding	KNOWN	3.3	ENSMUSG00000018102	13	23776068	23784357	+	1	6.96179	6.54299	6.11371	6.46466	6.68644	6.49142	6.19343	5.60214	6.05545	6.65528	6.00798	6.30636	6.43777	6.71635	6.28264	6.97529	7.03908	6.72223
Mafk	protein_coding	KNOWN	3.4	ENSMUSG00000018143	5	140267467	140278607	+	3	0.93083	1.91159	2.13095	2.04478	1.33851	2.37688	1.15542	1.42909	1.74892	1.19974	1.46368	1.23239	0.88906	1.57135	1.94855	1.51295	0.88748	1.47758
Med1	protein_coding	KNOWN	3.5	ENSMUSG00000018160	11	98013468	98054607	-	7	0.90577	1.15123	1.61105	1.39852	1.43436	1.1984	1.24214	1.58748	1.63091	1.52463	1.49035	1.11164	1.26502	1.03487	1.42701	1.29783	1.23822	1.19998
Erbb3	protein_coding	KNOWN	3.1	ENSMUSG00000018166	10	128004579	128026708	-	1	4.6785	3.60939	2.7847	4.48125	4.27021	4.56929	2.92966	4.0169	4.625	3.37649	3.98324	4.95387	4.61858	3.75464	3.10987	4.96454	4.32135	4.59894
Vmp1	protein_coding	KNOWN	3.4	ENSMUSG00000018171	11	86397367	86497338	-	8	4.63396	5.01476	5.1179	5.10585	5.00978	4.88893	4.80438	4.94333	5.07892	4.79729	5.23446	4.88575	4.74616	4.72157	4.91048	4.90401	4.54333	4.82853
Glrx2	protein_coding	KNOWN	3.3	ENSMUSG00000018196	1	145586159	145596806	+	10	1.74988	1.43025	1.30821	1.49868	1.56858	1.35239	1.29265	1.22499	1.29254	1.39882	1.20444	1.67725	1.64371	1.48999	1.40724	1.83326	1.64408	1.56935
Spag7	protein_coding	KNOWN	3.7	ENSMUSG00000018287	11	70477273	70482918	-	4	3.82014	3.4472	3.20419	3.29391	3.46636	3.26756	3.64279	3.86144	3.84509	3.72565	3.54959	3.42522	3.50397	3.5929	3.2046	3.26853	3.52587	3.42397
Gpx3	protein_coding	KNOWN	3.5	ENSMUSG00000018339	11	54715955	54723879	+	3	0.816859	0.751281	2.13221	2.75765	2.93005	2.51683	2.33941	2.43147	2.33065	1.77685	2.45204	0.714799	-0.257507	0.653142	2.04593	2.16015	1.75217	1.16005
Anxa6	protein_coding	KNOWN	3.1	ENSMUSG00000018340	11	54792610	54846947	-	3	5.08069	4.89321	4.13788	4.55615	5.08193	4.88134	5.12826	5.13284	5.30912	5.2448	5.61276	5.33332	5.10096	4.8629	4.0835	4.51508	5.17265	5.04347
Kpna2	protein_coding	KNOWN	3.7	ENSMUSG00000018362	11	106849943	106860855	-	8	3.14483	3.52263	3.55629	4.21057	3.70398	4.26738	4.86444	5.8878	6.14194	4.75051	5.25997	3.65242	3.3453	3.30025	3.89504	3.73989	3.31373	3.38109
Smurf2	protein_coding	KNOWN	3.6	ENSMUSG00000018363	11	106681380	106782029	-	6	2.34397	2.21419	2.55811	3.18732	3.07276	2.78991	2.92267	2.89228	2.92878	3.1024	2.89229	2.79434	2.54129	2.10555	2.45075	3.12642	2.78423	2.58222
Srsf1	protein_coding	KNOWN	3.5	ENSMUSG00000018379	11	87860875	87867257	+	7	3.69945	3.48023	4.26594	4.29424	3.83703	3.90797	4.29546	4.61014	4.43269	4.52069	4.33392	3.77357	3.80691	3.37121	4.20908	3.78133	3.38743	3.80975
Shroom1	protein_coding	KNOWN	3.2	ENSMUSG00000018387	11	53270707	53281268	+	6	2.18482	2.50572	2.98322	1.67138	2.53047	1.617	1.8915	2.20498	2.04269	2.37208	2.51806	2.3241	2.37052	2.02836	2.99912	2.04385	2.63388	2.23788
Kif3a	protein_coding	KNOWN	3.1	ENSMUSG00000018395	11	53380881	53417746	+	11	-0.452	-0.8798	-1.75156	-0.0183281	-0.702306	-1.10467	-0.587904	-0.153106	0.0177261	-0.271189	-0.240851	-0.304621	-0.50891	-1.04814	-1.42567	-0.000132112	-0.684892	-0.620075
1700081L11Rik	protein_coding	NOVEL	3.5	ENSMUSG00000018412	11	104194543	104330175	-	9	1.48247	1.21876	2.09428	1.70447	1.67817	1.37987	1.41906	1.72777	1.90917	1.58697	1.84539	1.59255	1.52394	1.29035	1.96536	1.71698	1.68074	1.87707
Myo1b	protein_coding	KNOWN	3.2	ENSMUSG00000018417	1	51806609	51972915	-	15	4.33607	4.53836	4.23081	3.19566	4.22349	3.93016	3.48966	4.07266	4.38948	3.78043	4.55227	4.23149	4.1571	4.21722	3.99037	3.11954	3.87095	4.18686
Ypel2	protein_coding	KNOWN	3.2	ENSMUSG00000018427	11	86749927	86807209	-	1	2.89477	2.62534	2.21133	0.393689	2.35213	1.50167	-0.111746	2.42252	2.7629	0.0190779	2.60351	3.28842	2.98611	2.74474	1.7086	1.15655	2.76528	3.17859
Nol11	protein_coding	KNOWN	3.5	ENSMUSG00000018433	11	107027977	107050695	-	5	0.892	0.941786	1.47417	1.80113	1.44565	1.38278	1.82464	1.93286	1.821	2.01261	1.74191	1.20025	1.03969	0.753658	1.40293	1.45086	0.966768	1.19972
Derl2	protein_coding	KNOWN	3.1	ENSMUSG00000018442	11	70820666	70833343	-	7	3.46325	3.12422	2.456	2.88781	3.29751	2.90016	2.91946	3.20851	3.30476	2.90809	3.22234	3.30498	3.26645	3.19804	3.03817	3.25188	3.48715	3.18828
Slc13a3	protein_coding	KNOWN	3.7	ENSMUSG00000018459	2	165230528	165298730	-	5	1.25245	1.10093	1.02492	1.51747	2.55505	2.83715	2.9981	3.49077	3.49274	2.85759	3.02383	2.2922	1.52871	1.15552	1.16046	1.53645	2.16538	2.59736
Chd3	protein_coding	KNOWN	3.6	ENSMUSG00000018474	11	69156775	69182928	-	10	3.06214	3.2383	3.28982	3.9132	4.11708	3.77032	3.73372	3.62889	3.36426	3.96258	3.47681	3.40774	3.45249	2.9994	2.82974	3.80456	3.75351	3.10159
Cwc25	protein_coding	KNOWN	3.5	ENSMUSG00000018541	11	97606795	97627870	-	4	0.536128	0.683048	1.1714	1.06596	1.0983	1.11592	0.989885	1.2536	1.13968	1.19993	1.1681	0.824535	0.680534	0.572369	1.36912	0.943053	0.857492	0.852018
Pip4k2b	protein_coding	KNOWN	3.7	ENSMUSG00000018547	11	97576471	97606018	-	2	1.72348	1.0207	0.528742	1.58243	2.2225	1.51081	2.11481	2.21476	2.16114	2.18635	2.29951	2.14361	1.89945	1.22557	0.951876	2.05567	2.50022	2.02224
Trim37	protein_coding	KNOWN	3.7	ENSMUSG00000018548	11	86940579	87034185	+	5	0.511525	0.238642	-0.526581	0.679333	0.791992	-0.161904	1.37557	2.17933	1.64598	1.22116	1.035	0.73053	0.754405	0.235858	-0.48901	0.808575	0.8604	0.423178
G3bp1	protein_coding	KNOWN	3.5	ENSMUSG00000018583	11	55283187	55318340	+	3	2.56327	2.49333	2.98208	3.20437	3.01081	3.12374	3.74816	3.90075	3.78465	3.68244	3.46121	2.74324	2.61312	2.45401	2.95749	2.72293	2.69884	2.66663
Smcr7	protein_coding	KNOWN	3.1	ENSMUSG00000018599	11	60541900	60546453	+	3	2.37141	1.94734	1.10339	1.96662	2.38995	1.95715	2.30251	2.26371	2.21523	2.58406	2.26098	2.50037	2.54249	1.91706	1.69579	1.943	2.53206	1.96647
Tbx3	protein_coding	KNOWN	3.6	ENSMUSG00000018604	5	120120678	120134733	+	6	1.41271	-0.161503	0.762112	2.20839	2.75862	2.26558	2.2696	1.84374	1.79459	2.3613	1.80569	1.91943	1.82853	0.162616	1.93195	2.70588	2.5093	1.14693
Dusp14	protein_coding	KNOWN	3.2	ENSMUSG00000018648	11	83861543	83882763	-	5	-0.587684	-0.699711	-1.31441	-2.71374	-2.15034	-2.24226	-0.694095	-0.593718	-1.15573	-0.460637	-0.609434	-0.523813	-1.20961	-1.13788	-1.84501	-2.13579	-1.52712	-1.51745
Cpsf4l	protein_coding	KNOWN	3.1	ENSMUSG00000018727	11	113559486	113571331	-	6	0.644639	-0.140509	-2.24164	0.0802705	-0.045704	-0.213554	-0.450621	-1.75828	-1.69862	-0.213806	-1.99207	-0.473883	0.0282438	-0.23986	-1.94041	0.675366	0.318469	-0.387002
Zbtb4	protein_coding	KNOWN	3.1	ENSMUSG00000018750	11	69579414	69597525	+	8	-0.153175	-0.0889377	-1.30244	0.664011	0.525119	0.0644899	0.111767	0.0360387	0.144756	0.607815	0.23352	0.616351	0.323612	-0.099355	-1.11648	0.701026	0.334341	0.00722181
Acsl1	protein_coding	KNOWN	3.3	ENSMUSG00000018796	8	47556395	47621405	+	8	6.53899	6.85009	5.67047	5.72024	6.21888	5.92897	5.96808	4.74396	5.04804	6.37182	5.94949	6.25929	6.7563	6.86195	4.88126	5.95606	6.49929	5.87775
Avpi1	protein_coding	KNOWN	3.7	ENSMUSG00000018821	19	42197763	42203549	-	2	4.10947	3.54844	3.18787	3.80259	4.03462	4.0987	4.42302	4.40088	4.23069	4.40898	4.9274	4.22886	3.75572	3.64382	3.23764	3.90799	3.9542	4.00643
Rad51l3	protein_coding	KNOWN	3.1	ENSMUSG00000018841	11	82685466	82704116	-	8	1.0679	0.183554	-0.789008	0.815862	1.06539	0.444239	0.872223	0.960512	0.924698	1.21722	0.674707	1.31467	1.05138	0.36863	-0.449922	1.0114	1.18026	0.518586
Rars	protein_coding	KNOWN	3.5	ENSMUSG00000018848	11	35621883	35648008	-	5	2.93815	2.73193	3.46379	3.68397	3.25025	3.26621	3.39273	3.58113	3.63664	3.55357	3.36121	3.17382	3.12241	2.78702	3.80404	3.20447	2.92379	3.01658
Fdxr	protein_coding	KNOWN	3.2	ENSMUSG00000018861	11	115129338	115138364	-	4	2.33001	2.18003	1.52209	1.27341	1.95822	1.79707	1.64543	2.08942	2.17601	1.88363	2.28533	2.33714	2.33566	2.11246	1.50332	1.48894	2.18076	1.95399
Irf1	protein_coding	KNOWN	3.7	ENSMUSG00000018899	11	53583516	53591876	+	11	2.22076	0.531059	2.08969	2.15283	2.35548	2.45245	2.56427	2.58138	2.69437	2.80434	2.70218	3.11837	2.40148	1.21813	2.08409	2.64645	2.69761	2.83899
Slc22a5	protein_coding	KNOWN	3.4	ENSMUSG00000018900	11	53678044	53705162	-	3	2.03553	2.90246	5.04297	5.29663	3.75326	4.76473	4.17209	2.91641	2.7276	4.20917	2.02701	2.13241	2.31613	2.49695	3.82467	4.20721	2.81311	1.97338
P4ha2	protein_coding	KNOWN	3.6	ENSMUSG00000018906	11	53913597	53945167	+	15	-0.74634	-0.363665	-0.93763	0.309437	0.0330125	-0.119351	0.508498	0.100646	0.0085881	0.122401	-0.250225	-0.633208	-0.64769	-0.828743	-0.302798	0.519795	0.148036	-0.574463
Pelp1	protein_coding	KNOWN	3.7	ENSMUSG00000018921	11	70206385	70223533	-	2	1.25276	1.23593	1.60463	1.64363	1.50065	1.67371	2.40086	2.52949	2.39131	2.34205	1.99374	1.55167	1.6077	1.23327	1.64406	1.47394	1.38349	1.64586
Ccl6	protein_coding	KNOWN	3.5	ENSMUSG00000018927	11	83401384	83406589	-	3	-0.300471	0.697721	1.77536	2.63625	1.91398	2.24875	1.45968	1.46307	2.12511	1.10742	1.49675	0.472823	-0.155188	0.629121	1.66586	1.41674	1.36487	0.612945
Ywhah	protein_coding	KNOWN	3.7	ENSMUSG00000018965	5	33361465	33370615	+	4	3.001	2.87054	2.86284	3.59565	3.32019	3.17538	4.26946	4.96075	4.75567	4.12296	4.18347	3.40752	3.0614	2.90793	2.95579	3.30156	3.18179	3.19316
E2f2	protein_coding	KNOWN	3.7	ENSMUSG00000018983	4	135728309	135751972	+	3	-3.47992	-3.493	-6.40822	-2.9542	-1.00578	-1.81569	0.730355	0.942003	0.271016	0.913821	0.419409	-0.454945	-1.69217	-3.66166	-4.94181	-2.68209	-1.67611	-3.13444
Nars2	protein_coding	KNOWN	3.2	ENSMUSG00000018995	7	104100015	104213271	+	5	2.43914	2.01076	1.48847	1.38749	1.67762	1.30339	1.59062	1.68416	1.7438	1.53198	1.83065	2.2996	2.39397	2.08109	1.38326	1.42314	1.8647	1.90648
Slc35b4	protein_coding	KNOWN	3.6	ENSMUSG00000018999	6	34103380	34127111	-	4	1.1916	0.92464	0.547557	1.54934	2.13097	1.62227	1.79077	2.1789	2.10265	2.00001	1.75702	1.52057	1.44731	0.847121	0.836994	1.53873	1.6584	1.25724
Rab3d	protein_coding	KNOWN	3.1	ENSMUSG00000019066	9	21711935	21722636	-	5	0.551478	0.367549	-1.3506	0.00910005	0.966712	-0.0826241	1.00161	0.681168	1.04135	1.49091	1.6238	1.35345	0.718918	0.373915	-1.4203	0.985276	1.61824	0.833336
Mfsd3	protein_coding	KNOWN	3.3	ENSMUSG00000019080	15	76531972	76534669	+	1	1.8057	1.7187	0.83753	1.05827	1.44122	0.735824	0.912566	0.928874	0.814948	1.16335	0.901112	1.08448	1.69357	1.61971	0.725617	1.17224	1.71347	1.65734
Slc25a22	protein_coding	KNOWN	3.4	ENSMUSG00000019082	7	148615638	148623791	-	18	4.66184	6.55724	6.83554	6.50172	5.993	7.53608	5.99573	5.61947	5.74837	5.73618	4.78317	4.86939	4.77637	5.84026	5.8922	5.63577	4.42407	5.10122
Dnase1l1	protein_coding	KNOWN	3.7	ENSMUSG00000019088	X	71518556	71527676	-	6	0.595431	0.302047	-0.490475	-0.257595	0.3429	-0.352945	0.484031	1.36238	1.12956	0.378229	0.307984	0.678385	0.32594	0.460121	-0.735883	-0.375689	0.855527	0.382965
Ccl9	protein_coding	KNOWN	3.7	ENSMUSG00000019122	11	83386421	83392138	-	3	4.48373	3.95026	3.24104	3.07716	4.03636	3.69088	4.44166	5.4165	5.83931	4.99145	5.50166	4.38793	4.27126	3.98603	3.04391	3.26408	4.22673	4.42725
Isyna1	protein_coding	KNOWN	3.7	ENSMUSG00000019139	8	73118380	73121187	+	1	0.668919	1.02443	1.84026	2.26681	3.57728	4.21582	5.08335	5.78292	5.81308	5.49434	5.62169	3.04491	0.717309	0.978248	2.29778	3.35298	3.90302	4.15803
Rnf145	protein_coding	KNOWN	3.6	ENSMUSG00000019189	11	44332466	44379022	+	6	-0.113706	-0.396282	0.402067	0.85992	0.541777	0.957669	1.91791	1.37599	1.30987	2.04589	1.33545	0.847114	0.565953	-0.200624	0.958712	0.76533	0.407393	0.346172
Scn1b	protein_coding	KNOWN	3.7	ENSMUSG00000019194	7	31901544	31911964	-	1	-0.673248	-0.687291	-1.1108	-0.366605	0.0803713	0.0366963	0.710713	0.615861	0.878003	0.702115	0.494674	0.00143838	-0.691038	-0.717302	-0.681818	-0.530995	0.303729	0.210853
Chtf18	protein_coding	KNOWN	3.7	ENSMUSG00000019214	17	25855871	25864364	-	7	-4.49851	-5.79532	-8.91805	-6.72032	-3.09561	-3.59028	0.666737	0.802305	0.115681	-0.194984	-0.769339	-2.97157	-5.0409	-5.26338	-8.02054	-5.48074	-5.72572	-4.64238
Agxt2l1	protein_coding	KNOWN	3.2	ENSMUSG00000019232	3	130320366	130338668	+	5	5.13292	5.8426	4.87804	1.79769	3.23382	2.89085	4.00456	3.43536	3.17466	4.75862	3.60482	4.6686	5.11245	5.16022	3.8261	1.29348	3.8573	3.73294
Rps6kl1	protein_coding	KNOWN	3.1	ENSMUSG00000019235	12	86476546	86492214	-	2	-2.88216	-2.08448	-5.86811	-0.928177	-1.16838	-0.894516	-2.0055	-0.677461	-1.00388	-1.11052	-0.400973	-0.815886	-1.78224	-3.83526	-3.52726	-1.58803	-3.07879	-2.16409
Mtap1s	protein_coding	KNOWN	3.6	ENSMUSG00000019261	8	73429873	73441425	+	1	-0.296222	-0.336202	-0.0151699	0.729661	0.306701	0.413233	0.447874	0.838762	0.730481	0.766232	0.572267	0.0513342	-0.149926	-0.379737	0.0616707	0.57376	0.198174	0.0730564
Tmem129	protein_coding	KNOWN	3.7	ENSMUSG00000019295	5	33995865	34000626	-	3	2.48426	2.12158	2.27198	2.69053	2.65079	2.5859	3.26261	3.56454	3.35322	3.10306	2.8777	2.65395	2.58482	2.12632	2.57422	2.70162	2.68727	2.39274
Atp6v0a1	protein_coding	KNOWN	3.4	ENSMUSG00000019302	11	100870766	100925033	+	12	2.64964	2.69916	3.04468	3.38735	3.02588	2.81396	2.77068	2.55331	2.58	2.61722	2.67843	2.60125	2.73476	2.51444	2.60302	3.15764	2.9325	2.62198
Psmc3ip	protein_coding	KNOWN	3.7	ENSMUSG00000019303	11	100953137	100956750	-	4	-3.51568	-5.68327	-5.96373	-2.65389	-2.3807	-2.3508	1.25751	0.735961	-0.131896	0.255526	-1.00665	-3.37408	-3.26781	-4.36991	-3.5628	-2.65226	-2.59756	-3.44749
Grb7	protein_coding	KNOWN	3.1	ENSMUSG00000019312	11	98307708	98316687	+	6	4.66675	3.31064	2.20675	3.59246	4.05035	3.95259	2.95055	3.71147	3.9295	3.22819	4.16906	4.85486	4.66444	3.85019	3.19751	4.26527	4.59032	4.41745
Zfp687	protein_coding	KNOWN	3.1	ENSMUSG00000019338	3	94810512	94819370	-	9	0.718719	0.318046	-0.530535	0.914599	1.35713	0.586522	1.37811	1.44645	1.44834	1.38137	1.25091	1.25527	1.23693	0.370678	0.32497	0.832538	1.15402	0.60053
Calm3	protein_coding	KNOWN	3.7	ENSMUSG00000019370	7	17500728	17509463	-	4	3.56259	3.24843	2.99446	3.61109	3.8023	3.77442	4.08472	5.08324	5.0286	4.09934	4.5925	3.94682	3.57123	3.27453	3.06465	3.31712	3.66872	3.52707
Ddx39b	protein_coding	KNOWN	3.5	ENSMUSG00000019432	17	35378691	35390652	+	6	3.37277	3.39686	4.14751	4.11612	3.53087	3.56143	3.78575	4.04918	3.91499	3.8691	3.72379	3.24126	3.51296	3.23916	3.89778	3.58716	3.3234	3.38012
Tlcd1	protein_coding	KNOWN	3.2	ENSMUSG00000019437	11	77990213	77995411	+	9	2.39949	1.93749	0.845297	1.16862	1.27696	1.45149	1.88929	1.32148	1.09003	1.85049	1.95168	2.26802	2.30515	2.05906	1.15798	1.76239	2.25616	1.99328
Rcn3	protein_coding	KNOWN	3.7	ENSMUSG00000019539	7	52338283	52347591	-	6	0.775566	0.429691	0.153335	-0.455093	0.539037	0.873465	0.988617	1.16377	1.23859	0.689925	1.0252	1.10588	0.47479	0.496495	-0.0985422	-0.160138	0.3688	0.5518
Slc6a8	protein_coding	KNOWN	3.5	ENSMUSG00000019558	X	70918489	70927841	+	13	-0.415618	-0.154727	0.364839	0.943875	-0.00851332	0.465669	1.13742	1.19106	1.05012	1.42309	1.1332	0.64368	-0.269812	-0.640542	0.387854	0.877551	-0.27293	0.0228576
Arid3a	protein_coding	KNOWN	3.6	ENSMUSG00000019564	10	79389788	79417763	+	5	-2.49194	-2.33087	-2.43279	-0.647216	-0.86744	-1.39275	-2.10712	-2.02008	-1.99766	-1.08135	-1.61555	-1.96238	-1.89868	-2.96357	-1.43003	-0.349086	-1.67568	-2.27564
Pdk4	protein_coding	KNOWN	3.4	ENSMUSG00000019577	6	5433351	5446309	-	2	2.18066	2.7599	3.83154	4.38644	2.9721	3.88665	0.864824	2.29706	2.6089	0.577133	2.24355	2.9537	2.2271	3.08485	0.211579	2.81935	1.70456	1.3456
Cyb561	protein_coding	KNOWN	3.5	ENSMUSG00000019590	11	105795016	105814650	-	4	0.0612457	0.226589	2.3792	2.82439	2.89126	2.70424	2.8035	3.46781	3.24302	2.87004	2.80462	2.18675	0.90509	0.177484	2.58977	3.04864	2.73538	2.74548
1110001J03Rik	protein_coding	KNOWN	3.2	ENSMUSG00000019689	6	38483502	38489449	+	2	4.61605	4.12721	3.94875	3.42645	3.63713	3.97008	3.82987	3.91875	3.85758	3.67672	4.01155	4.04601	4.28143	4.32844	4.09305	4.03147	4.01157	3.99387
2810055F11Rik	protein_coding	KNOWN	3.1	ENSMUSG00000019718	12	73174415	73186426	-	3	2.40205	1.82435	1.06291	1.59021	2.04342	1.20358	1.9273	2.08186	2.08823	2.20288	2.14294	2.3072	2.22305	1.98281	1.4483	2.09282	2.19327	2.17873
Lyst	protein_coding	KNOWN	3.1	ENSMUSG00000019726	13	13682676	13869710	+	3	0.034671	0.380183	-0.823903	0.889264	0.547757	-0.188158	1.1567	0.343172	0.213479	1.65379	0.652314	0.931746	1.05271	-0.421358	-1.04159	0.865164	0.658177	-0.11175
Slc35e1	protein_coding	KNOWN	3.5	ENSMUSG00000019731	8	75001895	75016513	-	3	2.51463	2.73791	3.23685	3.58511	3.14065	3.44208	3.32973	3.59142	3.53327	3.26505	3.11513	2.91447	2.80786	2.59654	3.52389	3.55728	2.8543	2.80236
AI428936	protein_coding	KNOWN	3.7	ENSMUSG00000019737	7	31099826	31104065	+	17	-1.50412	-1.96702	-1.50118	-0.839197	0.227036	-0.459219	-0.412229	0.801871	0.767404	0.446651	0.646033	0.295567	-1.40069	-1.47101	-0.834262	0.870403	0.41298	0.467678
Iyd	protein_coding	KNOWN	3.2	ENSMUSG00000019762	10	6791664	6806301	-	2	5.45134	5.23911	4.8791	4.62045	5.17728	5.26849	5.42532	5.48139	5.52217	5.53601	5.57708	5.73707	5.45497	5.25372	4.83353	4.90461	5.23964	5.37344
Rmnd1	protein_coding	KNOWN	3.1	ENSMUSG00000019763	10	5914153	5944626	+	9	2.14364	1.70763	1.21957	1.83928	2.10011	1.58581	2.03241	2.20523	2.07482	2.37367	2.12255	2.1698	1.99685	1.80564	1.06066	1.84701	2.20514	1.86904
Esr1	protein_coding	KNOWN	3.6	ENSMUSG00000019768	10	5340927	5734948	-	11	0.560263	0.20457	0.308195	1.26151	1.60579	1.30743	1.48985	1.89759	1.43532	1.89909	2.19645	1.6761	0.726644	0.313839	0.486437	1.72912	1.44941	1.65848
Syne1	protein_coding	KNOWN	3.2	ENSMUSG00000019769	10	4795849	5326338	+	4	-0.119801	-0.443911	-1.95001	-2.05014	-0.141383	-1.12075	-1.27963	-0.507132	-0.279517	-0.470339	0.0872668	0.215574	0.406905	-0.540152	-2.72082	-1.91087	-0.0642277	-0.442615
Fbxo5	protein_coding	KNOWN	3.7	ENSMUSG00000019773	10	4540941	4547381	+	2	-1.56364	-2.22505	-2.46236	-1.62785	-2.06826	-1.13692	0.874984	1.79152	1.38563	-0.0571504	0.279466	-0.897437	-1.41039	-1.94936	-2.34083	-1.7046	-2.12756	-1.72416
Hint3	protein_coding	KNOWN	3.1	ENSMUSG00000019791	10	30327947	30338285	-	3	3.87673	3.46622	3.16401	3.30033	3.69123	3.71746	3.62312	3.53522	3.49249	3.57235	3.5272	3.49588	3.85127	3.57939	3.22103	3.58603	3.73928	3.54609
Lrp11	protein_coding	KNOWN	3.6	ENSMUSG00000019796	10	7309598	7345281	+	5	-0.857308	-1.15392	-1.4374	0.0435134	0.404635	-0.466319	0.0751955	0.385327	-0.00579689	0.0417872	-0.676464	-0.602612	-0.413606	-0.998763	-1.98272	0.0418878	0.276839	-0.518465
Aig1	protein_coding	KNOWN	3.6	ENSMUSG00000019806	10	13366860	13588786	-	7	-0.12113	-0.372876	0.109015	0.695285	0.67223	1.0291	1.10268	0.958759	1.09857	1.13291	1.20605	0.60136	-0.258644	-0.107598	0.085235	0.405658	0.309898	0.501927
Cep57l1	protein_coding	KNOWN	3.7	ENSMUSG00000019813	10	41438652	41529676	-	4	0.390356	-0.132366	-1.36433	0.41418	0.527052	-0.128942	1.25794	1.76402	1.44436	1.24963	1.13844	0.817241	0.490881	-0.249992	-1.17517	0.617007	0.324192	-0.106364
Ltv1	protein_coding	KNOWN	3.4	ENSMUSG00000019814	10	12898446	12912943	-	1	2.73108	2.90779	3.7766	3.67234	3.21982	3.3994	3.26414	3.26084	3.26315	3.31247	3.28871	2.94355	2.87834	2.75518	3.7616	3.24336	2.62761	2.88488
Rab32	protein_coding	KNOWN	3.1	ENSMUSG00000019832	10	10264809	10278031	-	1	3.73104	3.25857	3.00789	2.92147	3.55636	3.31185	3.60297	3.62363	3.6811	3.95531	3.93656	3.86598	3.81517	3.40941	2.95962	2.94979	3.59575	3.59631
Slc16a10	protein_coding	KNOWN	3.4	ENSMUSG00000019838	10	39753341	39862062	-	2	3.77415	4.18202	4.95979	4.50953	4.03983	4.73564	4.13697	3.80285	3.85884	3.98253	3.1667	3.843	3.66989	4.09338	4.70462	4.49368	3.63514	4.04911
Tube1	protein_coding	KNOWN	3.7	ENSMUSG00000019845	10	38853829	38870864	+	1	-1.60228	-3.13041	-4.11454	-2.84427	-2.14178	-2.87578	0.0701163	0.341949	-0.147156	-0.660255	-1.12866	-1.58604	-1.36473	-2.7871	-4.52861	-1.72305	-2.28914	-2.36859
Tnfaip3	protein_coding	KNOWN	3.4	ENSMUSG00000019850	10	18720716	18735463	-	6	-2.08733	-1.39108	1.03102	-1.36028	-0.613623	-0.946579	-0.69543	-0.419118	-1.14917	-1.19269	-0.163678	-1.05685	-1.95424	-1.07043	0.666451	-1.52722	-1.72676	-1.16902
Hebp2	protein_coding	KNOWN	3.7	ENSMUSG00000019853	10	18259929	18265882	-	1	-2.28928	-2.73026	-3.43888	-2.69805	-2.67453	-1.1879	-0.503219	-0.684475	0.259114	-0.773063	1.14616	-0.120671	-2.30088	-2.38877	-2.99429	-6.66694	-2.93756	-0.973808
Qrsl1	protein_coding	KNOWN	3.5	ENSMUSG00000019863	10	43593994	43621551	-	3	0.20193	-0.10346	0.724764	0.938214	0.517056	0.655667	1.16232	1.21951	1.12753	1.16135	0.974713	0.216435	0.420917	-0.374264	0.189035	0.302991	0.0351067	-0.143143
Aim1	protein_coding	KNOWN	3.5	ENSMUSG00000019866	10	43670113	43724652	-	2	1.39105	1.87713	2.82003	2.35947	1.79274	1.59017	2.48238	2.87048	2.77429	2.38237	2.1693	1.95592	1.44588	1.45615	2.03391	1.81773	1.3116	1.44491
Smpdl3a	protein_coding	KNOWN	3.2	ENSMUSG00000019872	10	57514141	57531636	+	3	3.67496	3.59612	3.29467	3.22779	3.26137	3.26976	3.45748	3.22186	3.31079	3.63095	3.53078	3.82382	3.62911	3.55825	3.1849	3.32547	3.48378	3.55947
Reep3	protein_coding	KNOWN	3.5	ENSMUSG00000019873	10	66474256	66559605	-	1	3.70093	3.94394	4.39455	4.50532	4.1578	3.82567	4.25647	4.05628	4.07239	4.39863	4.19055	4.08478	4.02441	3.7265	3.92988	4.04867	3.76724	3.75428
Hsf2	protein_coding	KNOWN	3.1	ENSMUSG00000019878	10	57206191	57232939	+	2	2.84975	1.95411	1.17539	3.15282	3.20438	2.85098	3.14989	2.90471	3.05589	3.35291	2.70279	2.71778	2.60673	2.0057	1.75714	3.21244	2.93945	2.56711
Echdc1	protein_coding	KNOWN	3.2	ENSMUSG00000019883	10	29032972	29066467	+	4	4.86714	4.42329	3.91127	3.75593	4.19147	3.93374	3.95691	4.04719	4.0588	3.74481	4.768	4.89849	4.71981	4.4597	3.83196	3.97912	4.4519	4.50107
Dcbld1	protein_coding	KNOWN	3.5	ENSMUSG00000019891	10	51953425	52041184	+	3	-2.0986	-2.28095	-0.985427	-0.793902	-1.48105	-0.501053	-0.0548321	-0.343336	-0.441913	-0.159896	-0.745359	-1.23126	-2.18123	-2.29015	-0.961487	-1.85152	-1.61268	-1.7527
Ccdc59	protein_coding	KNOWN	3.5	ENSMUSG00000019897	10	105278123	105284889	+	3	1.17149	1.0108	1.56365	1.39935	1.21008	1.31119	1.35322	1.65689	1.49941	1.43547	1.3667	1.26198	1.15819	0.98358	1.60601	1.12001	1.04411	1.08813
Lin7a	protein_coding	KNOWN	3.1	ENSMUSG00000019906	10	106708899	106862199	+	2	1.98894	1.65436	0.750404	1.07506	2.18802	1.34693	1.7356	1.87838	1.95708	2.06479	1.63272	2.52724	2.35301	1.94279	0.791189	2.31851	2.47973	2.0401
Sept10	protein_coding	KNOWN	3.7	ENSMUSG00000019917	10	58604398	58684595	-	3	1.93655	1.63524	2.25807	1.8475	2.02283	1.692	2.23224	3.14898	2.93906	2.08685	2.68883	2.4319	2.23729	1.80248	2.20224	1.70448	1.72243	1.97213
Slc17a8	protein_coding	KNOWN	3.3	ENSMUSG00000019935	10	89036765	89083998	-	3	2.76815	1.96902	1.87743	-0.762959	0.942009	-0.896571	-0.411473	-0.66789	-0.339258	0.644359	0.602308	0.634643	1.26992	1.76188	1.29008	0.475871	1.7079	-0.789107
Cdk1	protein_coding	KNOWN	3.7	ENSMUSG00000019942	10	68799383	68815686	-	7	-1.66036	-1.78718	-2.39844	-2.98168	-1.2208	0.974839	3.27899	4.95065	4.93195	2.83067	3.90468	0.900773	-1.06666	-1.96865	-2.25676	-2.37419	-2.8666	-1.72447
Atp2b1	protein_coding	KNOWN	3.6	ENSMUSG00000019943	10	98377786	98488777	+	2	1.77543	1.98472	2.01386	2.57283	2.33478	2.11602	2.63101	2.61662	2.68127	2.63295	2.45459	2.27578	2.06582	1.86646	2.12643	2.49766	1.9563	2.08693
Rhobtb1	protein_coding	KNOWN	3.2	ENSMUSG00000019944	10	68614182	68754539	+	14	3.28471	3.65129	2.53575	2.20338	2.8555	1.79052	2.98232	2.46425	2.84564	3.18687	2.96913	2.96226	2.94201	3.17052	1.74659	2.51393	3.04208	3.17708
Actr6	protein_coding	KNOWN	3.1	ENSMUSG00000019948	10	89174718	89195040	-	1	2.56276	2.47202	1.35547	2.05909	2.36692	1.94058	2.32703	2.15098	2.48444	2.55341	2.44903	2.15226	1.89343	2.23238	1.3683	2.17939	2.32663	2.20115
Poc1b	protein_coding	KNOWN	3.1	ENSMUSG00000019952	10	98569670	98660708	+	6	0.527795	0.130047	-0.57597	0.360758	0.638936	0.080963	0.658896	0.900601	0.849061	0.572796	0.349283	0.516111	0.542051	0.162526	-0.375546	0.457392	0.940816	0.302814
Dusp6	protein_coding	KNOWN	3.6	ENSMUSG00000019960	10	98725865	98730122	+	2	2.83829	3.82926	3.35356	4.05606	3.4005	4.30215	4.17192	3.16483	3.28053	4.3505	3.74243	3.08661	2.79221	2.70464	2.8912	3.31194	3.04608	3.80239
Tmpo	protein_coding	KNOWN	3.7	ENSMUSG00000019961	10	90610316	90634759	-	7	2.16853	1.70746	1.76531	2.98695	2.56676	2.5613	3.94818	4.32847	3.99866	3.69743	3.59025	2.69601	2.40918	1.70674	1.90782	2.48994	2.32446	2.11692
Psen1	protein_coding	KNOWN	3.5	ENSMUSG00000019969	12	85029152	85076149	+	2	2.98226	2.82064	3.40946	3.89537	3.66093	3.71634	3.72273	3.82101	3.86875	3.7308	3.51083	3.41258	3.15047	2.89161	3.80935	4.02122	3.43753	3.39201
Sgk1	protein_coding	KNOWN	3.4	ENSMUSG00000019970	10	21601990	21719709	+	13	1.26202	3.21341	2.64834	0.99001	1.5686	1.07654	1.24865	1.40577	2.00058	1.29712	1.93864	1.58809	1.12994	2.58942	1.62055	0.337855	0.806893	1.64343
Cep290	protein_coding	KNOWN	3.6	ENSMUSG00000019971	10	99950923	100036289	+	3	-1.81219	-1.57567	-1.75145	-0.371446	-1.41544	-1.78398	-0.413541	-0.403898	-0.551407	-0.344594	-0.947284	-1.06728	-1.5987	-1.94627	-1.92928	-0.660276	-1.8332	-1.67766
Apaf1	protein_coding	KNOWN	3.5	ENSMUSG00000019979	10	90452056	90545515	-	8	-2.59226	-2.50065	-1.23153	-1.98506	-1.90441	-2.049	-1.05558	-0.0579338	-0.506002	-0.844862	-1.06018	-1.40173	-2.11905	-2.51893	-1.78106	-2.1749	-2.24962	-2.17911
Arg1	protein_coding	KNOWN	3.4	ENSMUSG00000019987	10	24635014	24647276	-	1	9.41134	9.84075	10.1854	10.6997	9.51663	10.1584	9.65166	9.44794	9.39953	9.85544	9.80888	9.01975	8.93803	9.52845	10.0298	10.0492	8.95602	9.47033
Enpp3	protein_coding	KNOWN	3.2	ENSMUSG00000019989	10	24493620	24556001	-	1	4.47248	4.03262	2.15989	1.50297	4.37201	3.24278	3.70827	4.67273	4.8579	3.81745	4.26614	4.55167	4.46025	4.23276	2.5371	3.65997	4.59153	4.35066
Fam54a	protein_coding	KNOWN	3.7	ENSMUSG00000019992	10	20067625	20081475	+	2	-5.47959	-3.87092	-3.8256	-6.92225	-4.17236	-3.24882	0.251058	1.064	0.963304	-0.651454	0.0031874	-2.94077	-7.95649	-6.11296	-3.95797	-4.77689	-14.2877	-4.23774
Pex7	protein_coding	KNOWN	3.2	ENSMUSG00000020003	10	19579735	19627495	-	4	4.47047	4.26144	3.82973	3.4131	4.10016	3.77233	4.05101	4.09154	4.252	4.25663	4.38831	4.39649	4.34796	4.31217	3.79334	3.67092	4.25025	4.31197
Vnn3	protein_coding	KNOWN	3.2	ENSMUSG00000020010	10	23571268	23589649	+	1	4.87942	4.51486	3.97546	3.57094	4.65256	4.01083	4.68178	4.60131	4.56072	4.86507	4.96555	4.67974	4.68958	4.64696	3.95752	3.84878	4.50505	4.25818
Hal	protein_coding	KNOWN	3.2	ENSMUSG00000020017	10	92951513	92982049	+	4	6.10797	5.9785	5.15273	4.84446	5.17772	5.24726	5.09737	4.9568	4.90422	5.71599	5.83331	6.64364	6.49684	5.82831	4.69821	4.95303	5.71666	6.15612
Ntn4	protein_coding	KNOWN	3.3	ENSMUSG00000020019	10	93103426	93209952	+	2	0.528066	0.629737	-0.109492	-0.423771	0.295623	0.180217	-0.414931	-0.0107815	0.315898	-0.222156	-0.526088	0.863123	0.531062	0.613309	-0.147183	-0.599915	0.179345	0.636425
Ndufa12	protein_coding	KNOWN	3.2	ENSMUSG00000020022	10	93661700	93684188	+	3	4.82676	4.32937	4.45637	4.22603	4.3761	4.61197	4.52679	4.44676	4.32944	4.28403	4.57842	4.08477	4.53852	4.50284	4.57979	4.47005	4.42067	4.18602
Socs2	protein_coding	KNOWN	3.4	ENSMUSG00000020027	10	94847996	94879814	-	15	0.0825525	1.73989	2.4949	0.52408	0.866776	2.05914	0.796088	0.556948	0.419848	1.12028	0.569858	-0.887796	0.235461	1.07888	2.81066	2.2482	0.40055	2.28973
Tcp11l2	protein_coding	KNOWN	3.3	ENSMUSG00000020034	10	84039371	84077104	+	3	3.08975	3.13292	2.38309	1.2605	1.68894	2.35983	-0.401589	0.782769	1.82812	-0.396316	1.18159	2.71139	3.01417	3.42766	2.67017	2.22909	1.93403	3.10714
Rfx4	protein_coding	KNOWN	3.3	ENSMUSG00000020037	10	84218807	84369283	+	6	-0.402909	-1.28494	-3.46385	-2.56413	-1.52199	-1.7491	-3.85144	-3.66148	-3.20609	-3.54595	-3.37137	-0.61899	0.120017	-0.947229	-5.59147	-2.15089	-1.37096	-2.45382
Cry1	protein_coding	KNOWN	3.1	ENSMUSG00000020038	10	84594447	84647799	-	1	2.49764	2.21045	0.643426	1.29614	3.20431	0.184875	1.72276	3.3028	2.39143	2.00255	2.32278	2.08236	2.12024	2.16773	0.957499	1.30965	3.20534	2.70686
Timp3	protein_coding	KNOWN	3.3	ENSMUSG00000020044	10	85763117	85812251	+	4	0.975499	1.23646	1.33912	0.793442	0.121149	0.770016	0.306868	0.0252748	0.548511	0.549213	0.325131	1.0238	0.753286	1.01538	0.626332	0.379874	0.42275	0.74441
Pah	protein_coding	KNOWN	3.2	ENSMUSG00000020051	10	86984540	87046881	+	4	8.58189	8.79756	8.56201	7.28902	7.48248	8.16739	8.35796	7.75658	7.7199	8.61547	8.24186	8.62773	8.66275	8.54853	8.4127	7.63969	7.82453	8.0313
Pbld2	protein_coding	KNOWN	3.2	ENSMUSG00000020068	10	62487063	62521561	+	3	5.7152	5.57027	4.62633	3.84111	4.90907	4.55074	4.93262	4.87758	5.00798	5.07293	5.20164	5.71508	5.60656	5.44607	4.43031	4.58169	5.65522	5.55743
Rufy2	protein_coding	KNOWN	3.6	ENSMUSG00000020070	10	62442971	62481490	+	9	-2.11901	-2.19157	-2.29333	-0.914798	-1.74469	-1.6714	-1.73963	-2.1244	-2.0439	-1.17411	-1.76109	-1.30806	-1.36132	-2.31252	-2.6277	-0.884051	-2.03151	-2.41931
Pbld1	protein_coding	KNOWN	3.1	ENSMUSG00000020072	10	62524330	62540710	+	1	5.86344	5.36103	3.92803	4.91142	5.71897	5.34208	5.50541	4.92664	4.98887	5.70016	5.33129	5.81789	5.89246	5.50041	4.29994	5.52045	5.95581	5.33613
Ccar1	protein_coding	KNOWN	3.5	ENSMUSG00000020074	10	62206676	62255116	-	2	2.49556	2.53118	3.10804	2.83839	2.99589	2.86649	2.92136	3.42045	3.59244	2.9129	3.49752	2.85488	2.39848	2.45577	3.29522	2.77368	2.58011	2.96777
Ddx21	protein_coding	KNOWN	3.5	ENSMUSG00000020075	10	62042996	62065046	-	1	2.43979	2.9534	3.85395	3.62574	3.23332	3.11111	3.40179	3.20808	3.25142	3.49078	3.38117	2.57386	2.67117	2.79466	3.6716	2.95577	2.5559	2.9742
Srgn	protein_coding	KNOWN	3.4	ENSMUSG00000020077	10	61956581	61990199	-	6	0.638577	1.02051	1.25912	0.922755	0.815972	0.811556	0.52661	0.820902	1.00747	0.734591	1.10135	1.07119	0.68141	0.856753	1.08809	0.13247	0.49478	0.626658
Supv3l1	protein_coding	KNOWN	3.5	ENSMUSG00000020079	10	61891957	61912486	-	5	2.02064	1.9696	2.39659	2.67368	2.07468	2.04402	2.3928	2.52333	2.42773	2.49285	2.25051	2.1273	2.28595	1.86054	2.32886	2.50607	2.07016	1.80125
Aifm2	protein_coding	KNOWN	3.6	ENSMUSG00000020085	10	61178011	61202008	+	7	2.00125	2.27823	1.66546	3.03172	2.57565	2.36858	3.24151	2.35487	2.17367	3.3696	2.86931	2.22199	1.7268	1.88955	1.72731	2.73281	2.28939	1.88968
Tysnd1	protein_coding	KNOWN	3.1	ENSMUSG00000020087	10	61158262	61165521	+	1	3.88248	3.65043	2.90924	3.71371	3.86754	3.64006	4.25603	3.91438	3.98039	4.41849	4.07851	4.03372	3.93762	3.60045	3.34616	3.82598	3.98093	3.5821
Sgpl1	protein_coding	KNOWN	3.1	ENSMUSG00000020097	10	60561390	60610451	-	10	3.5054	3.07596	1.91563	2.72373	3.27743	2.45414	2.93239	3.2871	3.53613	3.20501	3.36742	3.6644	3.67604	3.24489	2.08663	2.98379	3.78312	3.59943
Pcbd1	protein_coding	KNOWN	3.2	ENSMUSG00000020098	10	60552091	60557076	+	1	7.96585	7.41863	7.04159	6.76482	7.36306	7.40119	7.34281	7.54488	7.53277	7.33971	7.81152	7.59684	7.61316	7.56892	7.09584	7.2059	7.66819	7.56854
Unc5b	protein_coding	KNOWN	3.6	ENSMUSG00000020099	10	60225358	60294329	-	2	-1.0865	-0.95806	-1.69575	-0.147346	-0.739668	-0.684239	0.0676675	-0.974524	-0.65822	0.544947	-0.8548	-0.635741	-1.03754	-1.23919	-2.48265	-0.486566	-1.32222	-1.73781
Slc29a3	protein_coding	KNOWN	3.1	ENSMUSG00000020100	10	60174820	60215542	-	5	-0.474705	-1.26607	-1.78671	-0.233715	-0.666933	-0.882459	-0.726047	-0.864316	-0.707536	-0.119719	-0.918994	-0.175199	-0.303524	-1.43175	-1.4682	-0.0025115	-0.294865	-0.93874
Slc16a7	protein_coding	KNOWN	3.7	ENSMUSG00000020102	10	124663520	124766019	-	2	3.13945	2.92646	2.37731	2.11581	3.18619	3.13593	4.27048	3.9643	4.00327	4.25133	4.05705	3.46195	2.95981	2.77854	2.13675	2.36296	2.89203	3.10484
Lrig3	protein_coding	KNOWN	3.6	ENSMUSG00000020105	10	125403275	125452415	+	1	0.300733	-0.941492	-0.413529	0.429616	0.172232	0.172095	0.797876	0.65893	0.385652	1.21761	0.455942	0.668511	0.561784	-0.671639	-0.274944	0.435915	0.399984	-0.120078
Tbk1	protein_coding	KNOWN	3.5	ENSMUSG00000020115	10	120983511	121023850	-	1	2.59084	2.69178	3.48407	3.14392	3.02628	2.78736	2.93548	3.26002	3.25006	2.90928	3.17833	2.77436	2.67802	2.65146	3.48961	3.08645	2.78645	2.86436
Pno1	protein_coding	KNOWN	3.5	ENSMUSG00000020116	11	17103201	17111571	-	2	3.74163	3.60491	3.86993	4.5175	4.14253	3.93273	4.00236	4.05775	4.13095	3.99397	3.98508	3.71077	3.77743	3.61411	4.04671	4.22362	3.66939	3.63198
Egfr	protein_coding	KNOWN	3.4	ENSMUSG00000020122	11	16652206	16818161	+	6	5.25402	6.22405	6.7823	6.08109	6.05883	6.45186	5.44381	5.73151	6.0407	4.94165	5.94464	5.51675	5.59625	5.88163	6.57148	6.09778	5.65594	6.40253
Avpr1a	protein_coding	KNOWN	3.2	ENSMUSG00000020123	10	121885555	121890509	+	1	4.19744	3.99697	3.35245	2.39953	4.31122	3.5343	3.12795	4.21422	4.29479	3.25859	3.66271	3.8805	3.5378	3.84476	2.99103	2.83463	4.21053	4.09412
Tbc1d15	protein_coding	KNOWN	3.4	ENSMUSG00000020130	10	114634933	114688549	-	1	3.52634	3.83321	4.06572	3.82073	3.5411	4.06547	3.69779	3.85965	4.02735	3.52193	3.74725	3.81216	3.54605	3.84208	4.24245	3.66767	3.22945	3.78028
Pcsk4	protein_coding	KNOWN	3.6	ENSMUSG00000020131	10	79784028	79792243	-	6	0.21265	0.207573	-0.617725	1.13047	0.501468	0.17288	1.48857	-0.598697	-1.01996	1.59859	-0.206939	0.213276	0.560995	-0.136929	-1.02758	1.40832	0.837028	-0.126022
Thap2	protein_coding	KNOWN	3.5	ENSMUSG00000020137	10	114807022	114821491	-	1	0.489466	0.520062	2.13164	1.39281	1.30292	0.722765	0.857318	1.58046	1.72742	0.966204	1.86416	0.705784	0.431166	0.422285	2.21321	1.80072	1.04261	1.00678
Lgr5	protein_coding	KNOWN	3.7	ENSMUSG00000020140	10	114887367	115024836	-	8	-1.2387	-2.43419	-2.82789	-2.92191	-0.272701	-0.802075	-0.323961	0.147284	-0.268759	-0.634555	-1.26932	-0.460135	-0.554619	-2.33292	-2.28188	-1.25094	-0.88935	-1.63411
Slc1a4	protein_coding	KNOWN	3.7	ENSMUSG00000020142	11	20202183	20232716	-	2	0.0713266	-0.713257	0.043529	-0.869634	1.50435	1.59373	1.09916	2.54834	2.34928	1.62671	2.45506	1.7815	0.966272	-0.548327	-0.0652005	-1.51041	0.153796	0.423713
Gamt	protein_coding	KNOWN	3.2	ENSMUSG00000020150	10	79720896	79723757	-	4	6.0456	5.57679	4.94433	3.79905	3.97862	4.59726	5.28858	5.15407	5.22765	5.38233	5.94264	5.76281	5.87516	5.72824	5.20795	4.70372	5.47884	5.46472
Ndufs7	protein_coding	KNOWN	3.2	ENSMUSG00000020153	10	79711866	79719539	+	6	4.92631	4.65269	4.39358	4.26471	4.56265	4.71199	4.47959	4.59247	4.52654	4.51887	4.63472	4.44119	4.37355	4.69861	4.59447	4.51866	4.46855	4.57901
Mum1	protein_coding	KNOWN	3.1	ENSMUSG00000020156	10	79689179	79706648	+	11	-0.978273	-1.73403	-2.66564	-1.28593	-1.01478	-1.55314	-0.218552	-0.314095	-0.72419	-0.30333	-0.876887	-0.693665	-0.624524	-1.75981	-2.45822	-0.869994	-0.568784	-1.46215
Uqcr11	protein_coding	KNOWN	3.2	ENSMUSG00000020163	10	79865742	79869575	-	3	7.27278	6.87582	6.64347	6.2354	6.42677	6.79406	6.62093	6.62036	6.61844	6.54473	6.66173	6.76322	6.74184	7.04768	6.94026	6.6452	6.72417	6.69556
Cobl	protein_coding	KNOWN	3.5	ENSMUSG00000020173	11	12136611	12364963	-	12	0.790012	0.682792	2.00472	2.98821	2.22379	2.24315	2.29698	2.45279	2.16542	2.21895	2.17331	1.77867	1.4524	0.63807	1.9159	2.48487	1.64161	1.53535
Ddc	protein_coding	KNOWN	3.2	ENSMUSG00000020182	11	11714104	11798047	-	9	4.63438	4.36307	2.63709	1.51418	3.91293	3.10893	2.32142	3.9454	4.26599	3.05304	4.55181	4.75532	4.67851	4.49511	2.22591	1.38712	3.97361	4.21869
Mdm2	protein_coding	KNOWN	3.6	ENSMUSG00000020184	10	117125944	117147814	-	9	1.81896	1.95907	2.07543	2.49572	2.4136	1.99905	2.80691	3.06043	2.63719	2.95655	2.68673	2.1847	2.00448	1.66061	2.17881	2.32272	1.9514	1.84036
E2f7	protein_coding	KNOWN	3.7	ENSMUSG00000020185	10	110182495	110224440	+	9	-6.07115	-5.23228	-4.70022	-7.28617	-4.7571	-4.52117	-1.79282	-1.11292	-1.84311	-2.69705	-2.59779	-4.19753	-6.10069	-5.60766	-4.31853	-4.50676	-8.18144	-5.67799
Csrp2	protein_coding	KNOWN	3.7	ENSMUSG00000020186	10	110357232	110376678	+	2	4.13184	3.96233	3.45251	3.7395	4.30181	4.53187	5.14409	4.99144	4.52999	4.80414	4.44913	4.24492	3.75295	4.11473	3.20411	3.75737	4.0651	3.88097
Osbpl8	protein_coding	KNOWN	3.1	ENSMUSG00000020189	10	110601858	110734303	+	2	2.42814	2.23654	1.31132	2.04512	2.17154	1.64836	2.08536	2.13076	2.39878	2.49585	2.33786	2.89657	2.61957	2.11024	1.36973	2.06438	2.22361	1.98209
Cabin1	protein_coding	KNOWN	3.6	ENSMUSG00000020196	10	75108855	75227102	-	5	0.255599	0.318731	0.690704	1.28886	1.16787	1.0732	1.26083	1.25951	1.14396	1.56927	1.14157	0.773799	0.797011	0.0807705	0.547026	1.22051	0.961403	0.380614
Phlda1	protein_coding	KNOWN	3.6	ENSMUSG00000020205	10	110943342	110945705	+	2	4.2611	1.87356	4.4156	3.58672	4.26438	4.14481	3.9328	3.83731	3.47621	4.05911	3.81363	4.34603	4.76733	2.60426	4.15241	3.99762	4.36732	4.62359
Sf3a2	protein_coding	KNOWN	3.5	ENSMUSG00000020211	10	80260943	80267669	+	5	1.9218	1.8303	2.25976	2.01048	1.84825	2.05049	2.3577	2.61197	2.46892	2.2662	2.12134	1.74213	1.81977	1.88444	2.59381	1.74975	1.90756	1.96593
Mdm1	protein_coding	KNOWN	3.7	ENSMUSG00000020212	10	117578843	117606053	+	4	-1.936	-1.64603	-1.63619	-1.61317	-2.19128	-2.56987	-0.328267	0.779278	0.890187	-0.771239	0.0975987	-1.20181	-1.82134	-2.11917	-2.54059	-1.44908	-2.2606	-1.91236
Irak3	protein_coding	KNOWN	3.4	ENSMUSG00000020227	10	119578704	119639186	-	5	-3.13461	-2.97295	0.789872	-0.815632	-1.07175	-0.419605	-1.77275	-1.18041	-1.34466	-1.3384	-1.69919	-2.14389	-3.12831	-2.76503	0.589504	-0.819398	-1.82384	-1.63736
Helb	protein_coding	KNOWN	3.4	ENSMUSG00000020228	10	119520664	119550043	-	3	0.537842	0.808846	1.69425	1.53515	1.33259	1.2408	1.08013	1.33883	1.34239	0.900371	1.19557	1.04513	1.13638	0.724269	1.73615	1.44679	1.09377	0.876194
Hcfc2	protein_coding	KNOWN	3.5	ENSMUSG00000020246	10	82158905	82205173	+	4	0.740364	0.594838	1.17208	1.10003	1.09748	0.752127	1.20243	1.47938	1.44337	1.12907	1.37026	0.952742	0.84446	0.471364	1.59077	1.24941	0.975809	0.734071
Txnrd1	protein_coding	KNOWN	3.5	ENSMUSG00000020250	10	82296696	82360469	+	4	4.53652	4.57327	5.62088	5.3709	5.11906	5.39111	5.42092	5.99156	5.77086	5.32952	5.64104	5.20787	4.77846	4.54326	5.82457	5.37653	4.7233	4.98833
D10Wsu102e	protein_coding	KNOWN	3.4	ENSMUSG00000020255	10	82822966	82831580	+	1	1.65332	1.40483	4.89254	2.54915	2.15056	3.03687	3.14716	2.99131	2.85078	2.48643	2.58513	1.98658	2.00324	1.57243	4.67104	2.21621	1.92453	2.0029
Wdr82	protein_coding	KNOWN	3.5	ENSMUSG00000020257	9	106073260	106094747	+	2	2.60716	2.52131	3.09693	3.20385	3.16552	3.06257	3.19584	3.38315	3.32671	3.27666	3.22718	2.63857	2.52046	2.40796	2.9024	3.07163	3.07607	2.74918
Glyctk	protein_coding	KNOWN	3.6	ENSMUSG00000020258	9	106055188	106060469	-	4	5.2252	5.1657	5.00973	6.42254	5.88009	6.21562	5.9297	5.75924	5.7325	6.38741	5.8816	5.71606	5.40614	4.99013	5.07629	6.12992	5.72301	5.33129
Pofut2	protein_coding	KNOWN	3.5	ENSMUSG00000020260	10	76722045	76732331	+	1	2.13412	2.37987	2.6734	2.54689	2.60006	2.82008	2.7984	2.93014	3.07944	2.83332	2.67999	2.34391	2.01171	2.14937	2.7222	2.52506	2.39541	2.31474
Slc36a1	protein_coding	KNOWN	3.1	ENSMUSG00000020261	11	55017852	55049832	+	5	2.2348	1.74289	0.86916	1.98937	2.89065	2.14842	2.52573	2.86673	2.83586	3.18485	2.97189	2.85474	2.72367	1.73179	0.754265	2.64003	3.03983	2.34045
Sumo3	protein_coding	KNOWN	3.7	ENSMUSG00000020265	10	77068842	77104288	+	9	4.18521	3.91418	3.23229	3.68081	4.1425	3.83967	4.0875	4.58304	4.56278	4.28195	4.37485	4.10998	3.95343	3.94128	3.32672	3.67819	4.08705	4.13372
Stk10	protein_coding	KNOWN	3.6	ENSMUSG00000020272	11	32433305	32524587	+	2	-2.26892	-2.2848	-2.46525	-0.491675	-1.41058	-1.37126	-0.658312	-0.924902	-1.10948	-0.244843	-1.28007	-0.82938	-1.75107	-2.17452	-2.17219	-1.28883	-1.76018	-1.60416
Rel	protein_coding	KNOWN	3.4	ENSMUSG00000020275	11	23641514	23670970	-	1	-1.28583	0.148794	-0.223547	-1.01228	-0.378421	-1.24167	-0.493211	-0.668874	-0.647508	-0.728262	-0.425368	-0.473304	-0.816809	-0.461529	-0.941791	-1.13677	-1.35881	-0.92017
Pfkl	protein_coding	KNOWN	3.1	ENSMUSG00000020277	10	77449692	77472828	-	4	2.61414	2.37401	1.57714	2.13309	2.64404	1.94303	2.53046	2.77251	2.69197	2.6374	2.76469	2.52592	2.45788	2.38042	1.78545	2.61029	2.94734	2.59198
Rhbdf1	protein_coding	KNOWN	3.6	ENSMUSG00000020282	11	32109585	32122300	-	9	-1.1333	-0.795939	-0.49841	0.798058	-0.200145	0.125948	1.02291	0.12355	0.164776	0.929808	0.141006	-0.146838	-0.591331	-1.04554	-1.16693	-0.295325	-0.769771	-0.908835
1810043G02Rik	protein_coding	KNOWN	3.1	ENSMUSG00000020284	10	77441269	77449650	+	9	-0.9202	-1.5572	-2.66832	-1.31308	-0.999855	-1.25893	-1.06265	-1.27527	-1.19472	-0.800113	-1.59487	-1.17656	-1.16494	-1.50621	-2.394	-0.517886	-0.215521	-1.28836
Xpo1	protein_coding	KNOWN	3.6	ENSMUSG00000020290	11	23156041	23198249	+	7	1.91574	1.95656	1.82548	2.9022	2.45132	2.45636	3.16471	3.47271	3.48036	3.15341	3.03377	2.34168	2.12665	1.74396	1.37307	2.57417	2.15004	1.67657
Cpeb4	protein_coding	KNOWN	3.3	ENSMUSG00000020300	11	31772211	31835634	+	6	3.15008	3.49502	3.55198	2.94021	3.55557	2.78218	2.4933	2.9941	3.1788	2.77126	3.12615	3.4036	3.39372	3.23478	2.94832	2.95395	3.0376	3.02142
Chac2	protein_coding	KNOWN	3.1	ENSMUSG00000020309	11	30876707	30886350	-	2	4.16406	3.47161	2.0884	2.63525	3.60316	2.92197	3.3821	3.63347	4.01052	3.74808	3.94811	3.80845	3.75529	3.53379	2.37766	2.9996	3.63229	3.72659
Spnb2	protein_coding	KNOWN	3.5	ENSMUSG00000020315	11	29999395	30168175	-	9	1.67067	1.65586	2.53146	3.19458	2.43864	2.29821	2.56624	2.79486	2.62496	2.55745	2.48167	2.17928	1.92	1.5605	1.85793	2.18709	1.88089	1.74314
Mdh1	protein_coding	KNOWN	3.2	ENSMUSG00000020321	11	21456790	21472370	-	4	7.77154	7.5828	7.31413	6.90374	7.29681	7.48026	7.30191	7.252	7.37303	7.23876	7.76145	7.75629	7.55634	7.59088	7.43348	7.14541	7.25932	7.43411
Ccng1	protein_coding	KNOWN	3.7	ENSMUSG00000020326	11	40562054	40568813	-	2	2.83464	2.43563	2.3449	2.84045	2.9112	2.60754	3.50648	4.01175	3.71758	3.85302	3.6527	3.44584	3.07411	2.4403	2.6483	2.94179	2.88102	2.81546
Nudcd2	protein_coding	KNOWN	3.7	ENSMUSG00000020328	11	40547169	40553548	+	5	3.22361	2.78704	2.89483	3.49346	3.39138	3.40046	3.72509	4.2872	4.38732	3.89437	4.0776	3.521	3.20681	2.89418	3.31411	3.4011	2.9715	3.31469
Hmmr	protein_coding	KNOWN	3.7	ENSMUSG00000020330	11	40514890	40546939	-	7	-6.13201	-6.74284	-5.40599	-7.01948	-4.48259	-0.196396	1.64611	3.77102	3.90851	1.66526	2.91212	0.00151118	-2.66	-6.4054	-5.00765	-6.95177	-11.806	-4.31209
Slc22a4	protein_coding	KNOWN	3.2	ENSMUSG00000020334	11	53796625	53841592	-	3	-0.227903	-0.596752	-1.64552	-1.60377	-0.979959	-1.53625	-0.806641	-1.76167	-1.31723	-0.041101	-0.879244	-0.380039	0.051871	-0.695231	-1.85164	-1.35887	-0.233023	-0.634828
Ppp2ca	protein_coding	KNOWN	3.5	ENSMUSG00000020349	11	51912183	51941280	+	2	3.62946	3.88447	4.06793	4.15507	3.83873	3.97308	4.01206	4.10342	4.11741	3.97689	3.97759	3.73396	3.59563	3.74114	3.94349	3.81157	3.58784	3.65387
Hnrnpab	protein_coding	KNOWN	3.5	ENSMUSG00000020358	11	51412372	51420349	-	4	5.05039	4.96604	5.36056	5.48637	5.30236	5.34103	5.98363	6.2317	5.90535	5.58637	5.58661	4.90615	4.99268	5.00317	5.53401	5.2183	4.93506	4.99142
Agxt2l2	protein_coding	KNOWN	3.6	ENSMUSG00000020359	11	51398259	51417991	+	8	-0.269854	-0.134489	-0.146407	0.594919	0.314575	0.417236	0.247411	-0.0708355	-0.118596	0.41389	0.335361	0.0388435	0.0233082	-0.306184	-0.315014	0.182413	0.0617849	-0.0790745
Hspa4	protein_coding	KNOWN	3.5	ENSMUSG00000020361	11	53073316	53113959	-	3	4.22094	4.24301	4.61168	4.81419	4.47961	4.68023	4.69491	4.65519	4.71998	4.71914	4.61772	4.41627	4.45595	4.2368	4.68945	4.47179	4.24303	4.31205
Cnot6	protein_coding	KNOWN	3.7	ENSMUSG00000020362	11	49485005	49526225	-	5	2.39234	2.24437	2.27927	2.83888	2.69846	2.5543	3.17903	3.51377	3.43449	3.1882	3.29718	2.94546	2.57129	2.15885	2.17574	2.52495	2.27617	2.46765
Mapk9	protein_coding	KNOWN	3.1	ENSMUSG00000020366	11	49660253	49699923	+	10	2.75362	2.49566	1.83291	2.25257	2.64416	2.11096	2.71798	2.86793	2.93038	2.80762	2.94703	3.0395	2.95203	2.46015	1.68776	2.24997	2.66136	2.52488
Rad50	protein_coding	KNOWN	3.7	ENSMUSG00000020380	11	53463021	53520821	-	7	0.366219	-0.500311	-1.00914	0.373701	0.465667	-0.102936	1.12247	1.20342	1.12057	0.995781	0.63127	0.732245	0.535467	-0.581789	-1.13949	0.332225	0.396023	-0.0340882
3010026O09Rik	protein_coding	KNOWN	3.2	ENSMUSG00000020381	11	49987946	50013617	+	3	1.56633	0.658615	-1.13788	-1.06459	0.067165	0.569905	0.344116	0.732269	0.702844	0.568158	0.259792	1.424	1.66623	0.792536	-1.32994	-0.579526	0.289752	0.346669
Sar1b	protein_coding	KNOWN	3.2	ENSMUSG00000020386	11	51577189	51605427	+	2	6.83118	6.83494	6.48638	6.05812	6.43615	6.43086	6.55383	6.19562	6.27153	6.79745	6.82596	6.65811	6.61864	6.787	6.23449	6.12188	6.59433	6.68766
Cdkn2aipnl	protein_coding	KNOWN	3.7	ENSMUSG00000020392	11	51781163	51790836	+	2	2.11671	1.85867	1.82784	2.18711	2.46089	2.04301	3.03374	3.58161	3.29178	2.90583	2.88938	2.17699	1.86886	1.81969	2.22723	2.1724	2.21415	2.10541
Med7	protein_coding	KNOWN	3.5	ENSMUSG00000020397	11	46250427	46256223	+	9	1.81022	1.70136	2.25173	1.9808	1.84229	1.8714	2.0632	2.14122	2.23244	2.01082	1.9727	1.7821	1.69242	1.59379	2.59587	2.04768	1.77028	1.85891
Vdac1	protein_coding	KNOWN	3.7	ENSMUSG00000020402	11	52174362	52202899	+	6	6.03402	5.77679	5.56208	5.46782	5.69435	5.83538	6.06893	6.30415	6.33622	6.14335	6.62141	6.0223	5.83825	5.81263	5.58113	5.46473	5.69766	5.81816
Hus1	protein_coding	KNOWN	3.5	ENSMUSG00000020413	11	8893140	8911194	-	6	-0.606707	-0.856449	-0.0774729	0.0861285	-0.41193	-0.261734	0.102331	-0.0328826	-0.319295	0.19696	-0.172518	-0.246249	-0.171639	-1.07565	-0.453757	-0.1358	-0.427655	-0.892939
Pttg1	protein_coding	KNOWN	3.2	ENSMUSG00000020415	11	43233752	43239753	-	10	3.26746	2.91553	2.6359	2.59615	2.74561	2.69468	2.55194	2.90763	3.06364	2.79913	2.69349	2.80294	2.97645	3.07631	2.66269	2.68758	3.0651	2.94129
Btg2	protein_coding	KNOWN	3.4	ENSMUSG00000020423	1	135971747	135975697	-	1	2.38352	4.82517	6.11238	3.18376	2.08851	5.20573	2.89272	3.5565	3.33256	2.53288	3.73168	3.30479	2.63047	3.90322	4.72203	2.03749	1.43144	3.82269
Igfbp3	protein_coding	KNOWN	3.3	ENSMUSG00000020427	11	7106089	7113926	-	2	2.256	1.99216	2.06523	1.68862	1.2937	-0.0582351	0.546912	0.242274	0.0953802	0.309847	0.00478272	2.51908	2.39451	1.9401	2.11064	1.27111	1.24562	1.14547
Igfbp1	protein_coding	KNOWN	3.4	ENSMUSG00000020429	11	7097785	7102549	+	1	6.28722	9.4358	9.82131	6.80749	6.67275	8.62983	3.11326	5.65698	6.85124	1.98244	5.99511	5.48054	4.24479	8.82547	8.30973	5.97868	4.01272	8.14061
Pes1	protein_coding	KNOWN	3.5	ENSMUSG00000020430	11	3863978	3880007	+	4	2.77719	2.69338	3.1207	3.29409	2.96306	3.0187	3.08199	3.193	3.17682	3.16692	3.04165	2.74479	2.82051	2.70213	3.31591	2.96489	2.72614	2.84616
Adcy1	protein_coding	KNOWN	3.4	ENSMUSG00000020431	11	6963492	7078509	+	2	-3.53167	-0.77983	1.02749	-1.49911	-1.94901	-0.219058	-3.83828	-1.69205	-1.80519	-4.16524	-1.75438	-3.74429	-5.43169	-1.46442	-0.00977513	-1.99567	-3.5552	-1.93844
Smtn	protein_coding	KNOWN	3.7	ENSMUSG00000020439	11	3417526	3440615	-	12	-0.700229	-0.446735	-1.14192	-0.377723	-0.20983	-0.0290382	0.646001	2.40865	2.2553	0.932701	1.4902	0.387632	-0.493462	-0.618555	-1.64467	-0.708	-0.415239	-0.814557
Arf5	protein_coding	KNOWN	3.2	ENSMUSG00000020440	6	28373560	28376602	+	2	5.43149	5.03134	4.67992	4.24207	4.69945	4.83639	5.01922	5.23277	5.22107	5.24462	5.41307	5.16835	5.19487	5.13012	4.83792	4.59335	5.1114	5.22416
Rnf185	protein_coding	KNOWN	3.5	ENSMUSG00000020448	11	3315363	3352366	-	4	2.68711	2.46609	3.48698	2.95793	3.09638	3.1139	2.99025	3.33614	3.36754	3.04293	3.36207	3.02688	2.76711	2.52275	3.82398	3.16664	2.98912	3.02113
Trim11	protein_coding	KNOWN	3.5	ENSMUSG00000020455	11	58791595	58804960	+	3	1.51145	1.49612	2.48506	1.76363	1.73918	1.52742	1.81477	2.07041	1.86725	2.08944	1.96632	1.63332	1.68276	1.21435	2.1533	1.79313	2.01577	1.57741
Ogdh	protein_coding	KNOWN	3.5	ENSMUSG00000020456	11	6191636	6256645	+	11	4.80341	5.01793	5.15374	5.37271	5.11193	5.17114	5.31891	5.17938	4.9999	5.28381	5.2927	4.98919	4.98556	4.82559	4.96687	5.17298	4.8228	4.69568
Drg1	protein_coding	KNOWN	3.5	ENSMUSG00000020457	11	3087363	3166418	-	7	3.40013	3.22726	4.07176	3.90066	3.49269	3.53461	3.74228	3.86038	3.66478	3.68179	3.58318	3.34931	3.31442	3.25394	4.02115	3.83909	3.25	3.47541
Rtn4	protein_coding	KNOWN	3.7	ENSMUSG00000020458	11	29592947	29644331	+	10	2.92581	2.25634	2.07875	2.17275	2.71284	2.38851	2.91908	2.77808	2.96464	2.878	3.32548	3.39642	2.72934	2.61302	2.02254	2.23019	2.67634	2.66109
Efemp1	protein_coding	KNOWN	3.2	ENSMUSG00000020467	11	28753204	28826743	+	4	1.73635	1.26011	0.936864	0.723152	0.612448	0.91111	0.908806	1.55079	1.41268	1.47709	1.33727	1.78115	1.26821	1.53105	0.89925	0.564186	0.691584	1.6428
Pold2	protein_coding	KNOWN	3.7	ENSMUSG00000020471	11	5772183	5778295	-	5	2.09864	1.45963	0.398032	1.80654	1.90755	1.45362	2.70455	2.72832	2.55768	2.31511	2.31985	2.19049	2.2675	1.57462	1.60697	2.07751	2.05423	1.61374
Mrps24	protein_coding	KNOWN	3.2	ENSMUSG00000020477	11	5603986	5615683	-	5	3.95862	3.65643	3.61431	3.44513	3.6672	3.63153	3.78483	3.72621	3.66311	3.70109	3.68034	3.43452	3.75493	3.76202	3.53503	3.76492	4.07352	3.63986
Ccdc117	protein_coding	KNOWN	3.5	ENSMUSG00000020482	11	5428890	5442190	-	1	2.41982	1.31007	2.97549	2.63811	2.60362	2.62366	2.91932	3.01813	3.14148	2.59	2.97092	2.28112	2.18034	1.59868	3.71035	3.17421	2.84893	3.09017
Dynll2	protein_coding	KNOWN	3.2	ENSMUSG00000020483	11	87793027	87801035	-	3	5.7594	5.29631	4.22251	4.32899	5.2001	4.98985	5.27194	5.50152	5.46931	5.31072	5.52255	5.49007	5.75962	5.48111	4.52535	4.83661	5.63217	5.53009
Xbp1	protein_coding	KNOWN	3.4	ENSMUSG00000020484	11	5420662	5425896	+	6	5.39258	5.25691	7.39712	6.4239	6.0086	6.50542	6.27616	6.58227	6.36072	6.17677	6.44209	5.89256	6.03978	5.44675	7.17475	6.66818	6.03967	6.28278
Sept4	protein_coding	KNOWN	3.2	ENSMUSG00000020486	11	87382405	87404041	+	19	0.830603	0.284667	-0.818447	-0.899044	0.469594	-0.0865936	0.282253	0.620535	0.484173	0.522034	0.701456	0.829246	0.739827	0.345678	-0.76527	-0.319948	0.18437	0.0741933
Fam33a	protein_coding	KNOWN	3.7	ENSMUSG00000020492	11	86922736	86938137	+	3	-1.56438	-2.92417	-2.35082	-0.773859	-1.19687	-0.618764	0.810001	1.61033	1.5836	0.285383	0.687476	-0.686741	-1.34052	-3.16011	-2.15425	-1.26967	-2.28757	-2.41915
Prr11	protein_coding	KNOWN	3.7	ENSMUSG00000020493	11	86902655	86922210	-	1	-6.4819	-7.02415	-8.67248	-5.28101	-5.10861	-1.78	-0.226612	2.2483	2.45459	0.0203562	1.36978	-1.37659	-3.79505	-5.37496	-4.94612	-8.83201	-11.4818	-3.94969
Tubd1	protein_coding	KNOWN	3.7	ENSMUSG00000020513	11	86358493	86380862	+	6	0.153791	0.0745426	-0.171834	0.903549	0.609434	0.496183	1.12106	1.86811	2.03858	1.13811	1.36885	0.564425	0.546159	0.120583	0.299331	0.817311	0.404639	0.0167295
Cnot8	protein_coding	KNOWN	3.1	ENSMUSG00000020515	11	57917655	57932096	+	4	3.5462	2.90847	2.62463	2.91201	3.39293	3.08114	3.21841	3.28868	3.30822	3.46867	3.23838	3.52325	3.59735	3.01684	2.80932	3.38351	3.60269	3.18869
Mfap3	protein_coding	KNOWN	3.6	ENSMUSG00000020522	11	57332166	57347317	+	4	0.63789	0.351709	0.636741	1.42004	1.15787	0.940723	1.0336	1.49585	1.51483	1.25268	1.37096	1.32596	0.941822	0.40547	0.883268	1.47259	1.07783	0.757219
Ppm1d	protein_coding	KNOWN	3.7	ENSMUSG00000020525	11	85124746	85160568	+	2	0.143391	0.38592	-0.185628	0.270017	0.222941	0.433292	1.14136	1.71154	1.10237	0.714508	0.755931	0.36383	0.369194	0.440025	0.163651	0.287918	-0.143137	0.463742
Myo19	protein_coding	KNOWN	3.6	ENSMUSG00000020527	11	84693650	84724728	+	7	-0.850685	-0.833552	-0.7088	0.445783	0.0832372	-0.523968	0.525748	0.182724	-0.0853525	0.805269	0.0754658	-0.302662	-0.595051	-0.947397	-0.903827	0.380485	-0.0250168	-0.81457
Prpsap2	protein_coding	KNOWN	3.2	ENSMUSG00000020528	11	61543152	61575590	-	4	2.25649	2.00922	1.71499	1.78238	2.05491	1.76586	1.66628	2.05979	2.10195	2.01871	2.13724	2.13184	2.34906	1.9063	1.68575	2.16455	1.99066	1.78123
Acaca	protein_coding	KNOWN	3.2	ENSMUSG00000020532	11	83943174	84215153	+	7	2.86948	2.53011	3.49287	2.71071	2.70298	2.30258	3.1315	2.9434	2.91996	3.10636	4.17085	3.84975	3.38597	2.4777	3.21635	3.05101	3.11858	3.09676
Shmt1	protein_coding	KNOWN	3.2	ENSMUSG00000020534	11	60601606	60625220	-	11	5.51719	4.95212	4.20587	4.34514	5.017	4.69642	5.09984	4.81612	4.78928	5.3768	5.326	5.51402	5.37325	5.04054	4.39269	5.02324	5.44802	5.06891
Srebf1	protein_coding	KNOWN	3.2	ENSMUSG00000020538	11	60012591	60036083	-	14	4.22246	3.95614	2.05642	2.04941	3.4865	2.43636	4.52961	4.02987	3.9999	5.50109	5.45733	5.23202	5.28302	3.68125	2.04353	2.65726	4.95528	4.2768
Bzw2	protein_coding	KNOWN	3.5	ENSMUSG00000020547	12	36818433	36883412	-	1	1.42398	1.05332	1.9531	1.8104	1.69931	1.64691	2.10853	1.85507	1.82081	2.48563	1.91521	1.5501	1.46877	1.26353	2.07776	1.63844	1.76737	1.81548
Twistnb	protein_coding	KNOWN	3.5	ENSMUSG00000020561	12	34114489	34124245	+	1	2.04882	2.17233	2.55388	2.63424	2.36535	2.2373	2.54611	2.62463	2.48586	2.6498	2.54611	2.25201	2.02955	2.13862	2.44072	2.23924	1.91734	2.32543
Atxn7l1	protein_coding	KNOWN	3.2	ENSMUSG00000020564	12	33832558	34060524	+	17	-0.189528	-0.341148	-1.73106	-1.02038	-0.745831	-1.01136	-1.24362	-0.737865	-0.530508	-0.730921	-0.599282	-0.077582	0.418505	-0.41352	-1.78894	-0.710673	-0.267723	-0.868321
Nampt	protein_coding	KNOWN	3.7	ENSMUSG00000020572	12	33505200	33538234	+	1	3.10498	3.18562	2.36478	2.82348	3.19569	1.89972	4.34272	3.12952	3.15707	4.40187	3.48391	3.32043	2.99027	3.08106	2.52881	3.35964	3.28086	3.15426
Nbas	protein_coding	KNOWN	3.1	ENSMUSG00000020576	12	13275933	13590616	+	2	1.4646	1.59836	0.959608	2.48277	2.10627	1.49122	1.54314	2.12442	2.17795	1.58508	2.10602	2.20604	2.05242	1.44077	1.17518	2.52583	1.75341	1.46573
Sdc1	protein_coding	KNOWN	3.6	ENSMUSG00000020592	12	8778129	8800521	+	5	5.72544	5.92854	6.23907	6.80489	6.62846	6.85046	6.81831	6.76345	6.44925	6.9648	6.97567	6.39649	5.76737	5.76512	5.69938	5.97063	6.07719	6.14357
Arsg	protein_coding	KNOWN	3.4	ENSMUSG00000020604	11	109334688	109434644	+	5	2.23838	2.17542	3.09758	2.97137	2.8844	2.9989	2.06308	2.42817	2.39004	2.64813	2.95588	2.40116	2.43539	1.95215	2.30622	2.84282	2.33697	1.81068
Hs1bp3	protein_coding	KNOWN	3.1	ENSMUSG00000020605	12	8320239	8350630	+	1	1.71572	1.14001	0.185905	1.77409	1.60427	1.4845	1.71701	1.82311	1.97584	2.12221	1.69989	2.00391	1.75512	1.16906	0.304989	1.90209	1.82285	1.60217
Smc6	protein_coding	KNOWN	3.7	ENSMUSG00000020608	12	11272692	11326591	+	1	1.55145	1.31294	1.68944	1.9778	1.78658	1.67744	2.53407	2.61784	2.46122	2.33944	2.22176	1.97114	1.67587	1.44216	1.48922	1.73617	1.38192	1.62672
Prkar1a	protein_coding	KNOWN	3.5	ENSMUSG00000020612	11	109510719	109530970	+	7	4.64773	4.74932	5.06493	5.02999	4.75064	5.13324	5.0119	4.93436	4.93097	4.92225	4.9391	4.63762	4.59524	4.72126	4.90474	4.60018	4.39756	4.69365
Fam20a	protein_coding	KNOWN	3.1	ENSMUSG00000020614	11	109531063	109583593	-	4	3.04059	3.1338	1.83027	3.12947	2.9822	3.28069	3.09084	2.43755	2.82329	3.20795	2.69047	2.96066	3.01046	3.12443	1.30639	2.75004	3.08937	2.7895
Abca8b	protein_coding	KNOWN	3.2	ENSMUSG00000020620	11	109793504	109857159	-	2	3.37066	3.37479	2.56569	1.62667	2.96262	2.57104	2.47427	2.78528	3.02038	2.40752	3.03799	3.47891	3.5442	3.5183	2.38682	1.72659	2.99393	3.34582
Rdh14	protein_coding	KNOWN	3.3	ENSMUSG00000020621	12	10397586	10402368	+	1	3.47573	3.08566	2.88826	3.46561	3.11901	3.02923	3.05477	2.70239	2.93981	3.06631	2.75198	3.20183	3.27508	3.23261	3.01869	3.43854	3.11976	3.24495
Map2k6	protein_coding	KNOWN	3.2	ENSMUSG00000020623	11	110260436	110386836	+	5	0.535592	0.518379	-3.26108	-2.42955	-1.59873	-2.45012	-0.631802	-1.72781	-1.21922	0.254652	-0.513488	-0.483083	0.0662953	-0.146767	-3.07653	-2.02236	-0.52415	-1.3699
Adi1	protein_coding	KNOWN	3.2	ENSMUSG00000020629	12	29360096	29367040	+	3	6.06306	5.75898	4.74313	4.85641	5.72827	5.2137	5.6061	5.44865	5.64617	5.55668	5.59174	6.10751	6.06735	5.7988	4.71041	5.41565	6.11161	5.77155
Ubxn2a	protein_coding	KNOWN	3.6	ENSMUSG00000020634	12	4885838	4914511	-	3	2.63753	2.9711	2.93201	3.80258	3.35032	3.24085	3.48362	3.2011	3.18341	3.42951	3.0155	3.05491	2.99436	2.7673	2.73634	3.52258	3.10941	2.83493
Cmpk2	protein_coding	KNOWN	3.2	ENSMUSG00000020638	12	27154069	27164700	+	1	1.06215	0.0867111	-0.218463	-1.61151	0.647014	-0.899045	-1.2448	-0.166076	0.250677	-0.0794238	0.527878	1.87995	1.49831	0.835145	-0.277308	0.0355795	0.950576	0.0978289
Rsad2	protein_coding	KNOWN	3.3	ENSMUSG00000020641	12	27127618	27141317	-	4	1.30685	0.979004	0.861585	-0.986983	0.507966	-0.182956	-1.36384	-0.807294	-0.594054	-0.482981	-0.445623	2.00966	1.98301	1.52723	0.779111	0.675921	0.410211	0.0210826
Rnf144a	protein_coding	KNOWN	3.4	ENSMUSG00000020642	12	26991662	27100121	-	2	0.248596	0.9146	1.75264	-0.977056	1.56753	0.666394	-1.6127	1.32354	0.850883	-0.749271	1.12899	1.01712	0.23079	0.686153	0.256019	-2.41029	-0.163748	0.622355
Rrm2	protein_coding	KNOWN	3.7	ENSMUSG00000020649	12	25393106	25399011	+	4	0.779035	2.22727	2.17075	0.163501	1.04082	1.44073	5.07014	5.4763	4.59579	4.02101	4.07663	1.57601	0.490176	1.24243	1.33519	-0.0153261	-0.337706	0.342085
Klf11	protein_coding	KNOWN	3.3	ENSMUSG00000020653	12	25336236	25347639	+	4	0.970209	2.25731	0.987574	1.59404	0.481479	1.0214	-0.129803	-0.0459509	0.463093	-0.600622	-0.388871	0.432165	0.881437	1.77456	0.666122	1.42826	0.0849986	0.933317
Grhl1	protein_coding	KNOWN	3.5	ENSMUSG00000020656	12	25257152	25302256	+	2	-2.83342	-1.07277	-0.245179	-0.224491	-0.946314	0.0878676	0.486354	-0.263429	-0.684484	-0.0797367	-0.920331	-2.49761	-2.02809	-2.45022	-0.985177	-0.998473	-2.11294	-2.73893
Cbll1	protein_coding	KNOWN	3.5	ENSMUSG00000020659	12	32170158	32184481	-	3	0.915329	0.847337	1.41385	1.22882	1.07133	0.87986	1.34037	1.64056	1.58424	1.39563	1.41952	1.08493	1.00013	0.843986	1.54472	1.09045	1.15999	1.1557
Dnmt3a	protein_coding	KNOWN	3.6	ENSMUSG00000020661	12	3806007	3914443	+	18	-0.629416	-0.750235	-1.16612	0.228962	-0.183532	-0.0737507	0.202046	-0.295378	-0.201265	0.434206	-0.23918	-0.138211	-0.231694	-1.09161	-1.27434	0.187065	-0.436991	-0.938817
Sh3yl1	protein_coding	KNOWN	3.7	ENSMUSG00000020669	12	31596533	31645027	+	4	1.10576	0.166803	-0.215955	0.950821	1.25793	0.564127	1.41194	1.76695	1.33106	1.21948	0.870183	1.0766	0.737403	0.470135	0.609632	1.81153	1.29749	1.14247
Sntg2	protein_coding	KNOWN	3.2	ENSMUSG00000020672	12	30859347	31058240	-	7	0.987042	1.06702	0.968156	-0.653918	-0.270828	-0.588255	-0.14443	-0.0763839	0.505446	0.0844919	0.652542	0.767654	0.805613	1.0338	0.837235	0.0298906	0.675796	1.05577
Pxdn	protein_coding	KNOWN	3.1	ENSMUSG00000020674	12	30622901	30702523	+	7	-0.619152	-0.66835	-2.03569	-1.81076	-0.620844	-1.03981	-0.862607	-0.315988	-0.293653	-0.718504	-0.381318	0.125523	-0.530676	-0.755417	-2.27177	-2.15519	-1.02667	-1.03977
Hnf1b	protein_coding	KNOWN	3.1	ENSMUSG00000020679	11	83663565	83719419	+	5	1.97885	1.13821	0.357073	1.6986	2.15765	1.52784	1.4847	1.78665	1.77455	2.00194	1.78973	2.15902	2.1096	1.25901	0.699632	1.92365	2.25076	1.50355
Cdc27	protein_coding	KNOWN	3.7	ENSMUSG00000020687	11	104364059	104411934	-	5	1.72429	1.78853	2.03079	2.44277	2.29178	2.19202	2.62352	3.12408	3.08215	2.77853	2.83532	2.20912	2.14297	1.71785	1.8997	2.12366	1.81499	1.85553
Nle1	protein_coding	KNOWN	3.4	ENSMUSG00000020692	11	82714270	82721913	-	7	-0.87274	-0.492372	0.370488	0.238392	-0.382354	-0.722918	-0.112727	-0.638637	-0.600418	0.294828	-0.351962	-0.751178	-0.723687	-0.709454	-0.201289	-0.598596	-0.7449	-0.781505
Tlk2	protein_coding	KNOWN	3.5	ENSMUSG00000020694	11	105040121	105145273	+	13	1.11766	1.07359	1.46566	1.65659	1.40387	1.31392	1.49799	1.65131	1.56949	1.52704	1.55461	1.28151	1.16342	1.13563	1.52465	1.45872	1.2455	1.27324
Rffl	protein_coding	KNOWN	3.4	ENSMUSG00000020696	11	82615951	82684712	-	8	1.38567	1.66356	2.45849	2.32813	2.0965	2.07608	1.796	1.84067	1.67963	1.86037	1.80379	1.86094	1.81872	1.33722	2.4035	2.16328	1.7192	1.53614
Lig3	protein_coding	KNOWN	3.6	ENSMUSG00000020697	11	82594610	82617776	+	14	1.3699	1.36946	1.41096	2.25533	1.91026	1.64112	1.84091	2.02494	2.20109	1.98019	1.98064	1.86329	1.7922	1.25332	1.69507	2.05996	1.67201	1.43017
Ftsj3	protein_coding	KNOWN	3.5	ENSMUSG00000020706	11	106110456	106117393	-	6	2.66455	2.8318	3.58821	3.92591	3.50931	3.41507	3.6811	3.69425	3.6558	3.75845	3.54059	2.92895	2.84949	2.74438	3.83447	3.5168	2.90505	3.03246
Polg2	protein_coding	KNOWN	3.1	ENSMUSG00000020718	11	106629567	106640851	-	6	0.466636	-0.643789	-1.96987	-1.08797	-0.53573	-0.807916	-0.435472	-0.851407	-0.622755	-0.15976	-0.177169	0.271764	0.292032	-0.307863	-1.80771	-0.569401	0.13989	-0.308607
Ddx5	protein_coding	KNOWN	3.4	ENSMUSG00000020719	11	106641669	106650499	-	10	5.44042	5.84292	6.26123	5.81718	5.91492	5.79477	5.82793	5.86856	5.72983	5.73735	5.81874	5.6351	5.68331	5.73954	6.07407	5.66437	5.62126	5.4735
Hn1	protein_coding	KNOWN	3.7	ENSMUSG00000020737	11	115358667	115375701	-	5	1.86531	1.55255	1.39479	2.28757	2.258	2.4668	2.86345	4.04155	4.19671	2.94754	3.56971	2.42386	1.94608	1.65332	1.45882	2.05914	1.94084	2.04613
Nup85	protein_coding	KNOWN	3.7	ENSMUSG00000020739	11	115425748	115445299	+	9	1.94659	1.73284	1.4843	1.97437	2.02727	1.91219	3.02575	3.35301	2.88843	2.39974	2.33189	1.87446	1.93117	1.75196	1.55571	1.99786	1.70855	1.86825
Gga3	protein_coding	KNOWN	3.4	ENSMUSG00000020740	11	115445569	115465365	-	12	-0.332716	-0.664567	1.08972	0.387018	0.0817377	0.121899	0.0859828	0.346835	-1.0402e-05	0.40966	0.483077	-0.0596153	-0.0292055	-0.793873	1.18859	0.431522	0.0833767	-0.230414
Slc25a19	protein_coding	KNOWN	3.5	ENSMUSG00000020744	11	115475492	115489595	-	11	0.698265	0.264306	1.25831	1.01605	1.51883	1.04984	1.2583	2.01143	1.75647	1.23981	1.54963	1.01326	0.840335	0.382826	2.0744	1.73241	1.44673	1.31022
Unk	protein_coding	KNOWN	3.4	ENSMUSG00000020770	11	115891636	115922528	+	7	0.353734	1.18467	1.2111	1.02147	0.53571	0.536408	0.82218	1.10797	0.804749	0.864539	0.724891	0.524019	0.631037	0.803402	0.820689	0.710436	0.33389	0.378159
Trim47	protein_coding	KNOWN	3.6	ENSMUSG00000020773	11	115967066	115988524	-	7	-0.699257	-1.682	-0.399092	-0.132188	-0.355292	-0.372679	1.21569	0.817389	0.812246	0.425754	0.232626	-0.258442	-1.06108	-1.45062	-0.0131159	0.434115	0.163772	-0.147181
Aspa	protein_coding	KNOWN	3.2	ENSMUSG00000020774	11	73118494	73140309	-	5	0.875344	1.06349	0.122157	0.177538	0.671033	0.531712	0.930335	0.489764	0.458285	1.39731	0.871431	0.962661	0.85312	0.854709	-0.801582	-0.279745	0.859592	0.585249
Mrpl38	protein_coding	KNOWN	3.2	ENSMUSG00000020775	11	115993131	116000182	-	6	4.14018	4.37591	4.30565	3.55618	3.96302	4.05206	3.89976	4.09203	4.11714	3.94365	4.10081	3.95386	3.84077	4.30861	4.03475	4.14142	3.93458	4.00208
Fbf1	protein_coding	KNOWN	3.4	ENSMUSG00000020776	11	116003599	116029480	-	12	-1.15715	2.48377	2.82103	-0.76246	-0.418814	-0.642191	-1.4863	-0.786738	-0.623593	-1.26557	-1.16288	-0.996728	-0.122302	1.96592	-0.545376	-0.860016	-0.318472	-0.87655
Acox1	protein_coding	KNOWN	3.4	ENSMUSG00000020777	11	116033202	116060359	-	7	8.29305	8.37278	9.91417	9.9344	8.45454	8.86564	8.84594	8.32809	8.20923	8.8718	8.39655	8.77527	8.8412	8.37319	9.11178	9.38826	8.47643	8.59368
2310004N24Rik	protein_coding	KNOWN	3.5	ENSMUSG00000020778	11	116060169	116076632	+	4	-1.2665	-1.92326	-0.0471379	0.0554238	-1.02451	-0.868735	-0.878254	-1.07268	-1.12509	-0.334481	-0.706044	-1.69982	-1.50083	-1.33283	-1.19447	-0.884257	-1.23791	-1.69613
Slc13a5	protein_coding	KNOWN	3.5	ENSMUSG00000020805	11	72055496	72080724	-	3	-2.50622	-2.29566	1.67743	1.97049	0.120098	0.254397	0.94654	0.0133001	-0.0227979	0.288095	-0.165615	0.375031	-1.27593	-1.80557	1.43128	1.63454	-0.861124	0.353647
Rhbdf2	protein_coding	KNOWN	3.5	ENSMUSG00000020806	11	116459479	116488333	-	4	0.258177	1.0639	1.59593	1.22509	1.29038	1.24679	1.21808	1.84264	1.49161	1.30435	1.68571	1.02172	0.744019	0.839263	1.51521	0.78835	0.765987	0.904883
1810032O08Rik	protein_coding	NOVEL	3.4	ENSMUSG00000020812	11	116532974	116537113	+	7	-1.71792	-0.692058	-0.3877	-0.762003	-1.53337	-1.45556	-0.718438	-1.16806	-1.38101	-0.855299	-1.59306	-1.86681	-1.44315	-1.32462	-1.13694	-1.35489	-1.68019	-1.64922
Rabep1	protein_coding	KNOWN	3.1	ENSMUSG00000020817	11	70658265	70756607	+	5	2.94484	2.59423	1.92071	2.98149	3.00209	2.72258	2.98238	2.83779	2.89262	3.31752	3.1658	3.28845	3.11767	2.5845	1.85151	2.89854	2.99076	2.70651
Mink1	protein_coding	KNOWN	3.1	ENSMUSG00000020827	11	70376383	70427985	+	14	2.37618	2.35144	1.51622	2.67912	2.71875	2.39289	2.64668	2.65439	2.61201	2.77905	2.78172	2.76067	2.78615	2.31515	1.68606	2.85702	2.80876	2.31878
Slc46a1	protein_coding	KNOWN	3.2	ENSMUSG00000020829	11	78279199	78285447	+	2	4.00259	3.78431	3.19629	2.87434	3.73042	3.69913	3.59749	3.34016	3.52806	3.61587	3.83327	3.87772	3.88002	3.89025	3.09999	3.4386	4.17858	3.92914
Vmo1	protein_coding	KNOWN	3.1	ENSMUSG00000020830	11	70327018	70328118	-	1	2.1754	1.4194	0.62086	2.48702	2.36186	1.9896	2.13421	2.77748	2.77175	2.46532	1.90216	2.29015	2.05483	1.44587	1.09097	2.61697	2.96924	2.36601
Dhrs13	protein_coding	KNOWN	3.5	ENSMUSG00000020834	11	77845782	77851368	+	5	0.237943	0.442166	1.22116	1.25879	0.950121	0.436986	1.67505	1.61028	1.1707	1.69036	0.89572	0.448839	0.391555	0.37824	0.899071	1.23018	0.743108	0.815728
Cpd	protein_coding	KNOWN	3.6	ENSMUSG00000020841	11	76591926	76660520	-	3	1.52535	1.50578	1.92728	2.265	2.17092	2.29785	3.00367	3.06473	3.01473	2.93352	2.55594	2.1638	1.87304	1.49906	1.92071	2.16222	1.75803	1.79062
Xylt2	protein_coding	KNOWN	3.1	ENSMUSG00000020868	11	94525165	94538829	-	6	1.8061	1.55861	0.822384	1.54383	1.71515	1.43538	1.93252	1.64617	1.85752	2.09184	1.63519	1.78944	1.69728	1.53317	0.791157	1.67338	1.95318	1.82095
Lrrc59	protein_coding	KNOWN	3.5	ENSMUSG00000020869	11	94491081	94506530	+	3	3.95591	4.22446	5.20943	6.05657	5.40834	5.28824	5.2789	5.72503	5.79159	5.29818	5.67845	4.97407	4.72798	4.10985	5.48119	5.6202	4.56242	4.41943
Slc35b1	protein_coding	KNOWN	3.6	ENSMUSG00000020873	11	95246006	95253090	+	5	4.1404	4.15631	4.29208	5.16305	5.34624	4.815	4.54239	4.95658	5.07199	4.48466	4.91522	4.45085	4.33839	4.08116	4.74788	5.37078	4.86933	4.10914
Snx11	protein_coding	KNOWN	3.5	ENSMUSG00000020876	11	96628869	96638873	-	6	0.0773182	0.00436037	0.511855	0.796441	0.784976	0.759476	0.850855	1.43163	1.3455	0.998909	1.11621	0.376241	0.426761	-0.282334	0.933548	0.980717	0.644004	0.348201
Scrn2	protein_coding	KNOWN	3.2	ENSMUSG00000020877	11	96891252	96895272	+	4	3.62768	3.39721	2.95797	3.02433	3.33319	3.16435	3.25928	3.10866	3.14627	3.31791	3.42516	3.33516	3.39668	3.34199	2.96133	3.14897	3.36153	3.37198
Fbxl20	protein_coding	KNOWN	3.3	ENSMUSG00000020883	11	97943868	98011717	-	8	1.0031	1.05802	-0.195124	0.0868295	0.474663	0.173783	-0.308158	-0.599327	-0.103235	-0.442965	-0.175824	0.998137	1.23472	0.900699	0.0422193	0.832485	0.87162	0.906765
Dvl2	protein_coding	KNOWN	3.1	ENSMUSG00000020888	11	69814097	69825803	+	6	-1.06286	-2.40912	-3.38002	-1.65048	-1.13225	-2.63309	-0.909423	-0.326402	-1.11243	-0.848852	-1.06148	-0.922855	-1.17806	-1.64928	-2.80521	-1.15159	-0.315874	-0.902517
Aurkb	protein_coding	KNOWN	3.7	ENSMUSG00000020897	11	68859149	68865166	+	8	-4.0079	-4.17699	-6.86039	-5.09949	-3.29071	-0.482076	1.97962	3.86642	3.41056	1.32729	2.3997	-0.326735	-2.59667	-4.40605	-6.44237	-5.03807	-5.61667	-3.35639
1500010J02Rik	protein_coding	KNOWN	3.7	ENSMUSG00000020898	11	68829413	68849975	+	13	-0.30076	-0.77587	-2.03609	-0.667598	-0.399942	-0.55012	1.33177	1.7237	1.31255	0.884452	0.782223	0.0879071	0.00947823	-0.657227	-1.94545	-0.736017	-0.516163	-0.516798
Pfas	protein_coding	KNOWN	3.6	ENSMUSG00000020899	11	68799199	68824788	-	8	-0.291256	-0.306696	0.193482	0.304809	0.398014	0.12781	0.929244	0.927778	0.579476	0.946821	0.665717	0.0448154	0.0665571	-0.785477	-0.318866	-0.0640116	-0.062191	-0.445207
Myh10	protein_coding	KNOWN	3.7	ENSMUSG00000020900	11	68505061	68630134	+	10	0.34019	0.493016	0.0409597	1.53906	0.841516	1.16747	1.71541	2.55637	2.22595	1.81959	1.95612	1.27998	0.965327	0.307473	-0.423484	0.79215	0.526324	0.562478
Ntn1	protein_coding	KNOWN	3.7	ENSMUSG00000020902	11	68022866	68214325	-	3	-0.0882913	-0.189795	-0.888282	-0.850887	0.213699	-0.301923	0.125239	0.590926	0.402271	0.0879604	0.492865	0.0803991	-0.00478687	-0.20421	-1.08764	-1.06282	-0.436849	-0.14572
Usp43	protein_coding	KNOWN	3.7	ENSMUSG00000020905	11	67668025	67735655	-	4	-8.34592	-10.2805	-7.51571	-4.44936	-5.12417	-4.37581	-1.71639	-0.611436	-1.21473	-1.64035	-1.54759	-3.58153	-4.65073	-7.16578	-5.73833	-4.51272	-5.30502	-6.09621
2310004I24Rik	protein_coding	KNOWN	3.3	ENSMUSG00000020910	11	66851407	66866096	-	6	2.56176	2.44349	1.71716	2.27972	1.94054	1.88216	1.81823	1.9255	1.83924	1.73611	1.63569	2.35207	2.43946	2.39526	2.23324	2.56527	2.10844	2.30123
Krt19	protein_coding	KNOWN	3.7	ENSMUSG00000020911	11	100002124	100009979	-	3	-0.285657	-0.905501	-2.49182	-1.39182	-0.15854	0.214516	-0.223537	0.00916255	-0.0130547	0.0377604	-0.252804	-0.301477	-1.5449	-0.924479	-1.53947	-0.577129	-0.0270635	-1.06131
Top2a	protein_coding	KNOWN	3.7	ENSMUSG00000020914	11	98854257	98885503	-	8	-2.95204	-3.64674	-3.9448	-4.43764	-2.30546	0.0674675	2.58481	4.42906	3.89725	1.99538	3.10008	0.319904	-2.07758	-3.42352	-3.54449	-4.46586	-5.18322	-2.59305
Acly	protein_coding	KNOWN	3.2	ENSMUSG00000020917	11	100337667	100389314	-	9	6.03014	5.63734	5.10814	3.82378	4.63477	3.95812	5.02112	4.8993	4.85681	5.13795	7.1959	6.52768	5.99017	5.42963	4.09087	4.16481	5.72546	5.87296
Stat5b	protein_coding	KNOWN	3.2	ENSMUSG00000020919	11	100642045	100712038	-	3	3.57114	3.2536	2.32757	2.027	2.92189	2.31807	2.38758	2.75615	2.88996	2.60736	2.70232	3.66665	3.44021	3.44638	2.02822	2.37433	3.27898	3.15142
Tmem101	protein_coding	KNOWN	3.7	ENSMUSG00000020921	11	102013860	102017718	-	3	1.03043	0.279338	-0.254789	0.667653	1.07473	0.725439	1.00471	1.46168	1.35392	1.45046	1.27027	1.00882	0.803534	0.249475	0.304319	1.16209	1.23206	0.864004
Adam11	protein_coding	KNOWN	3.2	ENSMUSG00000020926	11	102622753	102641576	+	9	0.0565369	0.594867	-0.437767	-1.41556	-0.814145	-1.84026	-1.23806	-0.482945	0.309659	0.135354	1.76109	1.74757	0.467577	0.475117	-0.508064	-1.27112	0.421851	1.48419
Eftud2	protein_coding	KNOWN	3.6	ENSMUSG00000020929	11	102699787	102742299	-	13	1.22014	1.10261	1.24426	1.82735	1.65027	1.58883	2.11867	2.55707	2.34577	2.10667	2.11749	1.56172	1.33268	1.05976	1.14945	1.65431	1.28428	1.39167
Dcakd	protein_coding	KNOWN	3.6	ENSMUSG00000020935	11	102855361	102889647	-	5	2.64886	2.51549	2.346	3.39128	3.03876	3.14815	3.25936	3.16765	3.06286	3.567	3.28591	2.95334	2.79554	2.53391	2.15894	2.99088	2.64711	2.34835
Map3k14	protein_coding	KNOWN	3.5	ENSMUSG00000020941	11	103081076	103128786	-	5	-1.78568	-2.01968	0.356834	-0.373162	-0.910854	-0.647877	-0.161137	0.271717	-0.0154187	-0.451204	-0.0975228	-0.938138	-1.58467	-2.21509	0.188199	-0.217678	-0.907273	-0.674226
Fkbp3	protein_coding	KNOWN	3.7	ENSMUSG00000020949	12	66163423	66174931	-	1	4.11771	3.78475	3.38896	3.50845	4.05195	3.93038	3.94646	4.23741	4.26211	3.75387	4.1739	3.98593	3.85895	3.90448	3.37121	3.55008	4.02617	3.77843
Strn3	protein_coding	KNOWN	3.5	ENSMUSG00000020954	12	52709528	52792901	-	4	2.46369	2.48032	3.03045	2.89421	2.81876	2.6372	2.90334	3.02628	3.0792	3.0273	3.13272	2.68821	2.40072	2.39574	3.09127	2.62417	2.30482	2.68457
Ap4s1	protein_coding	KNOWN	3.3	ENSMUSG00000020955	12	52791953	52839918	+	2	2.58061	2.25578	2.2412	2.37081	2.31797	2.50448	2.49931	2.21452	2.04233	2.21694	2.09493	2.11826	2.26899	2.37662	2.34044	2.60622	2.24252	2.38735
1110034A24Rik	protein_coding	KNOWN	3.7	ENSMUSG00000020973	12	70286878	70299416	-	3	-0.203214	-0.452177	-0.857584	-0.202965	-0.0126249	-0.113084	1.43863	1.21645	0.825804	0.724965	0.121839	-0.149863	-0.261993	-0.585122	-0.738091	-0.248377	-0.19904	-0.311848
Pole2	protein_coding	KNOWN	3.7	ENSMUSG00000020974	12	70302766	70329177	-	1	-2.67993	-3.75504	-3.94459	-2.98835	-1.68403	-1.86172	1.46044	1.06758	0.326521	0.558747	-0.284363	-1.75289	-2.64946	-2.97436	-3.37758	-3.57614	-2.96053	-2.70365
Nemf	protein_coding	KNOWN	3.5	ENSMUSG00000020982	12	70412531	70458153	-	1	2.10702	2.11193	2.50725	2.69038	2.51827	2.37376	2.5654	2.93195	2.99138	2.79021	2.89693	2.55937	2.36003	2.05607	2.80464	2.26401	1.96264	2.29798
Sec23a	protein_coding	KNOWN	3.6	ENSMUSG00000020986	12	60059370	60113004	-	5	3.71977	3.87556	4.12838	4.77986	4.22421	4.58401	4.64586	4.07269	4.23212	4.68106	4.07056	4.15134	3.90729	3.67999	4.1106	4.35595	3.71163	3.69897
Pnn	protein_coding	KNOWN	3.5	ENSMUSG00000020994	12	60167906	60175004	+	1	2.44921	2.30352	3.1607	3.22441	2.83505	2.66214	3.03654	3.15057	3.10054	3.29187	3.12253	2.60733	2.6428	2.1328	3.44294	2.80972	2.77421	2.28008
Ptpn21	protein_coding	KNOWN	3.6	ENSMUSG00000021009	12	99914951	99975615	-	3	1.22553	0.964157	0.635455	2.3604	2.03443	1.70513	2.43992	2.3748	2.18696	2.51972	2.1656	1.79037	1.55277	0.895084	0.504605	1.74688	1.51198	1.07199
Zc3h14	protein_coding	KNOWN	3.7	ENSMUSG00000021012	12	99985178	100025984	+	4	3.19502	3.05582	2.40134	3.42025	3.44199	3.08356	3.75081	3.69531	3.59293	3.78202	3.64226	3.39224	3.31449	3.08663	2.69882	3.4482	3.24189	3.10627
Ttc8	protein_coding	KNOWN	3.1	ENSMUSG00000021013	12	100158784	100221448	+	6	0.134874	-0.181506	-1.25574	0.375895	0.178232	-0.48595	0.262439	0.403376	0.254231	0.211702	0.340044	0.673722	0.363271	-0.0956142	-1.38147	0.236942	0.284881	0.079367
Srp54a	protein_coding	KNOWN	3.5	ENSMUSG00000021020	12	56181557	56214680	+	1	3.08202	3.18304	3.50712	4.0293	3.74659	3.74133	3.64493	3.8631	4.02329	3.79946	4.05298	3.7399	3.28108	3.04012	3.85178	3.77466	2.9883	3.23616
Ralgapa1	protein_coding	KNOWN	3.5	ENSMUSG00000021027	12	56703916	56922154	-	3	-0.293232	-0.0827958	0.49181	0.76122	0.318213	0.0428787	0.31273	0.269304	0.301582	0.444672	0.219684	0.00308875	-0.0204634	-0.408204	-0.00367581	0.531384	-0.133614	-0.269244
Gstz1	protein_coding	KNOWN	3.2	ENSMUSG00000021033	12	88488668	88505673	+	1	8.30692	8.04097	7.73331	7.60756	7.91462	7.89874	7.91522	7.78608	7.76197	7.94969	8.12096	8.09885	8.24106	8.0873	7.6891	7.857	8.03695	8.04212
Sptlc2	protein_coding	KNOWN	3.5	ENSMUSG00000021036	12	88646008	88729305	-	5	0.762018	0.476174	2.23865	1.65062	1.17703	1.43067	1.73081	1.91128	2.01452	1.67902	2.16751	1.51627	1.0635	0.617654	1.99299	1.23071	1.09343	1.31744
Mthfd1	protein_coding	KNOWN	3.2	ENSMUSG00000021048	12	77356219	77420807	+	3	5.91446	5.6877	5.01889	4.71739	5.34716	5.45176	5.664	5.68549	5.63318	5.71227	5.8208	5.98638	5.88157	5.70205	4.91981	5.01985	5.56041	5.69232
Sgpp1	protein_coding	KNOWN	3.1	ENSMUSG00000021054	12	76815235	76836716	-	2	4.21847	4.01806	3.26796	3.83079	3.96573	3.77747	4.2623	4.19429	4.23211	4.35642	4.12007	4.38136	4.3016	4.04142	3.37865	3.69673	3.78839	4.16961
Sav1	protein_coding	KNOWN	3.5	ENSMUSG00000021067	12	71065999	71087989	-	1	1.836	2.00346	2.45903	2.34193	2.16613	2.12731	2.25691	2.47745	2.44248	2.11975	2.16447	1.96449	1.80765	1.83767	2.25357	2.15685	1.87956	1.90159
Pygl	protein_coding	KNOWN	3.2	ENSMUSG00000021069	12	71291798	71332475	-	5	6.9562	6.92068	6.37059	4.80766	5.87877	5.45995	5.2664	5.75306	6.24333	5.7263	6.6979	6.96958	6.8872	6.8749	6.31353	5.30053	6.30103	6.62583
Serpina3n	protein_coding	KNOWN	3.5	ENSMUSG00000021091	12	105644939	105652539	+	1	6.9397	7.33139	11.8485	12.0788	11.2296	10.3947	10.1949	10.842	10.5717	9.92466	9.53365	7.78173	6.83675	7.46759	11.6544	11.9923	10.8526	9.62161
Dhrs7	protein_coding	KNOWN	3.7	ENSMUSG00000021094	12	73751343	73765815	-	1	3.86715	3.62079	2.97408	2.34624	3.79341	3.51412	3.99801	3.89369	4.1451	4.28716	4.29644	3.7841	3.58548	3.6441	2.7893	2.63544	4.04482	4.19583
Glrx5	protein_coding	KNOWN	3.1	ENSMUSG00000021102	12	106270899	106279120	+	1	5.64569	5.40089	5.07926	5.26233	5.37881	5.47949	5.68404	5.3921	5.3649	5.59592	5.45391	5.18018	5.4118	5.45523	5.17287	5.4116	5.57209	5.25545
Hif1a	protein_coding	KNOWN	3.4	ENSMUSG00000021109	12	75002362	75048517	+	5	2.3221	2.53545	3.76321	3.38081	2.86633	2.77273	3.02416	2.8505	2.84265	2.99774	2.93036	2.66426	2.6372	2.36954	3.06987	2.81259	2.41834	2.40209
Snapc1	protein_coding	KNOWN	3.5	ENSMUSG00000021113	12	75065517	75085807	+	1	0.884609	0.733864	1.39756	1.25198	1.17509	0.739781	1.2442	1.66332	1.56053	1.37571	1.38214	1.04546	0.887334	0.568148	1.17562	1.11111	1.01647	0.853258
Vrk1	protein_coding	KNOWN	3.7	ENSMUSG00000021115	12	107248473	107315620	+	3	0.210375	-0.079127	-0.315288	-0.203102	0.00821152	0.0607545	1.89761	2.19248	1.77248	1.27876	0.820393	0.248938	0.176729	-0.024338	-0.197973	-0.329503	-0.192587	-0.0820754
Eif2s1	protein_coding	KNOWN	3.5	ENSMUSG00000021116	12	79962806	79987997	+	1	3.24869	3.21214	3.54025	3.92605	3.56704	3.69222	3.89801	3.94795	3.88183	3.92098	3.93795	3.40008	3.28493	3.13548	3.63713	3.62554	3.03653	3.20206
Plek2	protein_coding	KNOWN	3.7	ENSMUSG00000021118	12	79989678	80007951	-	1	-2.27114	-3.12456	-2.07194	-1.38531	-2.81702	-1.52658	0.121633	0.394394	-0.426536	0.213101	0.0803625	-2.06173	-2.54003	-2.99964	-2.59763	-1.68599	-2.7547	-2.09525
Zfp36l1	protein_coding	KNOWN	3.3	ENSMUSG00000021127	12	81208747	81214000	-	2	5.53117	5.49265	6.32444	5.07295	5.29971	5.57258	5.16137	5.44436	5.54833	5.49457	5.78737	6.07884	5.74699	4.74264	5.64133	4.84977	5.31381	6.30919
4933426M11Rik	protein_coding	KNOWN	3.4	ENSMUSG00000021133	12	81891546	81981819	+	2	3.1198	3.59177	4.60972	3.28696	3.46746	3.50609	3.39944	4.03787	3.91963	3.10991	3.87406	2.85553	2.42211	3.22123	4.78459	3.42356	2.83305	3.75232
Srsf5	protein_coding	KNOWN	3.3	ENSMUSG00000021134	12	82046491	82051494	+	13	5.11695	5.41075	5.13943	4.71926	5.08128	5.11618	4.50057	4.93827	4.71297	4.67062	4.75007	5.13857	5.3124	5.21659	5.03119	4.62071	4.8235	4.55855
Slc10a1	protein_coding	KNOWN	3.2	ENSMUSG00000021135	12	82054172	82068971	-	1	8.10647	8.01963	7.38854	6.33759	7.52397	7.49239	7.79223	7.42981	7.51633	7.54919	7.66142	7.91475	7.96397	7.92941	7.22815	7.33159	8.00394	7.61204
Smoc1	protein_coding	KNOWN	3.5	ENSMUSG00000021136	12	82127795	82287401	+	3	4.37159	4.47294	5.0166	4.8697	4.798	4.42578	4.52302	4.63965	4.76565	4.80671	4.90269	4.42438	4.10922	4.28716	4.98547	5.02973	4.53124	4.64646
Wdr37	protein_coding	KNOWN	3.5	ENSMUSG00000021147	13	8802214	8871155	-	17	0.234477	0.375793	0.790209	0.607152	0.550979	0.323222	0.362343	0.890609	0.779844	0.705649	0.805178	0.490885	0.570001	0.202989	0.584306	0.33685	0.28098	0.35577
Gtpbp4	protein_coding	KNOWN	3.5	ENSMUSG00000021149	13	8971317	8995263	-	1	2.96427	3.24766	3.73907	3.64137	3.35594	3.1978	3.86455	3.39155	3.49901	4.02567	3.49237	2.88079	2.94162	3.14523	3.60437	3.03791	3.09051	3.3439
Cdca7l	protein_coding	KNOWN	3.7	ENSMUSG00000021175	12	119042762	119117179	+	4	-3.63414	-4.80635	-6.84053	-4.68346	-3.11481	-2.67264	-0.394853	0.221769	-0.893213	-0.604868	-0.446739	-2.41858	-3.11704	-4.39364	-5.87364	-4.54918	-4.62514	-4.86306
2610021K21Rik	protein_coding	KNOWN	3.7	ENSMUSG00000021176	12	100955741	101121652	-	2	-9.53207	-8.06381	-9.93885	-9.57954	-4.25594	-3.14177	-1.02185	0.506921	0.253443	-1.32158	-0.582174	-2.66791	-4.76188	-9.67882	-7.08085	-11.553	-11.1894	-7.83804
Tdp1	protein_coding	KNOWN	3.7	ENSMUSG00000021177	12	101122727	101193429	+	8	-1.14208	-1.53552	-1.75724	-0.548081	-0.784578	-1.10975	-0.143503	0.283047	0.120075	-0.302783	-0.277564	-0.771464	-0.762308	-1.51143	-1.62385	-0.745493	-1.1232	-1.15644
9030617O03Rik	protein_coding	KNOWN	3.7	ENSMUSG00000021185	12	102017267	102135191	+	8	2.57414	2.26041	0.984792	1.95045	2.63855	1.94761	2.89369	3.3245	3.17131	3.42248	3.17938	3.12538	2.88728	2.20146	0.78399	2.40722	2.79785	2.28977
Fbln5	protein_coding	KNOWN	3.2	ENSMUSG00000021186	12	102984775	103057265	-	1	-0.387729	-1.00375	-1.61719	-2.07466	-1.38626	-1.25192	-0.794594	-0.944545	-0.836858	-1.06804	-0.731769	-0.375898	-0.932559	-0.85098	-1.34592	-2.14231	-1.16302	-1.30404
Trip11	protein_coding	KNOWN	3.5	ENSMUSG00000021188	12	103072253	103151477	-	7	1.26008	1.58152	2.25075	2.32694	1.99612	1.91327	2.00763	2.26819	2.25764	1.99249	2.01751	1.67415	1.57005	1.32625	2.1726	2.04559	1.47761	1.595
Lgmn	protein_coding	KNOWN	3.5	ENSMUSG00000021190	12	103632294	103678023	-	3	3.14813	3.0724	4.0845	4.3996	3.96939	4.13856	4.20621	4.62931	4.60891	4.1449	4.45608	3.99336	3.29784	3.27959	3.97311	3.92354	3.56763	3.88139
Golga5	protein_coding	KNOWN	3.4	ENSMUSG00000021192	12	103708120	103736112	+	1	2.82065	3.09491	3.56205	3.60398	3.29944	3.53683	2.96873	3.56378	3.5531	2.97478	3.12658	2.97305	3.03392	2.90253	3.69051	3.5383	2.88709	2.97699
Ifi27l2b	protein_coding	KNOWN	3.6	ENSMUSG00000021208	12	104680379	104695433	-	2	0.603144	0.141757	0.276541	2.21181	3.00893	3.23952	3.4734	3.45441	3.44349	3.59066	4.11135	2.67527	1.01637	0.289414	0.591947	0.637595	2.20097	1.235
Akr1c6	protein_coding	KNOWN	3.2	ENSMUSG00000021210	13	4433552	4456776	+	3	9.21953	8.80009	8.25516	6.32687	8.26096	8.7383	8.34094	8.42532	8.67952	7.98437	8.65316	8.87423	8.95417	8.98814	8.19656	7.04159	8.44278	8.58036
Akr1c12	protein_coding	KNOWN	3.2	ENSMUSG00000021211	13	4267418	4278679	-	1	5.68465	5.4868	5.06349	4.48526	4.95516	5.077	5.1497	5.10079	5.30992	5.27195	5.42679	5.40699	5.58558	5.50965	5.04147	4.99683	5.49263	5.43722
Akr1c13	protein_coding	KNOWN	3.2	ENSMUSG00000021213	13	4190430	4204842	+	3	5.98261	5.71472	5.2735	4.61119	5.2614	5.40973	5.33324	5.4191	5.66868	5.46193	5.86981	5.76467	5.82864	5.74025	5.24924	5.10362	5.73785	5.79913
Akr1c18	protein_coding	KNOWN	3.7	ENSMUSG00000021214	13	4131861	4149900	-	2	-5.7368	-5.7258	-11.2151	-7.70974	-4.93211	-2.33235	-0.706496	-0.354926	0.205832	-0.671082	1.67049	-1.13877	-4.0661	-5.74157	-8.46943	-7.98624	-10.9282	-7.79363
Acot2	protein_coding	KNOWN	3.6	ENSMUSG00000021226	12	85328811	85334823	+	1	1.60366	1.7703	2.64923	4.57445	2.30217	3.57078	4.45983	2.16355	1.96404	4.86194	1.85711	1.22514	1.20175	1.72943	1.28205	2.85109	0.998253	-0.283369
Acot3	protein_coding	KNOWN	3.6	ENSMUSG00000021228	12	85393094	85400515	+	3	-0.486685	-1.01394	-0.0739609	3.40731	2.24138	2.937	4.15142	1.93888	1.11555	4.37378	1.50359	-1.00927	-1.24618	-0.76457	-1.12749	4.33213	1.25607	-0.270811
Aldh6a1	protein_coding	KNOWN	3.3	ENSMUSG00000021238	12	85771673	85791900	-	2	6.74577	6.7444	6.47875	6.1789	6.25292	5.98456	6.11034	5.85281	5.99923	6.27785	6.32907	6.95763	6.88804	6.633	6.3012	6.35138	6.42332	6.34688
Npc2	protein_coding	KNOWN	3.2	ENSMUSG00000021242	12	86095510	86114062	-	1	4.05267	3.77546	3.36224	3.13637	3.60719	3.81263	3.91526	3.94072	4.00125	3.89481	3.98728	4.09488	3.70613	3.90786	3.53009	3.49594	3.84739	4.15128
Ylpm1	protein_coding	KNOWN	3.5	ENSMUSG00000021244	12	86337271	86411465	+	9	0.726437	0.585993	1.46942	1.52974	1.19646	1.32252	1.39335	1.4963	1.34967	1.61251	1.27205	1.01331	0.892563	0.581226	1.15579	1.21967	0.897584	0.762536
0610007P14Rik	protein_coding	KNOWN	3.1	ENSMUSG00000021252	12	87156398	87165500	-	5	4.0586	3.18334	2.47076	3.26586	3.75964	3.70911	4.01999	3.80998	3.7003	3.52891	3.81321	3.63538	3.42829	3.53405	2.62973	3.58285	4.32028	3.51352
1700020O03Rik	protein_coding	KNOWN	3.4	ENSMUSG00000021254	12	87582819	87632364	+	2	0.932287	1.2282	1.60156	1.63323	1.51244	1.46323	1.09427	1.33297	1.2546	1.15164	1.26992	1.18728	1.34346	1.0339	1.26877	1.25201	1.2041	0.933476
Slc25a29	protein_coding	KNOWN	3.4	ENSMUSG00000021265	12	110064083	110074093	-	3	-0.893542	0.320374	-0.279628	-0.764581	-1.08716	-0.237167	-1.18917	-1.00587	-1.00759	-0.763815	-1.19766	-1.59637	-1.6687	-0.214772	-0.217466	-0.405309	-0.56814	-0.210059
Wars	protein_coding	KNOWN	3.5	ENSMUSG00000021266	12	110098240	110132384	-	7	1.94993	1.79227	2.59499	2.98094	2.51424	2.39318	2.40551	3.0603	3.11365	2.47171	3.03347	2.60352	2.34442	1.79143	3.38306	3.00951	2.38591	2.32499
Hsp90aa1	protein_coding	KNOWN	3.5	ENSMUSG00000021270	12	111928815	111940938	-	8	5.3637	5.78862	5.89276	6.14389	6.06562	6.30391	6.40574	7.14719	6.99123	6.26603	6.72615	5.8441	5.60537	5.58972	6.10756	6.02453	5.88127	5.79469
Fdft1	protein_coding	KNOWN	3.1	ENSMUSG00000021273	14	63763990	63796630	-	1	5.91438	4.70419	3.1882	4.03808	5.77409	4.94477	5.98076	5.54109	5.42069	5.36996	6.22925	5.91032	5.38063	5.18347	3.77876	5.06565	6.57563	5.08011
Tecpr2	protein_coding	KNOWN	3.2	ENSMUSG00000021275	12	112127474	112210604	+	3	0.340276	0.535558	1.12765	0.261913	0.780066	-0.066132	0.430354	1.00916	0.77962	0.608865	1.07239	0.974157	0.726532	0.338861	0.392453	0.14423	0.911772	0.47396
Traf3	protein_coding	KNOWN	3.6	ENSMUSG00000021277	12	112404581	112505364	+	6	0.0962764	0.0140707	0.280551	1.0172	1.14962	0.822009	1.15161	1.2412	1.2089	1.12301	1.10912	0.745303	0.626346	0.086187	0.301222	1.10131	0.819149	0.4045
Cdc42bpb	protein_coding	KNOWN	3.1	ENSMUSG00000021279	12	112531183	112615929	-	1	2.90519	2.9333	1.92334	2.93618	3.37393	2.59215	2.9391	3.05804	3.21196	3.29447	3.08424	3.40944	3.2096	2.72352	1.96945	3.23893	3.4766	2.83143
Tnfaip2	protein_coding	KNOWN	3.1	ENSMUSG00000021281	12	112680680	112693229	+	12	1.74885	-0.254914	0.426354	1.53401	2.11415	1.62474	1.58698	2.40928	1.96923	2.00798	2.29938	2.93946	2.95373	0.808871	0.722915	1.63959	2.64045	1.07584
Zfyve21	protein_coding	KNOWN	3.1	ENSMUSG00000021286	12	113052381	113066596	+	1	4.14847	3.52191	2.01582	2.90187	3.41578	3.06551	3.8221	3.55598	3.75119	4.0089	4.19786	4.07905	4.18455	3.50194	2.97628	3.4434	3.97675	3.47264
Xrcc3	protein_coding	KNOWN	3.7	ENSMUSG00000021287	12	113041403	113052084	-	8	-0.846455	-1.43179	-2.941	-1.23922	-0.730044	-1.11998	0.661046	0.190524	-0.365682	0.396045	-0.600085	-0.748849	-0.244003	-1.555	-2.79836	-1.6909	-0.552329	-1.48846
Trim27	protein_coding	KNOWN	3.6	ENSMUSG00000021326	13	21271314	21286593	+	4	1.50543	1.2336	1.68409	1.97563	1.76175	1.63907	2.39568	2.14448	2.10575	2.0491	1.73819	1.38815	1.48687	1.37068	2.38244	1.96413	1.7888	1.65936
Slc17a1	protein_coding	KNOWN	3.7	ENSMUSG00000021335	13	23959619	23987599	+	4	1.83394	1.72423	1.59012	1.07449	2.16018	1.62862	1.96508	2.36725	2.38445	2.39685	2.89194	2.36522	1.68461	1.84206	1.50574	1.66686	2.26312	2.39979
Slc17a4	protein_coding	KNOWN	3.2	ENSMUSG00000021336	13	23989607	24006876	-	4	4.14056	3.52247	2.92449	0.47436	3.01625	2.93352	2.97194	3.45361	3.78581	3.00654	3.73836	4.18984	3.60881	3.8364	2.81285	1.15162	3.2021	3.73707
Lrrc16a	protein_coding	KNOWN	3.3	ENSMUSG00000021338	13	24104213	24372664	-	15	0.867933	1.01548	2.82446	0.475853	0.212819	-0.883532	-0.483287	-0.617619	-0.304557	-0.405473	-0.345213	0.827667	1.18228	0.763293	1.32875	-0.806773	0.287017	0.779337
Gpld1	protein_coding	KNOWN	3.2	ENSMUSG00000021340	13	25035021	25082622	+	4	6.03872	6.01893	5.26693	4.44017	5.49258	5.75968	6.09071	5.63313	5.70488	5.85455	5.75232	6.01249	6.00471	5.98199	5.327	5.03852	5.97885	5.95007
Gcnt2	protein_coding	KNOWN	3.4	ENSMUSG00000021360	13	40955501	41056260	+	3	1.1791	2.00041	3.44669	1.58918	1.62015	1.60259	2.53149	2.22236	1.79041	2.39106	2.15874	1.79391	1.54256	1.48342	2.68629	1.3638	1.35385	1.44209
Tmem14c	protein_coding	KNOWN	3.2	ENSMUSG00000021361	13	41111619	41117944	+	1	6.72888	6.22079	5.53343	5.35563	6.04366	6.02251	6.05197	6.43916	6.45882	6.18866	6.89599	6.52703	6.32763	6.34949	5.71532	5.72229	6.34085	6.47367
Elovl2	protein_coding	KNOWN	3.6	ENSMUSG00000021364	13	41277864	41315774	-	2	7.15929	6.87048	6.70465	7.34442	6.9304	7.78341	7.82636	6.96816	6.75626	7.40708	6.59377	7.29693	7.10284	6.93905	6.33315	6.87659	6.75635	6.66509
Nedd9	protein_coding	KNOWN	3.5	ENSMUSG00000021365	13	41405285	41582689	-	4	-1.06503	0.51846	0.113151	-0.273322	0.0904654	0.121051	0.333442	0.247895	0.199123	0.345641	0.60336	0.156797	-0.720769	-0.146408	0.37011	-0.40161	-0.954809	-0.119834
Nup153	protein_coding	KNOWN	3.5	ENSMUSG00000021374	13	46775271	46823218	-	1	1.57138	1.43637	2.20784	2.37328	2.1262	1.79396	2.46358	2.44414	2.36879	2.3201	2.17869	1.86648	1.83604	1.36905	2.09215	2.0117	1.87205	1.86871
Dek	protein_coding	KNOWN	3.7	ENSMUSG00000021377	13	47180144	47201589	-	7	3.49135	3.25031	2.99569	3.5339	3.58444	3.54323	4.74845	5.21768	4.64619	4.15233	4.1568	3.52672	3.32478	3.30987	3.13923	3.48291	3.04141	3.46051
Ippk	protein_coding	KNOWN	3.5	ENSMUSG00000021385	13	49516647	49558359	+	2	1.09282	1.1793	2.06486	1.97663	1.6353	1.51322	1.93328	1.98384	1.92525	1.93829	1.82566	1.16273	1.21546	1.10518	2.24775	1.55668	1.43843	1.49252
Ogn	protein_coding	KNOWN	3.2	ENSMUSG00000021390	13	49703440	49719869	+	1	-0.418889	-0.656138	-1.62264	-2.60957	-2.35525	-2.34854	-1.90078	-1.80496	-1.78327	-2.29658	-1.80908	-0.744978	-1.64605	-0.531059	-1.81812	-2.34333	-1.32035	-0.72593
Cenpp	protein_coding	KNOWN	3.7	ENSMUSG00000021391	13	49559396	49748124	-	2	-2.61	-5.14769	-5.55548	-4.97458	-1.7905	-1.726	1.29608	2.3586	2.12443	0.609538	1.06851	-1.55866	-2.92079	-3.3802	-3.75294	-7.03524	-2.54308	-3.00325
Nol8	protein_coding	KNOWN	3.5	ENSMUSG00000021392	13	49748719	49774384	+	1	1.0835	1.4599	2.54793	2.135	1.66482	1.68831	1.81443	2.12949	2.33729	1.87641	2.07215	1.36683	1.37205	1.39355	2.82055	1.71384	1.10917	1.69963
Spin1	protein_coding	KNOWN	3.4	ENSMUSG00000021395	13	51196267	51247915	+	6	3.6993	4.24363	4.69564	4.56972	4.13845	4.40602	4.19979	4.41354	4.28558	4.04821	4.1798	3.86383	3.86284	3.90001	4.55652	4.47547	3.87064	4.30933
Ripk1	protein_coding	KNOWN	3.5	ENSMUSG00000021408	13	34094232	34127039	+	4	0.952309	1.10995	2.17173	1.41197	1.62276	1.41088	1.6383	1.78492	1.82084	1.49462	1.59226	1.58893	1.43971	1.17018	2.29512	1.84696	1.7088	1.68023
1300014I06Rik	protein_coding	KNOWN	3.1	ENSMUSG00000021411	13	34719709	34744550	-	4	4.95579	3.88697	3.29615	4.20186	4.90533	4.63094	4.47353	5.13815	4.87912	4.28253	5.29221	5.15815	4.93867	4.10003	3.57158	4.4223	5.21516	4.48442
Eci3	protein_coding	KNOWN	3.5	ENSMUSG00000021416	13	35038483	35055679	-	2	-1.34516	-0.745516	-0.273399	0.136935	-0.364291	-0.0549846	0.100338	-0.795398	-0.522692	0.286964	-0.510905	-0.875127	-1.40952	-1.25125	-0.673165	-0.53095	-0.926154	-0.986578
Eci2	protein_coding	KNOWN	3.4	ENSMUSG00000021417	13	35069617	35118963	-	12	5.3485	5.93948	6.49948	6.70543	6.07631	6.48342	6.61935	5.56062	5.51435	6.59708	5.22832	4.99563	5.26793	5.8037	6.01397	6.14045	5.46198	5.21101
Fars2	protein_coding	KNOWN	3.2	ENSMUSG00000021420	13	36209280	36629461	+	2	3.09585	3.02482	2.77218	2.52079	2.70775	2.7551	2.99283	2.96654	3.06209	2.90969	3.07412	3.14666	3.0668	2.9802	2.78468	2.87759	2.99447	2.94754
Riok1	protein_coding	KNOWN	3.5	ENSMUSG00000021428	13	38129109	38153298	+	1	0.725168	0.815342	1.40004	1.0228	1.11667	0.883764	1.21824	1.50131	1.40842	1.3562	1.22699	0.881271	0.751786	0.858747	1.45163	0.752033	0.668219	0.795535
Slc35b3	protein_coding	KNOWN	3.4	ENSMUSG00000021432	13	39024009	39052744	-	3	1.61966	1.47653	2.49275	2.14603	1.82081	2.07217	1.83833	1.92227	2.00807	1.93775	2.00601	1.70002	1.51996	1.62927	2.25078	1.97349	1.58672	1.70812
Gadd45g	protein_coding	KNOWN	3.4	ENSMUSG00000021453	13	51942047	51943837	+	2	3.15338	6.10027	6.85452	5.06922	4.40882	5.00729	3.57239	4.48211	4.05693	3.28889	3.2996	2.53192	2.76472	5.90199	6.49562	4.74615	2.41905	4.82482
Auh	protein_coding	KNOWN	3.2	ENSMUSG00000021460	13	52930488	53025050	-	13	1.28981	1.13348	0.961289	0.453528	0.732863	0.758716	0.934658	0.656073	0.758119	0.791702	0.845464	1.06879	1.27404	1.08918	0.95503	0.973404	1.20424	0.927259
Ptch1	protein_coding	KNOWN	3.1	ENSMUSG00000021466	13	63610261	63674474	-	4	1.441	1.35335	0.120643	1.67516	1.44766	1.50727	1.32115	1.66701	1.80579	1.68214	1.83255	1.96768	1.54833	1.19561	0.572518	2.03219	1.68412	1.58782
Sptlc1	protein_coding	KNOWN	3.5	ENSMUSG00000021468	13	53428085	53472734	-	2	2.82548	2.68374	3.15994	3.36183	3.02479	3.27985	3.23238	3.37334	3.38107	3.32829	3.17476	3.05801	2.91463	2.77163	3.14205	3.16877	2.8087	2.94319
Habp4	protein_coding	KNOWN	3.1	ENSMUSG00000021476	13	64263174	64287844	+	1	4.60066	4.44022	3.99935	4.01452	4.59717	4.7398	4.61171	4.47989	4.59426	4.50537	4.56042	4.5688	4.6226	4.47625	4.00027	4.43965	4.78442	4.50162
Ctsl	protein_coding	KNOWN	3.4	ENSMUSG00000021477	13	64464522	64471614	-	2	8.0964	8.11353	9.0299	8.52722	8.54587	8.92887	8.48451	8.44074	8.43147	8.30013	8.53787	8.23267	7.64839	8.26039	8.91925	8.53892	8.08798	8.5047
1110018J18Rik	protein_coding	KNOWN	3.2	ENSMUSG00000021482	13	64391124	64414018	-	3	4.54499	4.37132	3.9471	3.56748	3.97968	4.0702	3.76941	4.06622	4.25952	3.82341	3.89672	4.40767	4.32988	4.52529	4.02402	4.12012	4.24052	4.41734
Mxd3	protein_coding	KNOWN	3.7	ENSMUSG00000021485	13	55426529	55431119	-	3	-4.53846	-5.5984	-9.87998	-12.8674	-6.45469	-2.71195	-0.488502	2.36294	1.49783	-0.661866	0.51538	-2.05603	-5.18344	-7.36152	-10.6637	-11.5535	-8.2361	-8.47981
Pdlim7	protein_coding	KNOWN	3.7	ENSMUSG00000021493	13	55597156	55615037	-	12	-0.912775	-0.519975	-0.650662	-0.440867	-0.057605	-0.150408	0.602477	1.31022	1.19923	0.76827	1.09027	-0.0703575	-0.655412	-0.999531	-0.72563	-0.576981	-0.0608735	-0.770473
Pcbd2	protein_coding	KNOWN	3.3	ENSMUSG00000021496	13	55828729	55878191	+	2	4.13295	3.68604	3.64385	3.31017	3.23657	3.37203	3.14948	3.41832	3.13525	3.13805	3.27428	3.29682	3.94267	3.76146	3.58111	3.69145	3.85907	3.38527
Txndc15	protein_coding	KNOWN	3.2	ENSMUSG00000021497	13	55816011	55827582	+	1	5.68894	5.52704	4.82782	4.73325	5.39312	5.37862	5.22863	5.38637	5.44556	5.25992	5.17626	5.40682	5.50555	5.55312	4.81994	5.03779	5.54718	5.60963
Cxcl14	protein_coding	KNOWN	3.7	ENSMUSG00000021508	13	56390008	56397912	-	2	-1.07032	-1.12747	-0.722247	0.272033	0.125805	1.05824	1.49134	1.64019	1.64528	0.788573	2.04158	0.475439	-0.169004	-1.22205	-0.556236	-0.467967	-0.451186	0.214254
Slc25a48	protein_coding	KNOWN	3.7	ENSMUSG00000021509	13	56539716	56575600	+	1	2.0386	1.80292	0.166918	0.104643	1.62876	1.29961	2.1471	2.23605	2.34996	2.51568	2.16387	2.08389	1.97838	1.55175	-0.718589	0.295413	1.60208	1.5287
Uqcrb	protein_coding	KNOWN	3.2	ENSMUSG00000021520	13	67001553	67006314	-	2	6.98677	6.53524	6.53146	6.38457	6.50859	6.64145	6.57199	6.61711	6.54285	6.42	6.64404	6.43166	6.54317	6.73291	6.72326	6.46848	6.40226	6.39916
Lect2	protein_coding	KNOWN	3.7	ENSMUSG00000021539	13	56643821	56649899	-	2	6.26991	5.78127	5.33747	4.96559	6.26057	6.87535	6.94719	7.0027	7.0498	6.74376	6.74241	6.234	5.88002	5.89542	5.39197	4.95379	5.6436	6.03905
Smad5	protein_coding	KNOWN	3.5	ENSMUSG00000021540	13	56804371	56843738	+	7	1.4007	1.31182	2.02989	1.98519	1.76632	1.6356	2.07588	2.34264	2.08932	2.11009	2.05004	1.76162	1.64373	1.12331	1.99947	1.94365	1.65914	1.55873
Ccnh	protein_coding	KNOWN	3.1	ENSMUSG00000021548	13	85329013	85363074	+	7	2.28111	1.83791	1.34906	2.00557	2.06019	1.56769	1.88264	2.16286	2.0378	2.14072	2.37913	2.24461	2.0619	1.99856	1.40015	1.87774	1.80513	1.95811
Naa35	protein_coding	KNOWN	3.1	ENSMUSG00000021555	13	59686620	59736159	+	15	1.88962	1.65564	0.855475	1.61586	1.62583	1.5093	1.79855	1.93528	2.11073	1.87193	1.85971	1.97744	1.96351	1.72077	1.20654	1.7488	1.57973	1.70779
Golm1	protein_coding	KNOWN	3.7	ENSMUSG00000021556	13	59736357	59777145	-	2	-1.08038	-0.966441	-1.83948	-0.576321	0.120463	-0.139118	0.839325	1.44065	2.05138	1.56856	2.47996	0.613646	-0.795805	-1.25863	-1.67861	-0.346569	-0.108137	-0.225744
Dapk1	protein_coding	KNOWN	3.2	ENSMUSG00000021559	13	60703308	60864546	+	2	3.75222	3.80214	1.39378	1.80292	3.28386	2.20373	2.38723	3.1633	3.29149	3.13946	3.74388	4.01695	3.88277	3.69949	1.50422	2.79268	3.86109	3.69272
Trip13	protein_coding	KNOWN	3.7	ENSMUSG00000021569	13	74049910	74075215	-	1	-2.24206	-3.37117	-4.55538	-3.00696	-1.90477	-1.87081	1.67474	1.94018	1.65069	0.710336	0.695085	-1.33592	-1.96183	-3.44044	-3.88099	-2.83227	-2.51854	-2.27999
Cep72	protein_coding	KNOWN	3.7	ENSMUSG00000021572	13	74173943	74199733	-	1	-2.70211	-3.11783	-6.02461	-4.31913	-3.02811	-3.29329	-0.910521	0.500194	0.0787881	-1.12922	-0.75834	-1.82641	-2.03624	-3.46063	-5.23781	-4.14713	-2.84544	-2.77964
Tppp	protein_coding	KNOWN	3.1	ENSMUSG00000021573	13	74146855	74173201	+	4	0.17025	-0.843833	-2.56216	-0.499729	-0.566011	-1.43547	0.894503	-0.241457	0.171278	1.47816	-0.268758	0.107958	0.342777	-0.622115	-1.97961	0.550061	0.622482	-0.0324233
Sdha	protein_coding	KNOWN	3.2	ENSMUSG00000021577	13	74459702	74487728	-	8	6.81917	6.7486	6.61575	6.33931	6.41339	6.42056	6.43991	6.44813	6.45006	6.41149	6.63399	6.89013	6.86013	6.68295	6.46102	6.42931	6.44281	6.40786
Cast	protein_coding	KNOWN	3.5	ENSMUSG00000021585	13	74831691	74945958	-	7	3.06276	3.23784	3.58848	4.1801	3.51443	3.57878	3.88425	3.88477	3.83473	3.88352	3.76534	3.46198	3.36066	3.08311	3.13262	3.39146	2.96384	3.18286
Glrx	protein_coding	KNOWN	3.5	ENSMUSG00000021591	13	75977316	75987599	+	1	4.69903	4.48478	5.18097	5.5053	5.04127	5.17181	5.20293	4.9176	5.03471	5.29348	5.06497	4.72032	4.22942	4.43334	4.84275	5.02224	4.77877	4.3588
Srd5a1	protein_coding	KNOWN	3.2	ENSMUSG00000021594	13	69712327	69750320	-	3	5.24702	4.71418	4.14695	3.15022	3.87235	4.54096	4.71052	4.59461	4.32885	4.13116	3.89556	5.25692	5.09286	4.83079	3.97418	3.55226	4.56388	4.10242
Ankrd32	protein_coding	KNOWN	3.6	ENSMUSG00000021597	13	77182349	77274734	-	8	-1.46385	-1.52328	-1.27326	-1.06828	-1.13839	-1.50403	0.479975	-0.0660871	-0.39536	-0.174133	-1.03183	-1.30289	-1.20634	-1.75295	-1.60177	-1.25456	-1.79574	-1.51275
Ndufs6	protein_coding	KNOWN	3.2	ENSMUSG00000021606	13	73457286	73465990	-	3	6.01801	5.55555	5.43492	5.23186	5.51349	5.82831	5.68424	5.73886	5.73517	5.61483	5.72053	5.47639	5.53378	5.73879	5.62507	5.54392	5.70742	5.62729
Clptm1l	protein_coding	KNOWN	3.6	ENSMUSG00000021610	13	73741554	73758051	+	1	4.95793	4.8544	5.01966	5.76615	5.85046	5.3881	5.43042	5.54235	5.6426	5.37958	5.38759	5.23957	5.14818	4.87087	5.22229	5.82153	5.42467	5.0931
Tert	protein_coding	KNOWN	3.1	ENSMUSG00000021611	13	73764449	73786489	+	3	-0.375324	-0.961127	-2.81412	-1.11685	-0.172567	-1.62565	-0.506092	-0.313679	-0.00856972	0.490126	0.348593	0.208156	0.495068	-1.14567	-3.01242	-0.825424	0.169788	-0.850355
Hapln1	protein_coding	KNOWN	3.7	ENSMUSG00000021613	13	89680241	89751437	+	1	-2.72441	-2.59468	-3.43894	-6.60702	-3.32953	-3.3732	-0.656338	-1.11412	-1.20933	0.654368	0.195675	-0.949766	-2.78153	-3.08358	-4.34162	-9.12162	-4.67383	-3.59599
Atg10	protein_coding	KNOWN	3.3	ENSMUSG00000021619	13	91074954	91363592	-	1	0.915013	0.699049	0.52561	0.283177	0.563345	0.448612	-0.0413015	-0.146479	0.211809	0.592037	0.655201	0.855999	0.899125	0.839468	0.329759	0.353253	0.783817	0.798058
Acot12	protein_coding	KNOWN	3.3	ENSMUSG00000021620	13	91881117	91925753	+	3	4.5206	5.01477	4.51668	4.63854	4.51182	4.34476	4.8325	3.62242	3.86116	4.78727	3.62951	4.18415	4.55089	4.81724	4.01209	4.15096	4.48969	4.25175
Slc30a5	protein_coding	KNOWN	3.5	ENSMUSG00000021629	13	101572604	101603382	-	2	3.09817	2.99882	4.77298	4.34631	3.98064	4.59443	3.978	4.35032	4.57067	3.98497	4.36962	3.78029	3.34866	3.0764	5.25757	4.32145	3.65965	3.92254
Rad17	protein_coding	KNOWN	3.5	ENSMUSG00000021635	13	101387120	101421014	-	1	1.73572	1.91124	2.57832	2.52902	2.14528	2.26499	2.20954	2.62003	2.60008	2.24381	2.33795	1.90261	1.69558	1.74581	2.74889	2.21953	1.7017	1.92372
Marveld2	protein_coding	KNOWN	3.6	ENSMUSG00000021636	13	101365912	101386926	-	4	1.26994	0.413511	0.359129	2.29699	1.74733	1.93791	2.13116	2.00871	2.14136	2.02405	1.96259	1.62441	1.58882	0.776823	0.458254	2.36655	1.65861	1.29537
Ocln	protein_coding	KNOWN	3.1	ENSMUSG00000021638	13	101266462	101322673	-	5	2.7903	1.76695	0.0757682	1.79713	1.53247	1.69451	1.37044	1.59556	2.25096	1.62058	2.20573	2.72006	2.4299	1.97156	0.388319	2.0766	1.77854	2.32702
Smn1	protein_coding	KNOWN	3.5	ENSMUSG00000021645	13	100894807	100907645	+	11	0.507201	0.594531	1.32156	1.08871	0.818401	0.83294	1.02441	1.33921	1.12064	1.11047	0.831044	0.418674	0.565978	0.662398	1.57702	0.890958	0.35701	0.501292
Mccc2	protein_coding	KNOWN	3.2	ENSMUSG00000021646	13	100718488	100785594	-	4	4.6144	4.46538	4.10423	3.71009	4.11839	4.16712	3.96195	3.96637	4.07839	4.03215	4.55526	4.65653	4.64645	4.41959	4.06746	4.17406	4.28494	4.25003
Polk	protein_coding	KNOWN	3.7	ENSMUSG00000021668	13	97250644	97312440	-	8	-0.381477	-0.936492	-0.795426	0.0796677	-0.0415182	-0.272548	0.855083	1.11649	0.605876	1.10783	0.921531	0.360533	-0.117444	-1.11559	-0.727541	-0.0377438	-0.279532	-0.126639
Hmgcr	protein_coding	KNOWN	3.7	ENSMUSG00000021670	13	97418922	97440891	-	11	3.78258	3.32526	1.79478	2.45067	3.69151	2.87661	4.81361	3.76276	3.38901	3.76079	4.78446	4.00778	3.51209	3.75749	2.31091	3.09806	4.48614	3.40191
Poc5	protein_coding	KNOWN	3.7	ENSMUSG00000021671	13	97158249	97185542	+	1	-0.0881749	-0.385601	0.245488	0.20242	0.154653	-0.204808	0.319504	1.43079	1.29769	0.0263438	0.527839	-0.0749565	0.256562	-0.508374	0.414995	0.166219	-0.128704	-0.181743
Iqgap2	protein_coding	KNOWN	3.5	ENSMUSG00000021676	13	96397132	96661877	-	2	5.52686	5.60033	6.1574	6.38015	6.16584	5.81742	5.89143	6.04834	5.94318	6.04846	6.0449	5.73438	5.66672	5.40993	5.93449	6.09054	5.74495	5.57407
F2rl1	protein_coding	KNOWN	3.7	ENSMUSG00000021678	13	96281687	96295195	-	1	-3.45663	-3.24894	-3.60804	-2.39151	-3.67137	-2.47945	-0.729661	-1.88076	-2.03073	-0.527955	-0.926975	-1.56695	-3.72838	-4.02884	-3.21941	-3.88638	-3.52219	-3.23972
Aggf1	protein_coding	KNOWN	3.5	ENSMUSG00000021681	13	96120638	96145307	-	2	2.50321	2.4709	3.00314	2.7108	2.71822	2.70288	2.7783	2.83252	2.86266	2.99545	2.68278	2.57482	2.57155	2.3908	2.95882	2.72029	2.73642	2.72192
Dimt1	protein_coding	KNOWN	3.5	ENSMUSG00000021692	13	107737209	107750304	+	1	-0.187218	0.0133146	0.778663	0.382215	0.0690355	-0.0500171	0.599663	0.339745	0.19465	0.696002	0.339683	-0.0781293	-0.148563	-0.383107	0.281297	-0.0752918	-0.311429	-0.40159
Depdc1b	protein_coding	KNOWN	3.7	ENSMUSG00000021697	13	109106526	109197976	+	6	-9.42222	-8.8448	-6.81896	-8.29065	-8.10321	-2.03749	-1.29071	1.24777	1.05755	-1.44029	0.13267	-3.10296	-4.37691	-10.1883	-7.34018	-5.36198	-14.2877	-6.45451
Pde4d	protein_coding	KNOWN	3.6	ENSMUSG00000021699	13	109240142	110743669	+	19	-2.4867	-1.92306	-2.29629	-0.922978	-1.55144	-1.66987	-1.60192	-1.9993	-2.23186	-1.88665	-1.39622	-1.09045	-1.56542	-2.69235	-3.86935	-2.10709	-2.46239	-2.60794
Plk2	protein_coding	KNOWN	3.1	ENSMUSG00000021701	13	111185252	111191052	+	1	1.12434	0.740246	-0.933464	1.07382	0.823194	0.962206	2.05791	2.43625	1.32332	2.79626	1.86442	2.25616	1.93163	0.438452	-0.446057	0.347459	1.18135	0.755469
Zfyve16	protein_coding	KNOWN	3.5	ENSMUSG00000021706	13	93257063	93300823	-	4	-0.522059	-0.290852	-0.00175376	0.823113	0.163759	-0.121402	0.324322	0.499699	0.703066	0.458702	0.049309	-0.057104	-0.319013	-0.452155	-0.234726	-0.00395773	-0.244131	-0.141089
Dhfr	protein_coding	KNOWN	3.7	ENSMUSG00000021707	13	93124738	93159008	+	1	2.43979	1.99854	1.37165	1.46552	2.67703	2.62383	3.77749	4.12838	3.8314	3.37384	3.26782	2.75156	2.43787	2.14115	1.59101	1.78074	2.40725	2.26337
Nln	protein_coding	KNOWN	3.7	ENSMUSG00000021710	13	104813488	104899694	-	2	2.32632	2.27985	2.0542	2.49664	2.80349	2.48617	3.2834	3.30813	3.33543	3.39828	3.42089	2.78821	2.64488	2.14959	1.76182	2.25721	2.50918	2.32616
2410002O22Rik	protein_coding	KNOWN	3.5	ENSMUSG00000021711	13	104932229	104968549	-	5	1.81241	1.72885	2.3304	2.26563	2.21343	2.1307	2.16876	2.40798	2.34928	2.20187	2.36843	2.08417	1.84935	1.66754	2.33226	2.12655	1.83138	1.89703
Cenpk	protein_coding	KNOWN	3.7	ENSMUSG00000021714	13	105019035	105041728	+	3	-1.77089	-2.8876	-3.2203	-2.62582	-1.66263	-0.828724	1.55085	1.89913	1.37102	0.456399	0.523261	-0.84257	-1.54441	-2.08202	-2.31914	-3.22753	-2.08389	-1.71328
Slc4a7	protein_coding	KNOWN	3.5	ENSMUSG00000021733	14	15535539	15632457	+	4	0.0719527	0.333285	0.486315	0.792729	0.453293	-0.053873	0.687516	0.171361	0.322425	0.781796	0.228006	0.188141	0.330406	-0.0097984	0.180996	0.462799	-0.114208	0.0765738
4930452B06Rik	protein_coding	KNOWN	3.7	ENSMUSG00000021747	14	9263706	9498754	-	2	-1.45156	-2.376	-2.28323	-2.9844	-2.14994	-2.22305	-0.605069	0.776383	0.302949	-1.2119	-0.110072	-1.22987	-1.49439	-1.94583	-1.99504	-3.99972	-3.14228	-2.46826
Pdhb	protein_coding	KNOWN	3.4	ENSMUSG00000021748	14	8998505	9005506	-	1	5.86931	6.24274	6.45078	5.37025	5.53987	5.68924	5.5973	5.68143	5.83366	5.65942	5.97705	5.78081	5.71662	5.95297	6.38593	5.66164	5.50718	5.61225
Map3k1	protein_coding	KNOWN	3.7	ENSMUSG00000021754	13	112536636	112599201	-	6	0.5779	0.663862	1.07011	0.570608	0.869522	0.57286	1.1753	1.51114	1.37108	1.10408	1.83551	1.60365	0.960514	0.398992	0.896296	0.560109	0.889719	0.93998
Il6st	protein_coding	KNOWN	3.5	ENSMUSG00000021756	13	113265216	113297068	+	1	3.88566	3.83077	4.95101	4.58028	4.72995	4.67281	4.35225	4.85759	4.78436	4.35741	4.48902	4.45632	4.10406	3.92011	4.79709	4.69888	4.51769	4.67806
Myst4	protein_coding	KNOWN	3.2	ENSMUSG00000021767	14	22319076	22491354	+	3	0.0647103	-0.0362717	0.692597	-0.143794	0.201072	-0.747341	-0.544154	0.338552	0.434026	-0.1953	0.592362	0.732492	0.646925	-0.185053	0.000571919	-0.0392767	-0.0801404	-0.0465977
Samd8	protein_coding	KNOWN	3.1	ENSMUSG00000021770	14	22569753	22617947	+	4	2.13997	1.47186	0.360194	1.41833	1.51245	1.24882	1.58657	1.77857	1.89745	1.85568	1.8284	2.21599	2.05257	1.54097	0.656008	1.95907	1.79193	1.94552
Nr1d2	protein_coding	KNOWN	3.6	ENSMUSG00000021775	14	19036568	19071641	-	3	1.46565	2.32885	1.828	3.58257	0.59352	3.12125	3.73112	1.12923	1.60361	3.41463	1.58006	2.19587	2.80258	2.20784	2.9392	4.08326	1.02293	1.33471
Thrb	protein_coding	KNOWN	3.2	ENSMUSG00000021779	14	18493474	18870602	+	4	2.20813	2.42581	1.79812	1.64152	2.00721	1.18893	1.39507	1.68751	1.83626	1.86227	2.12467	2.35327	2.46988	2.16879	1.64051	2.07497	2.101	2.19936
Sftpa1	protein_coding	KNOWN	3.4	ENSMUSG00000021789	14	41945071	41949741	+	2	-2.93215	-0.441738	-0.852198	-2.20127	-2.05114	-3.0172	-2.70198	-3.14263	-3.04433	-2.01156	-2.52658	-2.39748	-2.79885	-1.08714	-2.10366	-2.72689	-1.87615	-1.85016
5730469M10Rik	protein_coding	KNOWN	3.2	ENSMUSG00000021792	14	41807029	41827077	-	10	4.30818	4.00646	3.63854	3.02954	3.40803	3.23501	3.19051	3.47148	3.55786	3.41079	4.26185	4.17477	4.15357	4.06521	3.70863	3.36272	3.79192	3.90936
Glud1	protein_coding	KNOWN	3.7	ENSMUSG00000021794	14	35123913	35158330	+	5	7.95538	7.89589	7.5015	7.23481	8.31373	7.7791	7.98692	8.01255	8.14409	7.96889	8.40211	8.09198	7.81566	7.84454	7.27878	7.0164	7.87857	8.02164
Nid2	protein_coding	KNOWN	3.2	ENSMUSG00000021806	14	20570479	20631009	+	1	0.894652	0.719872	0.190199	-1.31001	0.755752	-0.318712	0.14698	1.1042	1.17559	0.156886	1.8671	1.4866	0.959219	0.546799	-0.776582	-0.974343	0.489166	0.684152
Nudt13	protein_coding	KNOWN	3.1	ENSMUSG00000021809	14	21113912	21136797	+	2	1.3048	0.790142	0.175815	0.819769	1.44581	0.937431	1.09081	1.56906	1.51051	1.29988	1.75531	1.54997	1.5272	0.825221	0.263304	1.19945	1.63688	0.927899
Dnajc9	protein_coding	KNOWN	3.7	ENSMUSG00000021811	14	21203860	21208132	-	1	1.40758	0.804291	0.548108	1.40444	1.65076	1.96515	3.78304	4.01936	3.36423	3.02995	2.38975	1.33368	1.26458	0.90548	1.08755	1.61365	1.36259	1.42982
Anxa7	protein_coding	KNOWN	3.6	ENSMUSG00000021814	14	21274483	21299355	-	2	4.43366	4.2572	4.48671	5.23885	4.85631	4.62854	5.41708	5.27853	5.26702	5.13377	4.82571	4.55246	4.52633	4.30295	4.57034	5.09637	4.77083	4.35491
2310021P13Rik	protein_coding	KNOWN	3.5	ENSMUSG00000021819	14	21526774	21542840	+	3	1.80286	2.11967	2.35439	2.22558	2.2321	1.77779	2.28569	2.1904	2.22353	2.26261	2.12216	1.97746	2.09171	1.79011	2.33839	2.06956	2.20998	1.99506
Ero1l	protein_coding	KNOWN	3.6	ENSMUSG00000021831	14	45902879	45938237	-	1	2.27147	2.36645	2.67347	3.08653	2.90107	2.77379	3.03429	3.09689	3.15231	3.16737	3.09542	2.67665	2.50903	2.27536	3.06485	2.87143	2.48555	2.64933
Samd4	protein_coding	KNOWN	3.6	ENSMUSG00000021838	14	47502529	47725492	+	8	-1.87574	-2.28738	-2.10058	-0.411598	-1.20059	-0.467911	-0.628102	-0.889434	-0.728343	-0.729145	-0.494253	-0.900959	-1.65339	-2.24607	-2.1754	-0.824312	-2.45238	-1.69087
Gm9746	protein_coding	KNOWN	3.1	ENSMUSG00000021867	14	27022841	27026557	-	2	5.59623	5.11768	4.1501	5.43207	5.87869	5.08807	5.18809	5.21125	5.18417	5.49741	5.15167	5.33352	5.57745	5.21991	4.18971	5.69285	6.00717	5.49355
Ppif	protein_coding	KNOWN	3.6	ENSMUSG00000021868	14	26513640	26519954	+	2	2.76913	2.45372	2.57599	3.15131	2.79604	3.28584	3.79465	3.34858	3.20928	3.91844	3.52831	2.96657	2.6779	2.55296	2.71626	2.96272	2.83249	2.77226
Pnp	protein_coding	KNOWN	3.7	ENSMUSG00000021871	14	51563977	51573087	+	1	5.22271	4.99016	5.67034	4.88334	5.48432	5.53605	4.8495	6.16137	6.08078	4.89687	5.89882	5.35907	4.95806	5.21791	5.90133	5.405	5.32323	5.62566
Rnase4	protein_coding	KNOWN	3.6	ENSMUSG00000021876	14	51710752	51725826	+	2	7.76395	7.82972	8.3942	8.44102	9.14615	9.63589	9.62266	9.61795	9.6158	9.4799	9.16168	8.98135	7.90855	8.13583	8.56579	8.81106	8.85708	9.50588
Arf4	protein_coding	KNOWN	3.5	ENSMUSG00000021877	14	27457560	27484570	+	7	5.1185	5.14021	5.50782	6.16018	5.57985	5.93057	5.89498	5.73816	5.9091	5.72259	5.68336	5.42683	5.32636	5.09507	5.88198	5.91769	5.19047	5.05121
Hacl1	protein_coding	KNOWN	3.1	ENSMUSG00000021884	14	32366091	32454472	-	14	6.25668	5.96573	5.09876	6.04378	6.44852	6.19787	5.69284	6.08924	6.05299	5.8723	6.49365	6.19704	5.97177	5.96785	4.76869	6.09254	6.54843	6.47811
Eaf1	protein_coding	KNOWN	3.6	ENSMUSG00000021890	14	32308265	32323044	+	1	2.90725	2.92356	3.24381	3.77948	3.45315	3.23724	3.65393	3.58394	3.4698	3.43254	3.10739	3.01095	3.1459	2.87484	3.3102	3.48645	3.23691	2.90327
Mettl6	protein_coding	KNOWN	3.5	ENSMUSG00000021891	14	32291506	32308216	-	2	1.29779	0.980705	1.97564	1.57747	1.65356	1.52986	1.67369	2.16554	1.90016	1.59259	1.77932	1.31179	1.43538	1.04082	2.20392	1.69315	1.50843	1.58763
Sh3bp5	protein_coding	KNOWN	3.1	ENSMUSG00000021892	14	32173066	32249264	-	5	3.79192	3.26738	1.54334	3.34429	3.59359	3.05369	3.37095	3.30293	3.2772	3.97516	3.63059	4.01172	3.78613	3.23814	1.83093	3.52176	3.55869	3.38405
Phf7	protein_coding	KNOWN	3.1	ENSMUSG00000021902	14	32050882	32064404	-	3	1.38091	1.11423	0.0449796	1.28542	1.31254	0.999433	0.945563	1.37959	1.41159	1.36263	1.00256	1.33533	1.38785	1.16942	0.412905	1.66031	1.61891	1.17616
Itih4	protein_coding	KNOWN	3.5	ENSMUSG00000021922	14	31699662	31715167	+	5	8.53859	8.72405	10.9843	11.5035	11.3567	10.8509	10.7035	10.9669	10.7092	10.6082	10.4753	9.75837	8.67093	8.79564	10.8581	11.5519	11.3067	11.0303
Ebpl	protein_coding	KNOWN	3.2	ENSMUSG00000021928	14	61958600	61979282	-	1	5.02594	4.32243	3.93873	3.5899	4.36835	4.32437	4.32784	4.74896	4.66025	4.32783	4.9089	4.6178	4.56568	4.61832	4.16184	4.37222	4.66912	4.90168
6330409N04Rik	protein_coding	KNOWN	3.3	ENSMUSG00000021930	14	62150830	62175723	-	2	2.73199	2.61597	2.34149	2.73488	2.52809	2.07991	2.32008	2.39517	2.44949	2.42129	2.57667	2.55705	2.59326	2.61337	2.35504	2.49513	2.583	2.6397
Rnaseh2b	protein_coding	KNOWN	3.7	ENSMUSG00000021932	14	62911426	62991829	+	4	-0.61215	-1.1573	-1.6886	-0.418016	-0.196986	-0.339283	0.96178	1.46092	1.13627	0.801303	0.715148	-0.496257	-0.811573	-1.10155	-1.50956	-0.348686	-0.345333	-0.372322
Pspc1	protein_coding	KNOWN	3.5	ENSMUSG00000021938	14	57341278	57397153	-	4	-0.0354516	0.45717	1.91998	1.90304	0.430563	1.01247	1.14488	1.5637	1.19819	1.35269	1.07673	0.024997	0.29548	0.28069	1.75275	0.734663	-0.775426	-0.506442
Ctsb	protein_coding	KNOWN	3.2	ENSMUSG00000021939	14	63741302	63764758	+	1	6.37511	6.29869	6.08627	5.58647	5.90117	6.11109	6.33835	6.46548	6.58344	6.62636	6.97891	6.87674	6.43705	6.34114	5.95302	5.7982	6.16499	6.77967
Gdf10	protein_coding	KNOWN	3.6	ENSMUSG00000021943	14	34736773	34749700	+	2	0.386833	0.229286	0.119581	1.50561	1.68844	1.17641	1.07654	1.40252	1.24912	1.16039	1.2943	0.218693	0.081123	0.355253	-0.133667	0.697858	0.462334	0.0261858
Cryl1	protein_coding	KNOWN	3.2	ENSMUSG00000021947	14	57893871	58017333	-	2	2.66111	2.71674	1.98317	0.821542	1.36017	1.60611	2.22663	1.94493	2.35315	2.30188	2.54903	2.97111	2.88806	2.48289	1.62585	0.630429	2.07792	2.62956
Xpo4	protein_coding	KNOWN	3.5	ENSMUSG00000021952	14	58199839	58284267	-	10	-1.1144	-0.672154	-0.0393916	0.343219	-0.21882	-0.390112	0.425786	0.205202	0.143075	0.326985	0.155386	-0.459301	-0.279866	-1.03999	-0.277224	0.0137526	-0.491423	-0.844571
Tkt	protein_coding	KNOWN	3.2	ENSMUSG00000021957	14	31361545	31387908	+	5	4.00661	3.7944	3.38388	3.08332	3.28102	3.11209	3.66084	3.62216	3.76821	3.67626	4.16142	3.93419	3.9018	3.78315	3.33783	3.13302	3.60082	3.61056
Pinx1	protein_coding	KNOWN	3.5	ENSMUSG00000021958	14	64479149	64538696	+	1	0.520594	0.572261	1.62906	1.28283	1.40632	1.7305	1.67404	1.77937	1.83592	1.88905	1.43244	0.317848	0.274642	0.351464	1.67261	1.24543	0.939725	0.91992
Dcp1a	protein_coding	KNOWN	3.5	ENSMUSG00000021962	14	31292751	31340242	+	1	0.00510615	0.0758993	0.738203	0.59111	0.530535	0.166873	0.375618	0.632307	0.530654	0.445276	0.546361	0.305752	0.476328	-0.109648	0.404824	0.343044	0.269161	0.0429739
F630043A04Rik	protein_coding	KNOWN	3.7	ENSMUSG00000021965	14	58425398	58445000	-	1	-7.85218	-9.74678	-8.16794	-9.37055	-4.29079	-1.83398	0.881844	2.33667	2.122	0.318069	0.964524	-1.89123	-4.63665	-5.11344	-9.1026	-8.2558	-14.2877	-4.16853
Efha1	protein_coding	KNOWN	3.7	ENSMUSG00000021973	14	58535117	58618099	-	1	3.84583	3.43496	2.96915	3.45423	4.05487	3.68334	4.15842	4.08806	4.18683	4.21648	4.62731	4.41336	4.1025	3.54258	2.77721	3.39425	3.93629	3.72562
Extl3	protein_coding	KNOWN	3.5	ENSMUSG00000021978	14	65670897	65716943	-	2	1.8334	1.74731	3.1491	2.4814	2.40729	2.43389	2.45807	2.68226	2.65876	2.47521	2.36857	2.25259	1.98954	1.6817	3.02804	2.76344	2.28449	2.37048
Cdadc1	protein_coding	KNOWN	3.3	ENSMUSG00000021982	14	60179733	60216673	-	4	3.9154	3.87674	3.67595	3.44416	3.46175	3.50909	3.59224	3.47808	3.62371	3.70301	3.35131	3.80328	3.92203	3.83756	3.64872	3.72311	3.90222	3.87751
Mipep	protein_coding	KNOWN	3.2	ENSMUSG00000021993	14	61403403	61524315	+	2	2.88093	2.63616	2.38033	2.16624	2.67761	2.60627	2.56604	2.63751	2.82374	2.57481	3.09301	3.12615	3.04711	2.6564	2.28458	2.45213	2.73738	2.4636
Esd	protein_coding	KNOWN	3.7	ENSMUSG00000021996	14	75132104	75150572	+	11	5.81519	5.50004	5.14634	5.01802	5.50825	5.54326	5.57882	5.65962	5.8122	5.60631	5.91274	5.66286	5.47639	5.57462	5.20345	5.10546	5.4684	5.5698
Lcp1	protein_coding	KNOWN	3.2	ENSMUSG00000021998	14	75530908	75630649	+	11	3.0207	2.96668	2.4379	2.35575	2.78024	2.38971	2.73868	2.67472	2.80084	2.87026	2.86806	3.07842	3.26233	2.97443	2.42381	2.52451	3.07843	2.82929
Cpb2	protein_coding	KNOWN	3.5	ENSMUSG00000021999	14	75642094	75683358	+	1	7.66963	7.60488	8.25055	8.4249	8.51009	8.12914	8.02349	8.30936	8.32976	8.13205	8.34525	8.05558	7.61027	7.6851	8.40003	8.56714	8.47565	8.66689
Zc3h13	protein_coding	KNOWN	3.4	ENSMUSG00000022000	14	75684180	75744233	+	3	0.725143	0.6091	4.08036	1.38954	1.27344	1.21445	1.46309	2.17075	1.66908	1.48182	2.11125	0.997321	0.879268	0.542362	3.69867	1.29277	0.923314	0.784075
Slc25a30	protein_coding	KNOWN	3.4	ENSMUSG00000022003	14	76161806	76186844	-	1	2.50088	3.70871	3.86272	5.28984	3.78823	5.41054	3.07505	2.62262	2.63379	2.70446	1.60683	2.4044	3.71612	3.29688	2.48267	4.23575	2.53248	2.39703
Nufip1	protein_coding	KNOWN	3.5	ENSMUSG00000022009	14	76510698	76537186	+	1	0.406867	0.645317	1.15901	0.987422	0.706525	0.920776	0.945323	0.897843	0.86041	1.05833	0.601561	0.526143	0.544209	0.635642	1.1456	0.772621	0.605843	0.4871
Tsc22d1	protein_coding	KNOWN	3.2	ENSMUSG00000022010	14	76814768	76907572	+	19	2.8702	1.29517	0.221881	-0.0247141	2.10968	0.341028	1.08084	0.436875	0.399102	2.22863	1.18941	2.75142	3.03825	1.49039	0.261815	0.355795	2.2253	0.354983
Akap11	protein_coding	KNOWN	3.4	ENSMUSG00000022016	14	78892053	78936667	-	2	1.37007	1.76097	2.45692	2.26718	1.91823	2.27337	1.9802	2.03397	1.79269	1.96681	1.88701	1.72632	1.80592	1.56186	2.10657	1.98266	1.32617	1.54215
Diap3	protein_coding	KNOWN	3.7	ENSMUSG00000022021	14	87055174	87541031	-	6	-6.62354	-5.7768	-7.34867	-6.09309	-5.49403	-1.4241	1.04889	2.37983	2.26801	0.714076	1.30978	-1.43065	-3.74463	-5.24447	-6.19585	-6.74984	-8.51901	-4.31635
Lect1	protein_coding	KNOWN	3.2	ENSMUSG00000022025	14	80037497	80061977	-	5	0.502568	-0.584599	-2.78942	-3.8273	-1.48731	-2.56274	-2.39435	-1.31825	-0.579341	-1.51168	-0.737649	-0.776773	-0.111354	0.115274	-2.28904	-3.25665	0.0402803	-0.0191879
Scara5	protein_coding	KNOWN	3.4	ENSMUSG00000022032	14	66285240	66383663	+	3	-0.516291	1.95959	3.06811	2.1052	2.72214	2.6972	1.12664	2.17765	2.63776	0.894233	2.39638	1.44849	0.445696	0.909338	2.77499	1.97068	1.91442	2.9112
Pbk	protein_coding	KNOWN	3.7	ENSMUSG00000022033	14	66424674	66436659	+	3	-2.70948	-3.26985	-3.61008	-4.56477	-2.30214	0.709482	2.99842	5.01123	4.45795	2.46316	3.66012	0.486315	-2.38479	-5.36154	-3.74739	-4.65487	-11.0958	-2.67581
Esco2	protein_coding	KNOWN	3.7	ENSMUSG00000022034	14	66437875	66452831	-	3	-2.37916	-2.62218	-5.06236	-5.61277	-2.65471	-0.512741	2.3088	3.84144	3.70902	1.41153	2.66436	0.458796	-1.22729	-2.79291	-3.20005	-3.42881	-3.03883	-1.99849
Clu	protein_coding	KNOWN	3.6	ENSMUSG00000022037	14	66587320	66600385	+	9	8.25633	8.37244	8.59409	8.75877	8.86353	9.31069	9.35434	9.34753	9.38123	9.39017	9.32353	8.82861	8.33739	8.47146	8.63858	8.74809	8.91428	9.18144
Ephx2	protein_coding	KNOWN	3.3	ENSMUSG00000022040	14	66703214	66743337	-	2	8.29532	8.28465	8.07232	8.22872	8.10609	7.83726	7.87806	7.44592	7.41336	7.95558	7.58548	8.17095	8.23599	8.22	7.72691	7.9452	8.04435	7.65071
Chrna2	protein_coding	KNOWN	3.6	ENSMUSG00000022041	14	66759797	66771785	+	1	-0.176	-0.025546	0.062594	1.53465	1.16862	1.07733	1.31395	0.107481	-0.11764	1.65873	-0.377356	-0.107902	0.186672	-0.356861	-1.30726	0.713926	0.128603	-1.15013
Dpysl2	protein_coding	KNOWN	3.7	ENSMUSG00000022048	14	67421701	67487525	-	1	-0.898468	-1.87284	-2.84451	-2.0228	-1.23516	-1.45958	-0.72171	-0.695156	-0.722295	-0.79981	-0.85318	-1.0116	-1.27981	-1.5112	-2.31892	-1.75183	-0.843447	-1.48235
Ppp2r2a	protein_coding	KNOWN	3.5	ENSMUSG00000022052	14	67633511	67691272	-	2	2.23764	2.39049	2.67433	2.82489	2.50225	2.44088	2.5441	2.77897	2.83108	2.56202	2.77993	2.36635	2.29867	2.28566	2.59261	2.38923	2.23359	2.32684
6720463M24Rik	protein_coding	KNOWN	3.7	ENSMUSG00000022070	14	99445646	99473756	+	1	-2.4787	-2.16865	-2.26707	-1.24987	-1.69435	-0.994318	-0.122748	1.33673	1.09692	-0.18386	0.381973	-1.37914	-1.60953	-3.15679	-1.90874	-1.55412	-2.26499	-3.03494
Tnfrsf10b	protein_coding	KNOWN	3.7	ENSMUSG00000022074	14	70167279	70184210	+	1	-3.83676	-3.82366	-4.46088	-2.51922	-3.5292	-3.12388	0.061587	0.486521	-0.57162	-0.175627	-0.363628	-2.12825	-3.40362	-4.63889	-3.74329	-2.42492	-4.52946	-3.93977
Rhobtb2	protein_coding	KNOWN	3.1	ENSMUSG00000022075	14	70184797	70212310	-	2	-0.0197134	-0.539701	-1.49779	-0.0283821	-0.0571251	-0.30475	0.0475149	0.133829	0.265106	0.350487	-0.0440399	0.035078	0.300959	-0.553441	-0.892385	0.536864	0.260005	-0.0973825
Slc39a14	protein_coding	KNOWN	3.4	ENSMUSG00000022094	14	70703274	70751232	-	14	3.41286	4.75158	6.44034	4.99522	4.90815	5.2758	4.75423	5.07367	4.91942	4.62461	5.23224	3.82403	3.3886	4.30883	6.03488	5.26942	4.16069	4.66748
Itm2b	protein_coding	KNOWN	3.2	ENSMUSG00000022108	14	73762038	73785078	-	1	8.69399	8.55094	8.14134	7.5871	7.83677	7.99024	8.23394	8.14422	8.25087	8.36192	8.23917	8.74832	8.63617	8.59958	8.10402	7.8752	8.23142	8.44751
Rbm26	protein_coding	KNOWN	3.5	ENSMUSG00000022119	14	105505968	105576544	-	6	0.953281	0.835705	1.60361	1.49522	1.45503	1.05098	1.42301	1.64541	1.70009	1.69173	1.805	1.39529	1.31373	0.733002	1.53851	1.11041	1.08439	0.872301
Fbxl3	protein_coding	KNOWN	3.2	ENSMUSG00000022124	14	103479456	103498783	-	6	2.74331	2.58845	2.20677	2.34726	2.32514	2.35797	2.26185	2.52027	2.67927	2.24348	2.59427	2.81729	2.77103	2.63319	2.23159	2.24731	2.28475	2.55781
Cln5	protein_coding	KNOWN	3.7	ENSMUSG00000022125	14	103469433	103476796	+	1	3.24917	3.12589	3.19184	3.61205	3.62433	3.67924	4.15623	4.17201	4.06489	4.15348	4.09127	3.71353	3.36393	3.06948	3.23376	3.67628	3.51195	3.60553
Dct	protein_coding	KNOWN	3.3	ENSMUSG00000022129	14	118412014	118451468	-	2	1.1114	0.399767	-0.110285	-0.993137	-1.98813	-1.5394	-1.42473	-1.74214	-1.36486	-1.38396	-0.617559	0.454673	1.03527	0.542601	0.0247717	-0.797049	-0.0968503	-0.206225
Tgds	protein_coding	KNOWN	3.3	ENSMUSG00000022130	14	118511133	118531987	-	1	3.37063	3.28549	3.58816	3.17827	3.10369	3.24422	2.8887	3.05242	3.21288	2.93121	2.88593	3.12834	3.09485	3.23874	3.3193	3.42992	3.152	3.19194
Dnajc3	protein_coding	KNOWN	3.6	ENSMUSG00000022136	14	119337154	119380924	+	1	5.5526	5.80935	5.85868	6.2881	6.58133	6.0363	5.84018	6.13943	6.29499	5.85885	5.89282	5.98501	5.75922	5.56527	6.34377	6.6198	6.25172	5.93833
Nup155	protein_coding	KNOWN	3.6	ENSMUSG00000022142	15	8059313	8109857	+	2	1.41108	1.47296	1.67679	1.95405	1.91007	1.54915	2.631	2.6446	2.39101	2.07268	2.05721	1.60542	1.68446	1.27585	1.52227	1.43912	1.28549	1.38419
Osmr	protein_coding	KNOWN	3.5	ENSMUSG00000022146	15	6763577	6824969	-	6	-2.85319	-2.69525	0.396657	-0.0110531	-0.741495	-0.133248	-0.294144	0.522456	0.0880765	-0.929805	0.155994	-1.94287	-3.11513	-2.85373	0.297949	-0.201724	-1.88163	-1.47395
Haus4	protein_coding	KNOWN	3.7	ENSMUSG00000022177	14	55160622	55173198	-	1	2.23008	1.81515	0.695784	1.05052	1.97231	1.58605	3.50147	3.71162	3.2666	2.83228	2.44582	2.14054	2.31857	1.87939	0.534287	1.42716	2.06645	1.76069
Jub	protein_coding	KNOWN	3.6	ENSMUSG00000022178	14	55186309	55196253	-	1	0.696324	-0.821994	-0.401361	2.74627	1.90135	3.02464	2.97749	2.3613	2.04269	3.22023	2.40703	1.62561	1.21613	-0.659964	-0.207479	1.40783	1.49036	0.648986
C6	protein_coding	KNOWN	3.3	ENSMUSG00000022181	15	4677175	4765456	+	5	6.07177	6.25826	5.80619	5.56072	5.61843	5.80342	5.27138	5.1851	5.23066	5.39604	5.15861	5.92265	6.40263	6.00541	5.91479	5.96799	6.04446	5.74681
Fbxo4	protein_coding	KNOWN	3.5	ENSMUSG00000022184	15	3915445	3929573	-	3	1.94806	2.08352	2.38554	2.71957	2.32093	2.35795	2.38545	2.34905	2.45601	2.08112	2.30647	2.18518	2.11926	1.96344	2.3327	2.60627	2.12801	1.90778
Drosha	protein_coding	KNOWN	3.6	ENSMUSG00000022191	15	12754570	12865045	+	9	0.426641	0.238298	0.534162	1.19365	0.820417	0.813409	0.956303	0.887502	1.04309	1.16207	0.844805	0.623485	0.573515	0.285441	0.572659	0.975786	0.538721	0.285829
6030458C11Rik	protein_coding	KNOWN	3.6	ENSMUSG00000022195	15	12737932	12754412	-	2	1.78337	1.74941	2.01726	2.55462	2.25284	2.27602	2.65605	2.11837	2.0803	2.63826	2.02233	1.88665	1.9351	1.56798	2.169	2.32315	1.78984	1.74232
Golph3	protein_coding	KNOWN	3.4	ENSMUSG00000022200	15	12251205	12281346	+	2	4.27044	4.53437	4.67054	4.60099	4.39397	4.51331	4.41891	4.52341	4.65917	4.35348	4.55743	4.45888	4.40926	4.39871	4.86425	4.5813	4.24603	4.44086
Zfr	protein_coding	KNOWN	3.5	ENSMUSG00000022201	15	12047586	12115438	+	10	2.79905	2.77855	3.15755	3.51167	3.27177	2.97952	3.02236	3.23248	3.39693	3.38425	3.5481	3.26368	3.00075	2.61955	3.05145	3.09179	2.8626	3.01366
Ngdn	protein_coding	KNOWN	3.4	ENSMUSG00000022204	14	55634291	55642972	+	1	3.42799	3.4052	4.35118	3.94809	3.55274	3.66166	3.6378	4.05337	3.98185	3.46803	3.87653	3.01773	3.12609	3.54243	4.89538	3.80047	3.4212	3.52574
Fitm1	protein_coding	KNOWN	3.3	ENSMUSG00000022215	14	56194454	56195789	+	1	3.38478	3.0439	2.61328	1.93897	2.08566	1.72341	1.68657	2.19856	2.2095	1.9218	2.07487	2.71387	4.10123	3.07455	2.12213	2.2827	2.91341	2.06893
Psme1	protein_coding	KNOWN	3.7	ENSMUSG00000022216	14	56196960	56200366	+	12	4.87984	4.5133	4.29162	4.19312	4.69136	4.75312	4.90466	4.82446	4.94549	4.95469	5.30686	4.92945	4.69428	4.71244	4.49483	4.28868	4.73744	4.908
Fam158a	protein_coding	KNOWN	3.2	ENSMUSG00000022217	14	56200353	56204139	-	4	2.48934	2.01012	1.08041	0.76751	1.38606	0.882773	1.27072	1.67761	2.0656	1.89808	2.51582	2.27192	2.4571	2.1138	1.19819	1.24083	1.94861	1.82641
Tgm1	protein_coding	KNOWN	3.5	ENSMUSG00000022218	14	56318846	56332329	-	2	0.717421	0.144282	3.13296	3.91501	3.08108	3.98559	3.77862	3.43416	2.66675	4.09997	3.40315	1.78848	1.16565	0.165552	2.98131	4.15087	2.61981	2.20758
Cideb	protein_coding	KNOWN	3.1	ENSMUSG00000022219	14	56372882	56377295	-	3	7.05888	6.67948	6.41515	6.54206	6.73625	7.02672	6.88454	6.69372	6.67231	6.80081	6.88309	6.75627	6.80593	6.80936	6.47393	6.68238	6.76074	6.67724
Cmbl	protein_coding	KNOWN	3.2	ENSMUSG00000022235	15	31498546	31519874	+	3	6.73682	6.34386	6.11777	5.83164	6.56734	6.45372	6.07874	6.0428	5.95344	6.31325	6.66229	6.57864	6.49012	6.34049	5.92221	5.86597	6.41849	6.04146
Ropn1l	protein_coding	KNOWN	3.2	ENSMUSG00000022236	15	31370965	31383444	-	2	3.30837	2.68518	2.19967	1.46769	2.43107	1.96295	2.18492	2.24477	2.31485	2.19178	2.37829	2.83345	2.72312	2.93414	2.35223	2.04549	2.86363	2.9574
Ankrd33b	protein_coding	KNOWN	3.2	ENSMUSG00000022237	15	31221234	31297514	-	6	1.87981	2.94295	1.07819	0.642994	1.686	1.27609	0.939906	0.964597	1.32007	1.29896	1.62524	2.027	1.90276	2.35539	0.41131	0.995184	1.54188	1.41314
Tars	protein_coding	KNOWN	3.3	ENSMUSG00000022241	15	11313418	11329413	-	1	5.9416	5.82839	5.94547	4.96343	5.69613	5.23174	4.4455	5.50988	5.7415	4.64487	5.84774	5.98919	5.88709	5.82397	5.96988	4.91233	5.68936	5.93969
Rai14	protein_coding	KNOWN	3.6	ENSMUSG00000022246	15	10498734	10644386	-	2	2.02675	2.05354	2.19938	2.50194	2.95691	2.40617	2.63078	2.9374	2.70165	2.92181	2.86132	2.51732	2.33402	1.93458	1.95629	2.52822	2.71729	2.13267
Brix1	protein_coding	KNOWN	3.5	ENSMUSG00000022247	15	10404534	10415702	-	4	2.54224	2.50568	3.55088	3.15529	2.88678	2.97748	3.14409	3.19283	3.13734	3.11854	3.1995	2.54029	2.42546	2.59114	3.76117	2.67568	2.50271	2.67745
1110020G09Rik	protein_coding	KNOWN	3.2	ENSMUSG00000022253	15	9001009	9040244	+	4	5.37188	5.29515	4.32707	4.20025	5.18293	4.4489	5.07447	5.03497	5.30999	5.11729	5.30483	5.56766	5.45723	5.23723	4.1937	4.58625	5.314	4.98512
Sdc2	protein_coding	KNOWN	3.2	ENSMUSG00000022261	15	32850478	32964485	+	2	5.88406	5.73847	5.22514	4.95034	5.89707	5.57413	5.38698	5.59616	5.63321	5.54381	5.6782	5.61611	5.6119	5.66722	5.21562	5.30277	5.89192	5.75288
Fam134b	protein_coding	KNOWN	3.4	ENSMUSG00000022270	15	25773019	25903442	+	3	4.84859	6.35695	6.68325	4.47366	4.18567	5.31811	4.09464	3.9113	4.33785	3.98914	4.15123	3.97052	3.87771	5.84213	5.59423	3.17919	3.29702	4.81033
Rnf19a	protein_coding	KNOWN	3.5	ENSMUSG00000022280	15	36169689	36212902	-	1	2.32441	2.21694	2.81011	3.78875	3.14758	3.34743	2.88531	2.9281	3.05983	2.89833	2.81569	2.68547	2.64895	2.29915	2.41049	3.29611	2.6439	2.2965
Dpys	protein_coding	KNOWN	3.2	ENSMUSG00000022304	15	39600031	39689016	-	4	5.84811	5.73321	5.18679	3.94883	5.09801	4.88649	4.96643	4.89456	5.05747	5.06145	5.12358	5.679	5.64879	5.70713	5.02138	4.46268	5.66636	5.52158
Lrp12	protein_coding	KNOWN	3.6	ENSMUSG00000022305	15	39702149	39775540	-	3	-0.685215	-0.597102	-0.422127	0.298493	-0.0887946	-0.144504	0.287003	0.269459	0.185037	0.436382	-0.0554406	-0.380697	-0.389501	-1.03915	-0.747823	0.0532078	-0.721375	-0.871356
Utp23	protein_coding	KNOWN	3.5	ENSMUSG00000022313	15	51708975	51716160	+	4	0.372937	0.109807	0.826178	0.658143	0.604933	0.646377	0.870572	1.24464	1.34607	0.643569	0.713728	0.425236	0.0760076	0.1497	0.994637	0.586259	0.314817	0.600328
Rad21	protein_coding	KNOWN	3.7	ENSMUSG00000022314	15	51794151	51823306	-	1	3.71323	3.67666	3.50041	3.90825	3.57097	3.58026	4.33243	5.2734	5.30549	4.07536	4.5383	3.87563	3.61591	3.65994	3.68898	3.67362	3.24456	3.57804
Shcbp1	protein_coding	KNOWN	3.7	ENSMUSG00000022322	8	4735980	4779534	-	1	-2.6085	-3.32025	-6.37476	-7.33587	-2.79105	-0.232135	2.5143	3.83516	3.56982	1.70679	2.58177	-0.197787	-1.89564	-3.1526	-4.21763	-8.19983	-7.39879	-2.88135
Hrsp12	protein_coding	KNOWN	3.2	ENSMUSG00000022323	15	34413776	34425010	-	4	7.27248	7.03538	6.71668	6.23332	6.29987	6.60274	6.64533	6.54278	6.61961	6.68264	6.54045	7.02056	7.11804	7.07286	6.70308	6.52501	6.77919	6.96932
Pop1	protein_coding	KNOWN	3.5	ENSMUSG00000022325	15	34425059	34460403	+	6	0.327429	0.00725674	0.434561	1.46115	0.370136	0.89572	0.545458	0.565528	0.781073	0.992952	0.670014	-0.0969779	0.218494	-0.00134666	0.455264	1.10349	0.325841	0.507943
Sybu	protein_coding	KNOWN	3.5	ENSMUSG00000022340	15	44503405	44619609	-	4	-7.09233	-10.5861	-2.34961	-2.42337	-1.60111	-2.46724	-0.812949	-0.176423	-0.916793	-0.224445	0.108575	-2.67666	-6.48164	-7.23072	-2.04761	-2.52264	-3.07467	-3.03876
A1bg	protein_coding	KNOWN	3.6	ENSMUSG00000022347	15	60749144	60752825	-	1	-3.01437	-9.57598	-1.33766	0.752668	1.02319	0.603039	0.560196	1.25586	0.574261	2.29475	1.75396	-2.28937	-5.23837	-5.65683	-1.13182	1.24212	0.19003	-1.12633
Sqle	protein_coding	KNOWN	3.7	ENSMUSG00000022351	15	59146632	59162747	+	4	4.15284	3.50916	2.83389	3.65428	4.72426	4.18876	4.84865	4.37096	4.29492	4.20405	5.19295	4.35467	3.72908	3.77062	3.78416	4.45096	4.98741	4.06276
Mtss1	protein_coding	KNOWN	3.4	ENSMUSG00000022353	15	58772799	58913581	-	4	4.14559	5.44661	5.55781	4.62855	4.33464	4.54289	4.8572	4.22092	4.39645	5.08079	5.04973	4.03226	3.77354	4.70028	5.49525	4.92044	4.35136	4.95588
Ndufb9	protein_coding	KNOWN	3.3	ENSMUSG00000022354	15	58765365	58771044	+	1	7.77111	7.42298	7.29754	7.00581	7.17612	7.28592	7.23221	7.19006	7.14095	7.06386	7.18974	7.12397	7.38212	7.5671	7.41536	7.28422	7.31271	7.15767
Fbxo32	protein_coding	KNOWN	3.3	ENSMUSG00000022358	15	58011634	58046433	-	1	-0.359957	-1.02843	-2.21881	-1.64995	-1.78857	-1.50448	-3.47901	-2.22269	-1.6906	-3.32964	-2.6271	-0.134442	-0.154823	-0.601003	-1.56001	-0.566925	-1.47636	-0.594673
Atad2	protein_coding	KNOWN	3.7	ENSMUSG00000022360	15	57925602	57966637	-	2	-0.87977	-1.34669	-1.70536	-0.283511	-0.326668	0.0988666	2.98579	2.93626	2.28457	2.0651	1.60836	-0.0165076	-0.855408	-1.60297	-0.577284	-0.361507	-0.944589	-0.637557
9130401M01Rik	protein_coding	PUTATIVE	3.5	ENSMUSG00000022362	15	57853831	57907980	-	4	2.17721	2.04613	2.60296	3.1911	2.90961	3.05625	3.12924	3.16925	2.90644	2.80863	2.4834	2.1845	2.23196	2.17017	2.84177	3.17563	2.48002	2.20957
Wdr67	protein_coding	KNOWN	3.7	ENSMUSG00000022364	15	57743754	57801623	+	8	-0.33672	-0.774874	-0.805705	0.486677	0.142085	0.0898221	0.730569	1.37869	1.09942	0.611587	0.859966	0.481031	0.000742751	-0.844775	-1.15362	0.192932	-0.236056	-0.862899
Mtbp	protein_coding	KNOWN	3.7	ENSMUSG00000022369	15	55388963	55457978	+	6	-2.2303	-2.53207	-2.11362	-1.7289	-1.88266	-1.94001	0.0187544	0.223637	-0.283542	-0.49218	-0.920563	-1.80005	-1.72855	-2.81054	-2.22039	-2.0679	-2.4811	-2.32184
Col14a1	protein_coding	KNOWN	3.2	ENSMUSG00000022371	15	55139305	55352358	+	4	2.29665	2.03729	1.68415	1.102	1.47466	1.10508	1.62481	1.93136	1.88341	1.76724	2.11959	2.83704	2.41514	2.16578	1.42108	0.754756	1.44898	1.77778
Ppara	protein_coding	KNOWN	3.1	ENSMUSG00000022383	15	85565413	85633249	+	6	3.54991	3.47235	2.82854	4.69311	3.89432	3.98369	4.09431	3.01936	3.09546	4.23555	3.4805	3.77463	3.93848	3.27119	2.56058	4.8042	4.01752	3.11054
Gtse1	protein_coding	KNOWN	3.7	ENSMUSG00000022385	15	85690137	85707002	+	2	-3.63141	-1.64131	-3.53919	-2.89402	-2.35277	-0.778231	1.68935	3.28243	2.8842	1.53267	1.92111	-0.740217	-2.50847	-1.60653	-3.70812	-3.89933	-3.89932	-3.64244
Ttll8	protein_coding	KNOWN	3.4	ENSMUSG00000022388	15	88721063	88784848	-	6	-4.39453	-0.783082	-0.172847	0.197658	-1.60418	-0.9679	-1.82839	-3.2731	-2.81612	-2.10626	-3.11616	-4.62152	-4.90443	-1.60731	-0.603827	0.0514136	-2.57683	-3.2908
Tef	protein_coding	KNOWN	3.6	ENSMUSG00000022389	15	81632851	81657291	+	11	1.48738	1.50109	0.759864	3.46499	1.83252	2.49569	4.03921	1.76783	1.135	4.04041	1.4475	1.59797	1.92733	0.992277	2.06866	4.17048	2.73515	1.45376
Rangap1	protein_coding	KNOWN	3.6	ENSMUSG00000022391	15	81534678	81560349	-	5	3.67092	3.68224	3.90968	4.47456	4.42033	4.81447	5.28189	5.64905	5.47951	4.79745	4.8887	3.92754	3.85839	3.57424	4.33941	4.30909	4.03794	3.66412
L3mbtl2	protein_coding	KNOWN	3.7	ENSMUSG00000022394	15	81494319	81518745	+	11	0.937361	0.996926	0.749014	1.55156	1.47625	1.34483	2.0729	2.65561	2.57454	2.08902	1.75781	1.16651	1.28355	0.81442	0.781429	1.50846	1.34602	1.15955
Adsl	protein_coding	KNOWN	3.5	ENSMUSG00000022407	15	80778920	80801377	+	8	1.4376	1.32178	1.68612	2.17715	1.69198	1.77836	1.91556	1.8279	1.7722	1.96753	2.00079	1.47806	1.6385	1.26678	1.46826	1.9864	1.21088	1.10567
Deptor	protein_coding	KNOWN	3.2	ENSMUSG00000022419	15	54943872	55090826	+	3	4.22648	4.35681	3.38973	3.14893	3.91171	3.6954	3.92875	3.28801	3.6068	3.9355	3.61998	4.41406	4.5622	4.26571	3.13229	3.73569	4.16889	4.16868
Dscc1	protein_coding	KNOWN	3.7	ENSMUSG00000022422	15	54907654	54922046	-	3	-7.47551	-11.5437	-11.8538	-10.4009	-5.04939	-4.44491	-0.464807	-1.89103	-3.10935	-2.15974	-4.27292	-5.43041	-5.60603	-10.3119	-11.4139	-11.9149	-11.696	-9.04032
Enpp2	protein_coding	KNOWN	3.2	ENSMUSG00000022425	15	54670453	54751701	-	4	3.94315	4.30323	4.3029	3.32014	3.15369	3.08866	4.02193	3.74046	3.83316	4.14776	4.15383	3.96187	4.18776	4.23191	3.97278	3.58298	3.66875	3.58334
Cby1	protein_coding	KNOWN	3.7	ENSMUSG00000022428	15	79489657	79498090	+	1	1.60297	0.633281	-0.49003	1.35659	1.42288	1.45921	1.76815	3.23395	3.07484	2.05435	2.50304	1.92095	1.49941	0.814726	0.474742	2.07153	1.55102	1.08376
Fam118a	protein_coding	KNOWN	3.6	ENSMUSG00000022434	15	84867492	84893258	+	1	-0.848152	-1.25874	-0.447461	0.637929	0.0951208	0.468305	0.590377	1.20882	1.07329	0.789502	0.803825	-0.0020428	-0.226374	-0.833984	-0.165528	0.495434	-1.02294	-1.19639
Ttll1	protein_coding	KNOWN	3.1	ENSMUSG00000022442	15	83314202	83341323	-	5	-0.452113	-0.822112	-2.55797	-0.193464	-0.185015	-0.931756	-0.251742	-0.0184187	0.287309	0.304082	0.238092	0.0122163	-0.176309	-1.13016	-2.64958	0.208645	0.125253	-0.69158
Myh9	protein_coding	KNOWN	3.5	ENSMUSG00000022443	15	77591017	77672605	-	9	2.67529	2.68237	3.93482	4.03429	3.88965	4.01515	4.236	4.4738	4.19742	4.26412	4.42052	3.67311	3.12391	2.6525	3.49079	3.53121	3.55318	3.46786
Ndufa6	protein_coding	KNOWN	3.2	ENSMUSG00000022450	15	82180569	82184721	-	1	7.65018	7.16846	6.84843	6.52177	6.96399	6.97494	6.73006	6.80761	6.76563	6.68898	7.1257	6.89925	7.1644	7.36077	6.96066	6.88858	7.21309	7.15099
Twf1	protein_coding	KNOWN	3.5	ENSMUSG00000022451	15	94408382	94420320	-	4	3.72919	3.8294	4.19611	4.3681	4.29696	4.27998	4.43775	4.46143	4.59376	4.50665	4.48213	4.27904	3.88689	3.78646	4.24017	4.17873	4.00036	4.03353
1500032L24Rik	protein_coding	KNOWN	3.7	ENSMUSG00000022452	15	82169389	82179521	+	5	5.35873	4.85969	4.5589	4.47495	5.13775	5.32495	5.14572	5.23464	5.28061	4.97464	5.31234	5.07296	4.87982	5.04446	4.82093	4.87493	5.19658	5.04687
Naga	protein_coding	KNOWN	3.2	ENSMUSG00000022453	15	82159962	82169256	-	1	3.42133	3.25526	2.59447	2.5525	3.28357	2.99048	3.02981	3.05909	3.16621	3.14338	3.13172	3.23164	3.25584	3.27559	2.65932	2.91055	3.52202	3.45557
Slc38a2	protein_coding	KNOWN	3.4	ENSMUSG00000022462	15	96517825	96530129	-	1	4.42716	6.77453	6.45993	4.97062	4.52778	4.39349	4.4864	4.85961	5.0919	4.01203	4.52994	3.90519	3.99974	5.81923	5.75475	5.02597	3.78318	5.23722
Slc38a4	protein_coding	KNOWN	3.2	ENSMUSG00000022464	15	96825254	96886387	-	3	7.65774	7.98853	6.85129	7.02233	6.98609	7.44074	7.49678	6.94138	7.08745	7.46399	7.02759	7.77751	7.75387	7.794	6.45144	7.31662	7.21476	7.49753
Rpap3	protein_coding	KNOWN	3.5	ENSMUSG00000022466	15	97505536	97536253	-	1	1.34554	1.04665	2.26987	2.94976	2.57953	2.74231	2.30454	2.72604	2.5465	2.56032	2.50097	1.8882	1.56395	1.20973	2.44385	2.90955	1.86038	2.1861
Polr3h	protein_coding	KNOWN	3.5	ENSMUSG00000022476	15	81745460	81756643	-	1	0.900227	0.4016	1.27887	1.74072	1.27475	1.54666	1.61559	1.73443	1.56673	1.6179	1.55306	0.852063	0.994288	0.477788	1.60428	1.81771	1.06818	1.03074
Aco2	protein_coding	KNOWN	3.5	ENSMUSG00000022477	15	81702739	81745563	+	6	5.12465	5.24734	5.48123	5.51182	5.30714	5.51565	5.60604	5.27864	5.18903	5.73979	5.72261	5.34124	5.06896	5.00601	5.27427	5.12115	4.88657	4.75416
Txndc11	protein_coding	KNOWN	3.5	ENSMUSG00000022498	16	11075004	11134743	-	9	1.17609	1.64026	2.22069	1.95077	1.73884	1.94123	1.70749	1.91088	2.24746	1.91356	2.34996	1.88993	1.50231	1.38679	2.59865	1.95381	1.65308	1.66254
Litaf	protein_coding	KNOWN	3.5	ENSMUSG00000022500	16	10959368	11066250	-	4	4.67476	4.58094	6.45537	5.85133	5.72157	6.25698	5.54203	6.2525	5.84754	5.50853	6.13901	5.22625	4.78248	4.77569	6.6302	6.03423	5.41555	5.62325
Nubp1	protein_coding	KNOWN	3.6	ENSMUSG00000022503	16	10412041	10424521	+	6	1.98653	1.80428	2.00494	2.5245	2.57344	2.40242	2.91859	3.20926	3.06805	2.91035	3.0224	2.12222	2.15983	1.74969	1.80957	2.3379	2.16858	2.01095
Emp2	protein_coding	KNOWN	3.7	ENSMUSG00000022505	16	10281842	10314061	-	2	0.53268	0.215421	-0.952877	-0.230926	0.328031	0.0377867	1.77147	1.42691	1.45949	1.72412	1.11136	1.15575	0.314787	0.197585	-1.07949	0.128389	0.784778	0.721216
Bcl6	protein_coding	KNOWN	3.2	ENSMUSG00000022508	16	23965138	23988938	-	2	1.81364	1.19673	0.0267649	-0.39087	0.407376	-1.17433	-0.524621	0.172875	0.327362	0.307702	-0.0249753	2.85286	1.27729	1.59418	-0.267486	-0.56087	1.86064	0.139252
Cldn1	protein_coding	KNOWN	3.1	ENSMUSG00000022512	16	26356728	26371927	-	1	5.40909	4.29507	2.90066	4.24149	4.84417	4.14056	4.07641	4.8363	5.00238	4.87761	5.29644	5.54346	5.43513	4.64255	2.5408	4.35101	5.14147	4.63433
Il1rap	protein_coding	KNOWN	3.3	ENSMUSG00000022514	16	26581790	26730203	+	7	3.74145	3.61101	3.16476	2.63924	2.7524	2.65195	2.84324	2.77458	2.74851	2.95221	2.76472	3.42633	3.4729	3.51245	3.02196	2.92865	3.20971	3.42387
Nudt16l1	protein_coding	KNOWN	3.1	ENSMUSG00000022516	16	4939111	4941025	+	2	3.13775	2.18686	1.26475	2.40695	2.68007	1.84118	2.45585	2.64782	2.86288	2.81661	3.0552	2.9714	2.95284	2.50779	1.84454	2.75719	2.93203	2.48758
Zfp251	protein_coding	KNOWN	3.6	ENSMUSG00000022526	15	76682578	76701865	-	1	-1.92555	-2.49574	-1.85222	-0.524381	-0.927696	-0.933967	-0.410052	-0.38121	-0.492764	-0.388737	-0.668406	-1.1857	-1.82921	-2.5106	-1.61998	-0.527107	-1.39235	-1.45089
Glyr1	protein_coding	KNOWN	3.5	ENSMUSG00000022536	16	5013999	5050003	-	2	4.18865	4.34912	4.5751	4.90821	4.62979	4.68361	4.58142	4.59885	4.62138	4.71421	4.57593	4.4155	4.35864	4.26062	4.46378	4.64504	4.31576	4.38156
Lsg1	protein_coding	KNOWN	3.5	ENSMUSG00000022538	16	30560580	30587678	-	9	1.33139	1.44488	1.80278	1.93807	1.7785	1.66226	1.84384	1.93595	1.90989	2.06703	1.81075	1.50618	1.48059	1.45212	2.05832	1.58224	1.53363	1.54168
Gpt	protein_coding	KNOWN	3.2	ENSMUSG00000022546	15	76527163	76530104	+	1	6.66955	6.70554	6.0769	5.95861	6.00952	6.17315	6.66072	6.24612	6.24902	6.86863	7.0905	6.54451	6.57967	6.51745	6.08804	5.9892	6.13874	6.45928
Adck5	protein_coding	KNOWN	3.3	ENSMUSG00000022550	15	76406788	76426246	+	15	2.9204	3.02062	2.4496	1.4684	1.9784	1.81065	1.94334	1.76094	1.99187	2.16275	1.75307	2.90927	3.0546	3.11972	1.79877	1.69399	2.52401	2.85757
Cyc1	protein_coding	KNOWN	3.2	ENSMUSG00000022551	15	76173953	76176364	+	1	7.01307	6.83022	6.71933	6.49751	6.58956	6.83244	6.81504	6.82531	6.83348	6.80516	7.20298	6.80298	6.74771	6.818	6.70818	6.60917	6.46465	6.54423
Maf1	protein_coding	KNOWN	3.1	ENSMUSG00000022553	15	76181724	76184810	+	14	2.51576	1.83714	1.55015	2.12828	1.88775	1.96124	1.38306	2.11895	2.21368	1.44799	1.6611	2.28907	2.34168	2.11344	2.23938	2.63298	2.23983	2.21222
Slc52a2	protein_coding	KNOWN	3.6	ENSMUSG00000022560	15	76369373	76372560	+	1	0.902236	0.523757	0.336033	2.25384	1.64213	1.72547	1.89723	1.5973	1.64488	2.23945	1.59198	1.03325	1.2721	0.567772	0.562985	1.68444	1.18744	0.917323
Oplah	protein_coding	KNOWN	3.5	ENSMUSG00000022562	15	76127027	76158445	-	9	3.78119	4.06668	4.85478	5.54575	4.71277	4.85339	4.95156	4.31379	4.20228	5.1566	4.30448	4.12501	4.08017	3.90451	4.5038	5.2821	4.38291	4.15409
Grina	protein_coding	KNOWN	3.6	ENSMUSG00000022564	15	76077237	76080334	+	1	5.68473	5.70939	6.1548	6.93174	6.6407	6.23498	6.40919	6.32073	6.25668	6.386	6.16499	5.78718	5.85755	5.70878	6.22435	6.91217	6.48115	6.02374
Plec	protein_coding	KNOWN	3.5	ENSMUSG00000022565	15	76001404	76063004	-	23	0.943514	1.36802	2.65467	2.1175	1.86203	2.02365	2.31157	2.54732	2.53819	2.48052	2.48204	1.70372	1.52159	1.09611	2.36844	2.17229	1.79367	1.57151
Scrib	protein_coding	KNOWN	3.7	ENSMUSG00000022568	15	75877588	75900214	-	8	1.41029	1.74388	1.35849	1.88614	1.82458	1.37815	2.29794	2.62605	2.40509	2.1458	1.86989	1.68676	1.69701	1.48527	1.4944	2.08653	1.85467	1.59597
Gpihbp1	protein_coding	KNOWN	3.3	ENSMUSG00000022579	15	75427088	75428642	+	1	3.27264	3.16013	2.99663	2.56211	2.51237	2.34173	2.13589	2.21207	2.28409	2.55922	2.46477	3.02977	3.04513	3.07955	2.93876	2.55953	2.80711	3.06269
Cep97	protein_coding	KNOWN	3.7	ENSMUSG00000022604	16	55900001	55934968	-	7	-1.55362	-2.08864	-2.14271	-1.00586	-1.14199	-1.59043	-1.10653	0.00537498	-0.335978	-1.40714	-1.06979	-1.43654	-1.70211	-2.25291	-1.55923	-0.523757	-1.01058	-1.39739
Ptk2	protein_coding	KNOWN	3.6	ENSMUSG00000022607	15	73035535	73253621	-	6	1.63292	1.7621	1.60511	2.46174	2.08777	1.77561	2.33544	2.4454	2.3279	2.24893	2.12251	2.05112	2.03672	1.64422	1.69642	2.21587	1.8219	1.76573
Lmf2	protein_coding	KNOWN	3.7	ENSMUSG00000022614	15	89181435	89186090	-	1	2.60342	2.59634	2.21253	2.90366	3.07462	2.98063	3.43396	3.9134	3.82514	3.53759	3.32819	2.90314	2.7336	2.55811	2.20519	2.83553	2.96924	2.7133
Tymp	protein_coding	KNOWN	3.3	ENSMUSG00000022615	15	89203876	89207179	-	1	4.78679	4.74878	4.15184	2.96668	3.83668	3.60596	2.31277	2.80088	3.19386	2.73152	3.2492	4.31396	4.81919	4.69274	3.72124	2.70018	4.14793	3.90269
Kif21a	protein_coding	KNOWN	3.4	ENSMUSG00000022629	15	90763707	90880382	-	7	2.73414	3.04422	3.76475	3.70965	3.301	3.73888	3.4057	3.26133	3.26038	3.23891	3.13112	3.06584	2.89311	2.97119	3.37481	3.25509	2.74338	2.77201
Bbx	protein_coding	KNOWN	3.6	ENSMUSG00000022641	16	50191957	50432503	-	11	-0.718591	-0.665917	-0.734263	0.241479	-0.194644	-0.612475	-0.352346	0.146503	0.241527	0.0925507	0.24893	0.12158	-0.23037	-0.868188	-0.492327	0.345303	-0.309796	-0.502514
Atg3	protein_coding	KNOWN	3.1	ENSMUSG00000022663	16	45158898	45188651	+	2	4.23624	3.92022	3.87942	3.95525	3.97359	4.02625	4.00884	3.9684	3.87053	4.02033	4.15628	4.00442	3.95854	4.00085	3.971	4.09803	3.99468	4.01274
Mzt2	protein_coding	KNOWN	3.3	ENSMUSG00000022671	16	15848534	15863462	-	3	2.95189	2.46029	2.57288	2.52711	2.51637	2.46282	2.13354	2.61975	2.5619	2.25369	2.28749	2.45456	2.64472	2.58696	2.63466	2.75706	2.58919	2.52791
Mcm4	protein_coding	KNOWN	3.6	ENSMUSG00000022673	16	15623990	15637493	-	2	-0.190929	-0.602526	0.509374	0.816538	0.902206	1.60988	4.15098	2.99946	2.20494	2.95632	1.31458	0.425084	0.26792	-0.636578	0.304022	0.0691334	-0.329988	0.15217
Ube2v2	protein_coding	KNOWN	3.5	ENSMUSG00000022674	16	15552770	15594617	-	4	2.15071	2.08528	2.49783	2.48959	2.2994	2.32188	2.13681	2.43953	2.47477	2.34205	2.33862	2.16054	2.18992	2.18024	2.32973	2.18323	1.8214	2.06975
Snai2	protein_coding	KNOWN	3.2	ENSMUSG00000022676	16	14705945	14709488	+	1	1.09745	0.304916	-1.04704	-0.707418	-0.289735	-0.595546	0.611639	0.13999	0.582622	0.563834	0.776398	0.979336	0.167903	0.437592	-1.03541	-0.632608	-0.187189	0.448624
Nde1	protein_coding	KNOWN	3.7	ENSMUSG00000022678	16	14163368	14193021	+	9	1.68265	1.31643	0.698961	2.3075	2.06537	2.12583	2.263	2.94118	2.99387	2.58913	2.44859	2.14486	1.96814	1.16339	1.3147	2.40368	2.12862	1.22719
Mpv17l	protein_coding	KNOWN	3.2	ENSMUSG00000022679	16	13903254	13949712	+	7	2.67124	2.27052	1.59653	1.3567	1.69322	1.73937	1.95542	1.76855	1.44626	2.11123	2.21442	2.39772	2.62685	2.44695	1.50994	1.69466	2.38959	2.23914
Rrn3	protein_coding	KNOWN	3.5	ENSMUSG00000022682	16	13780792	13814933	+	1	1.60343	1.89979	2.6943	2.31075	2.27073	2.16705	2.76947	2.65796	2.43995	2.55249	2.36344	1.88213	1.92732	1.80982	2.62747	2.21641	1.98395	1.98534
Naa50	protein_coding	KNOWN	3.5	ENSMUSG00000022698	16	44139943	44163479	+	6	3.75805	3.93293	4.0961	4.5616	4.13641	4.20856	4.80028	4.6033	4.48652	4.59313	4.32048	3.92912	3.81285	3.86924	4.14041	4.19467	3.67648	3.8195
Qtrtd1	protein_coding	KNOWN	3.4	ENSMUSG00000022704	16	43861520	43926922	-	10	-0.401807	0.408257	1.15625	0.764466	0.317356	0.294762	0.41636	0.146086	-0.222338	0.241908	0.257112	-0.679295	-0.152497	0.0182869	0.900217	0.342333	-0.278432	-0.349986
Dgcr8	protein_coding	KNOWN	3.6	ENSMUSG00000022718	16	18254041	18289342	-	7	0.143212	-0.293467	-0.967209	1.08048	0.227083	0.0912155	1.46978	1.52177	1.27915	0.742907	0.490419	0.426277	0.363843	-0.249691	-0.403868	1.00294	-0.151129	0.176493
Trmt2a	protein_coding	KNOWN	3.5	ENSMUSG00000022721	16	18248772	18254865	+	11	0.867022	0.935552	1.57825	1.77852	1.40007	1.40072	2.19196	1.91422	1.5771	2.16233	1.4018	0.992661	1.06645	0.804079	1.67052	1.37846	1.07887	0.965404
Cpox	protein_coding	KNOWN	3.6	ENSMUSG00000022742	16	58670321	58680504	+	1	4.9509	4.63982	4.93723	5.91153	5.95476	5.62438	5.60743	5.62569	5.40104	5.6533	5.4592	5.1534	4.98645	4.64373	4.92089	5.60762	5.12474	4.6931
Cldn25	protein_coding	KNOWN	3.5	ENSMUSG00000022744	16	58728023	58734364	+	6	2.52868	2.80287	3.15893	3.33743	3.03725	3.01096	3.0323	3.25528	3.11751	2.98538	2.67732	2.74469	2.49919	2.60621	3.02026	3.08266	2.57787	2.57914
Klhl22	protein_coding	KNOWN	3.1	ENSMUSG00000022750	16	17759711	17793475	+	9	0.831485	0.56025	-0.354272	0.580006	0.665335	0.285728	0.795203	0.71778	0.722489	1.07404	0.570685	1.12897	1.06682	0.52295	0.0989202	0.938036	0.912618	0.755295
Nit2	protein_coding	KNOWN	3.2	ENSMUSG00000022751	16	57156784	57167445	-	1	6.58699	5.98025	5.31474	4.30858	5.6712	5.44777	5.44778	5.57126	5.71919	5.57893	6.09786	6.39971	6.4999	6.20624	5.24656	5.22375	6.39476	6.15789
Aifm3	protein_coding	KNOWN	3.2	ENSMUSG00000022763	16	17489704	17507578	+	7	-0.390646	-0.520696	-2.01733	-2.66658	-1.49159	-1.74976	-1.73987	-1.75967	-1.46588	-1.30215	-1.00572	-0.841308	-0.310785	-0.594674	-1.92683	-1.36154	-0.198733	-0.725854
Serpind1	protein_coding	KNOWN	3.2	ENSMUSG00000022766	16	17331464	17343668	+	2	7.782	7.64165	6.75699	5.90748	7.47822	7.39986	7.50423	7.49005	7.64845	7.76117	8.02354	7.85236	7.81474	7.64114	6.63565	6.70933	7.71263	7.79388
Senp5	protein_coding	KNOWN	3.6	ENSMUSG00000022772	16	31962592	32003373	-	4	1.01713	1.22346	1.35754	1.55485	1.76884	0.926452	1.49058	1.6806	1.7777	1.61234	1.84155	1.53346	1.60752	0.948282	1.39319	1.45441	1.41796	1.12286
Pak2	protein_coding	KNOWN	3.5	ENSMUSG00000022781	16	32016376	32079428	-	2	1.91997	2.0166	2.50585	2.65039	2.31638	2.34297	2.53181	2.65293	2.61119	2.55221	2.45529	2.21479	2.01995	1.95241	2.40726	2.3055	2.04179	2.14453
Fgd4	protein_coding	KNOWN	3.1	ENSMUSG00000022788	16	16417010	16600642	-	12	0.143796	-0.500639	-1.9811	-0.372801	-0.430329	-1.0275	-0.755868	-0.543147	-0.462326	-0.280094	-0.462918	0.381318	0.27787	-0.569623	-2.15424	-0.450576	-0.290405	-0.715063
Igsf11	protein_coding	KNOWN	3.6	ENSMUSG00000022790	16	38901584	39027272	+	2	2.25587	2.0228	2.73542	3.00518	3.30632	2.93216	3.03749	3.21254	3.3389	2.90813	3.11299	2.89548	2.45715	2.1333	2.29782	2.368	2.44324	2.38592
Tnk2	protein_coding	KNOWN	3.2	ENSMUSG00000022791	16	32643960	32683579	+	16	1.90349	2.82952	1.94183	1.51135	1.78128	1.47862	1.83081	1.85812	1.7848	1.85272	1.87993	1.86455	2.26566	2.3736	1.07574	1.30415	1.83371	1.78541
Tfrc	protein_coding	KNOWN	3.6	ENSMUSG00000022797	16	32609006	32632880	+	6	1.91156	2.48094	1.56943	3.15175	3.1772	2.66664	3.27044	2.60504	2.40894	3.67603	3.41774	3.10185	2.47594	2.11959	2.11992	2.62814	1.90123	1.93687
Lmln	protein_coding	KNOWN	3.6	ENSMUSG00000022802	16	33062607	33127781	+	4	-2.53994	-3.11848	-4.1028	-1.35302	-2.19931	-2.56888	-0.877998	-1.45494	-1.96514	-0.927397	-2.19561	-2.11449	-1.97009	-3.50936	-3.81557	-1.37299	-2.02871	-3.09164
Osbpl11	protein_coding	KNOWN	3.4	ENSMUSG00000022807	16	33185157	33243397	+	1	1.5368	2.39113	1.83689	1.96292	1.98768	1.58343	1.7429	2.12219	2.03671	1.82063	1.82622	1.84201	1.88501	1.99614	1.72713	1.8154	1.66824	1.54408
Itgb5	protein_coding	KNOWN	3.1	ENSMUSG00000022817	16	33829751	33949239	+	5	3.9065	3.50452	2.10494	3.34229	4.17243	3.61323	3.76786	4.12512	4.26495	3.99706	4.28105	4.21692	3.79299	3.6257	2.41681	3.73973	4.30778	3.91793
Ndufb4	protein_coding	KNOWN	3.2	ENSMUSG00000022820	16	37647256	37654539	-	2	5.21093	4.78772	4.66498	4.47174	4.74085	5.00863	4.82538	4.93389	4.99941	4.94622	5.21287	4.90036	4.69995	4.98534	4.8116	4.65839	4.73398	4.88632
Hgd	protein_coding	KNOWN	3.2	ENSMUSG00000022821	16	37580239	37632106	+	5	7.6851	7.64252	7.16289	6.88139	7.2489	7.94583	7.50613	7.08493	7.05288	7.56227	7.51025	7.7255	7.50982	7.6146	6.90986	6.88713	7.06331	7.39421
Rabl3	protein_coding	KNOWN	3.5	ENSMUSG00000022827	16	37539971	37572471	+	5	0.612937	0.574645	1.09819	1.4325	0.990381	1.28938	1.12014	1.28532	1.23007	1.31062	1.2418	1.07501	0.867829	0.502004	1.18115	1.12204	0.499221	0.687989
Gtf2e1	protein_coding	KNOWN	3.5	ENSMUSG00000022828	16	37509876	37539875	-	3	0.590755	1.29561	1.00513	1.48302	1.27691	1.35817	1.22403	1.45884	1.45101	1.37147	1.21172	0.865423	0.660964	0.924497	1.23807	1.05331	0.801568	1.07896
Ccdc14	protein_coding	KNOWN	3.7	ENSMUSG00000022833	16	34690702	34725280	+	1	-2.30664	-2.95406	-2.81582	-1.40721	-2.34582	-1.99133	-0.702948	-0.394695	-0.551733	-0.880517	-0.899189	-2.30952	-1.88962	-3.04849	-3.42776	-2.05062	-3.10653	-3.19668
Ece2	protein_coding	KNOWN	3.6	ENSMUSG00000022842	16	20611666	20646558	+	11	-0.371848	-0.494166	-0.374781	0.468697	0.227593	0.427498	0.22805	-0.00363969	-0.0354971	0.1714	-0.173432	-0.458716	-0.382526	-0.45552	-0.192736	0.724057	0.0147502	-0.383473
Clcn2	protein_coding	KNOWN	3.2	ENSMUSG00000022843	16	20703037	20717819	-	9	2.04772	2.11445	1.39333	0.926533	1.75207	1.32292	1.91637	1.82316	1.72242	2.31196	2.1781	2.3789	2.58112	1.94653	1.25301	1.82574	2.43378	2.26552
Thpo	protein_coding	KNOWN	3.5	ENSMUSG00000022847	16	20725231	20734584	-	2	2.64016	2.60929	3.53784	3.22644	3.46726	3.26387	3.09622	3.48709	3.49232	3.21818	3.65483	3.15391	3.10629	2.54791	3.49929	3.32321	3.28724	3.23391
Dirc2	protein_coding	KNOWN	3.3	ENSMUSG00000022848	16	35694148	35769442	-	2	3.13644	3.17845	2.35607	2.2478	2.66925	2.4705	2.08549	2.16053	2.57634	1.79316	1.87886	2.48965	2.63638	3.14913	2.38464	2.10948	2.63088	2.8623
Ehhadh	protein_coding	KNOWN	3.6	ENSMUSG00000022853	16	21761360	21787917	-	1	6.08944	6.18821	6.30197	7.50339	6.38447	6.9608	7.30214	5.75388	5.72642	7.53335	5.93157	6.36036	6.44574	6.21188	5.4479	5.821	5.43804	5.43941
Senp2	protein_coding	KNOWN	3.5	ENSMUSG00000022855	16	22009557	22049342	+	2	2.18076	2.36954	2.50865	2.61585	2.48684	2.35189	2.657	3.09655	2.97209	2.53836	2.63255	2.19292	2.36633	2.25696	2.573	2.45163	2.23936	2.37126
Tmem41a	protein_coding	KNOWN	3.6	ENSMUSG00000022856	16	21934400	21947617	-	2	1.92941	1.80182	2.07848	4.06853	2.86918	3.38196	3.29791	3.26052	3.09707	3.46881	2.63664	1.98782	1.57618	1.7887	2.21379	3.71473	2.55913	2.55093
Tra2b	protein_coding	KNOWN	3.5	ENSMUSG00000022858	16	22244622	22266078	-	6	2.80284	2.67131	3.27664	2.7458	2.79244	2.63464	3.26266	3.39493	3.53067	3.19786	3.46373	2.59611	2.42465	2.55322	3.07837	2.10619	2.44948	2.99347
Btg3	protein_coding	KNOWN	3.5	ENSMUSG00000022863	16	78360105	78377437	-	2	1.17889	2.03249	3.10065	3.49107	2.63333	3.87636	3.17852	3.36919	3.43181	2.66195	3.22261	1.80028	0.445687	1.95803	3.34436	2.42	1.1188	1.77638
D16Ertd472e	protein_coding	NOVEL	3.4	ENSMUSG00000022864	16	78544257	78576902	-	3	0.261093	1.57999	1.31947	1.61838	1.3239	0.994894	1.45949	1.14462	1.09545	1.33118	1.30415	0.760225	0.627098	0.700488	0.837351	0.849062	0.681711	0.381878
Ahsg	protein_coding	KNOWN	3.6	ENSMUSG00000022868	16	22892115	22899511	+	1	12.0156	12.0279	12.0566	12.3837	12.533	13.0313	13.1676	13.0226	12.8792	12.7691	12.405	12.0495	11.9298	12.0615	12.1752	12.4665	12.4743	12.3459
Rfc4	protein_coding	KNOWN	3.7	ENSMUSG00000022881	16	23114016	23127810	-	5	0.63044	-0.0830951	-0.588063	0.360719	0.875023	1.02143	3.3609	3.33103	2.64977	2.52057	2.11874	0.775048	0.626872	0.157229	-0.381462	0.531167	-0.202547	0.408881
Robo1	protein_coding	KNOWN	3.1	ENSMUSG00000022883	16	72663394	73046340	+	3	-0.477567	-0.61157	-2.09523	-1.00871	-0.0989068	-1.40386	-0.52881	0.282136	0.209123	0.309472	1.10319	0.482018	0.160503	-0.724152	-2.70852	-1.41126	-0.900547	-0.702185
Eif4a2	protein_coding	KNOWN	3.3	ENSMUSG00000022884	16	23107517	23114209	+	23	5.286	5.09881	4.85577	4.96741	4.52269	4.22759	4.70932	4.3734	4.46108	4.83383	4.43593	5.02773	5.24549	5.15239	4.75952	4.73512	4.78466	4.9574
St6gal1	protein_coding	KNOWN	3.7	ENSMUSG00000022885	16	23224813	23360421	+	5	3.82142	3.6059	4.42356	3.95634	4.91685	5.10411	4.19925	5.08217	4.94588	4.24608	4.99421	4.40526	3.94736	3.95786	4.71145	4.5473	4.37692	4.39523
Atp5j	protein_coding	KNOWN	3.2	ENSMUSG00000022890	16	84828111	84835870	-	12	5.57532	5.17918	5.07515	4.88853	5.14207	5.26931	5.31342	5.23776	5.21989	5.20776	5.27371	5.22446	5.23883	5.32195	5.20471	5.17034	5.24051	5.12382
Adamts1	protein_coding	KNOWN	3.4	ENSMUSG00000022893	16	85794072	85803358	-	3	0.0403381	1.72011	1.77277	2.27296	1.42379	1.9791	1.79109	1.12809	0.722836	1.65698	0.900832	0.770678	0.393323	0.546957	0.972662	0.585273	0.156719	0.229741
Ets2	protein_coding	KNOWN	3.4	ENSMUSG00000022895	16	95923682	95942658	+	5	1.39788	3.37338	4.77978	2.91462	2.84475	3.12817	3.13213	3.00962	2.5734	2.86271	2.81194	1.96851	1.67046	2.62773	3.95921	2.08477	1.86964	1.80998
Parp9	protein_coding	KNOWN	3.6	ENSMUSG00000022906	16	35938556	35972691	+	8	3.14495	2.72394	3.57926	3.50043	3.7298	3.45315	3.48348	3.45139	3.26522	3.8256	3.35383	3.68632	3.4804	2.9028	3.64951	3.46752	3.45354	3.01541
Pros1	protein_coding	KNOWN	3.6	ENSMUSG00000022912	16	62854133	62929172	+	3	3.30801	3.54562	3.90849	4.33795	4.36118	4.86257	5.07956	5.00325	4.90447	5.08703	4.99085	4.11753	3.55431	3.60525	4.02507	3.96884	3.95633	4.3174
Chaf1b	protein_coding	KNOWN	3.7	ENSMUSG00000022945	16	93884146	93906360	+	8	-2.827	-2.52239	-2.21155	-2.36567	-2.04983	-1.33046	1.88238	1.56848	0.424113	0.680845	-0.133187	-1.8163	-2.85561	-2.74558	-2.46855	-2.54394	-3.01536	-2.53532
Setd4	protein_coding	KNOWN	3.6	ENSMUSG00000022948	16	93583702	93604308	-	8	-0.312346	-0.00100196	-1.69222	0.0978296	0.0233584	0.517015	1.16854	-0.343129	-0.496746	1.6894	-0.27558	-1.31879	-1.01995	-0.507668	-2.73163	0.2052	-0.525678	-0.439996
Rcan1	protein_coding	KNOWN	3.4	ENSMUSG00000022951	16	92392198	92466391	-	2	2.264	4.82215	4.88431	4.10388	3.68865	3.58846	5.01141	3.73966	3.55413	5.4238	4.45609	2.90892	2.17652	3.54885	4.15503	2.65062	2.6993	3.02277
Atp5o	protein_coding	KNOWN	3.7	ENSMUSG00000022956	16	91684643	91931932	-	7	5.74519	5.46093	5.36491	5.1956	5.42777	5.6602	5.69899	5.62273	5.63973	5.51644	5.7468	5.42146	5.45503	5.51985	5.44461	5.32589	5.36002	5.20683
Donson	protein_coding	KNOWN	3.6	ENSMUSG00000022960	16	91677513	91689010	-	10	-1.41257	-1.17498	-0.575763	-0.345073	-0.471701	-1.00218	1.0777	0.496228	-0.170338	0.283821	-0.34039	-1.1974	-1.06988	-1.51362	-0.590312	-0.492194	-1.03177	-1.14805
Son	protein_coding	KNOWN	3.5	ENSMUSG00000022961	16	91647751	91679466	+	15	2.79021	3.12805	3.46999	3.31326	3.33633	2.85295	3.12515	3.26103	3.27164	3.1847	3.38121	3.11385	3.26889	2.80795	3.18846	3.0066	3.0757	2.79785
Tmem50b	protein_coding	KNOWN	3.5	ENSMUSG00000022964	16	91574748	91598045	-	3	0.282973	0.0860382	1.50111	1.30231	0.874418	1.47464	1.21998	1.18719	1.03096	1.0646	1.09591	0.557194	0.584041	0.109963	2.06926	1.30135	0.979156	0.420489
Ifngr2	protein_coding	KNOWN	3.6	ENSMUSG00000022965	16	91547317	91565414	+	3	1.74277	1.60254	2.0681	2.41827	2.11692	2.84717	2.54762	2.27948	2.5164	2.4677	2.22172	2.02143	2.10927	1.83917	2.1401	2.34734	1.76805	1.89972
Synj1	protein_coding	KNOWN	3.6	ENSMUSG00000022973	16	90936337	91011553	-	11	-0.255075	0.0172942	0.224744	0.590118	0.468211	0.0567319	0.586803	0.463783	0.547887	0.628256	0.370295	0.245893	0.223383	-0.210692	0.141163	0.440688	0.205834	-0.000830752
2610039C10Rik	protein_coding	NOVEL	3.7	ENSMUSG00000022978	16	90719557	90727649	-	4	-0.902093	-1.34297	-1.44234	-1.72515	-1.02716	-1.3183	1.11775	1.57076	1.2634	0.325654	0.312837	-1.26087	-1.42088	-1.51415	-1.78056	-1.63745	-1.33091	-1.40228
Sod1	protein_coding	KNOWN	3.2	ENSMUSG00000022982	16	90220987	90226567	+	1	10.0187	9.634	9.46057	9.16724	9.40025	9.56487	9.58227	9.6423	9.55498	9.52805	9.58325	9.43135	9.55505	9.77357	9.62092	9.45923	9.68721	9.66971
Scaf4	protein_coding	KNOWN	3.5	ENSMUSG00000022983	16	90229202	90284670	-	3	1.25818	1.46085	1.87241	1.91144	1.76475	1.44093	1.7746	1.82406	1.86432	1.99314	1.90563	1.49884	1.55061	1.25468	1.78274	1.66948	1.71377	1.49098
Adcy6	protein_coding	KNOWN	3.6	ENSMUSG00000022994	15	98420425	98438064	-	1	1.16703	0.84687	0.0759052	2.42196	2.07421	1.69378	2.66527	2.06371	1.73436	2.51077	1.37727	1.48635	1.52907	0.880269	0.108071	2.3164	1.9087	0.999007
Tuba1b	protein_coding	KNOWN	3.7	ENSMUSG00000023004	15	98761856	98764996	-	2	4.52289	4.29721	3.77472	4.52221	5.25371	5.02109	6.04379	7.31176	7.19734	5.65068	6.27761	4.8397	4.57771	4.20047	3.99773	4.13862	4.6925	4.53792
Tmbim6	protein_coding	KNOWN	3.2	ENSMUSG00000023010	15	99223313	99240480	+	9	8.14844	8.02407	7.72265	7.31209	7.48685	7.59537	7.85116	7.72192	7.8101	7.92012	7.95901	8.19049	8.19204	8.09419	7.75942	7.63025	7.89357	8.11464
Racgap1	protein_coding	KNOWN	3.7	ENSMUSG00000023015	15	99450927	99482087	-	15	-3.79188	-4.87477	-5.08799	-4.93185	-4.06859	-0.866817	1.02888	3.07998	3.01027	1.05695	2.14812	-0.771238	-2.87735	-5.22392	-4.83408	-8.31946	-8.09064	-4.13589
2310016M24Rik	protein_coding	KNOWN	3.1	ENSMUSG00000023020	15	99556049	99558567	+	1	4.4753	3.82644	3.54677	3.79218	4.01814	4.04013	3.95618	4.05295	3.95246	4.04357	4.24189	3.91959	4.11872	4.06932	3.77614	3.97645	4.28355	3.95109
Larp4	protein_coding	KNOWN	3.4	ENSMUSG00000023025	15	99800505	99846782	+	3	2.94086	3.377	3.72924	3.61281	3.33955	3.15258	3.49587	3.31836	3.40543	3.53569	3.4441	3.13455	3.15906	3.24523	3.51826	2.99514	2.95458	3.17178
Slc11a2	protein_coding	KNOWN	3.5	ENSMUSG00000023030	15	100218329	100255503	-	9	2.3131	1.7706	3.09862	2.6381	2.99391	2.71797	2.52508	3.26035	2.93943	2.49876	2.8896	2.75326	2.62905	1.82789	3.53612	3.12592	2.65019	2.28474
Cela1	protein_coding	KNOWN	3.3	ENSMUSG00000023031	15	100504856	100518351	-	1	4.33054	3.80275	3.17718	1.96626	2.53864	2.94448	2.08462	2.30833	2.61361	2.4453	2.71034	3.16103	3.67113	3.6551	3.1118	2.41989	2.9439	3.17523
Nr4a1	protein_coding	KNOWN	3.3	ENSMUSG00000023034	15	101097277	101105223	+	1	-1.86323	3.99882	0.449863	-1.22458	-1.26715	1.73646	-0.989207	-2.10485	-1.97055	-1.17448	-2.10183	-1.56234	-0.929061	1.93194	-1.89871	-2.78151	-1.81416	-1.97427
Krt18	protein_coding	KNOWN	3.6	ENSMUSG00000023043	15	101858647	101862457	+	1	6.72475	6.36422	6.918	8.39336	7.44123	8.12046	7.97715	8.01341	7.98239	7.97139	8.22783	7.43062	6.82711	6.68246	7.11159	7.33951	6.82395	6.84671
Csad	protein_coding	KNOWN	3.3	ENSMUSG00000023044	15	102007429	102019474	-	1	6.52819	6.84849	6.14241	4.80171	5.34897	4.12446	4.60238	3.49556	4.15053	4.66311	4.18288	4.31072	6.42644	6.49188	5.41618	5.65998	6.9497	5.7598
Soat2	protein_coding	KNOWN	3.3	ENSMUSG00000023045	15	101980957	101993905	+	2	3.39233	3.24872	3.75279	2.75919	3.33223	2.9924	3.04728	2.59797	2.99379	3.15835	3.64242	3.19222	3.54234	3.22533	3.29007	3.27225	3.38457	3.33337
Prr13	protein_coding	KNOWN	3.1	ENSMUSG00000023048	15	102289459	102293237	+	5	4.33017	4.10105	3.79603	4.09983	4.05895	4.25741	3.80797	4.18812	4.27657	3.95151	3.94977	4.0752	4.15636	4.20108	4.03787	4.29321	4.20175	4.14944
Calcoco1	protein_coding	KNOWN	3.3	ENSMUSG00000023055	15	102537210	102552609	-	4	2.68042	2.49774	1.28669	2.13643	2.01159	2.21612	2.08464	1.42283	1.68162	2.10965	0.916954	2.33991	2.5125	2.59679	1.48328	2.7536	2.39792	2.33164
Rgn	protein_coding	KNOWN	3.2	ENSMUSG00000023070	X	20126913	20139215	+	1	9.27316	8.86056	8.53484	7.66641	8.11438	8.59435	8.66142	8.86806	8.88227	8.80958	8.95389	9.28883	9.09621	8.96483	8.49152	8.05891	8.41051	9.16407
Ccdc123	protein_coding	KNOWN	3.7	ENSMUSG00000023072	7	36182054	36223708	+	9	-0.226242	-0.661418	-0.957913	0.0876369	-0.0743925	-0.331953	0.0146017	0.688388	1.00272	0.467758	0.324416	0.0531507	-0.241884	-0.515113	-0.504187	0.39398	-0.0543223	-0.293061
Slc10a2	protein_coding	KNOWN	3.7	ENSMUSG00000023073	8	5085623	5105232	-	1	3.0897	3.76737	4.01644	3.61918	3.67952	3.66858	4.07215	4.50627	4.7319	4.00533	4.92184	4.40989	3.44366	3.4403	4.16301	4.03146	3.42508	4.13219
Akirin1	protein_coding	KNOWN	3.5	ENSMUSG00000023075	4	123411802	123427588	-	3	2.50527	2.95321	3.33227	3.36724	3.22682	3.35143	3.36778	3.46828	3.39569	3.43285	3.39774	2.78464	2.76267	2.79081	3.32775	3.08075	2.87859	2.90583
Ndufa5	protein_coding	KNOWN	3.2	ENSMUSG00000023089	6	24468666	24478013	-	4	5.33369	4.75326	4.87587	4.57012	4.75822	4.98548	4.9361	5.0022	4.91789	4.61596	4.85187	4.46953	4.72328	4.93998	5.07297	4.88226	4.66945	4.56357
Fhl1	protein_coding	KNOWN	3.2	ENSMUSG00000023092	X	53984964	54046523	+	11	0.202581	-0.160181	-1.00388	-0.673986	-0.142	-0.603953	-0.283078	-0.157716	-0.151741	-0.107153	0.0239736	0.407497	0.335603	-0.0515486	-1.25786	-0.738473	-0.489618	-0.287667
Msrb2	protein_coding	KNOWN	3.7	ENSMUSG00000023094	2	19293067	19316603	+	4	2.67383	1.68482	1.98798	2.52919	2.39715	2.46962	2.50729	2.64681	2.85177	2.58997	2.85532	2.70015	2.51181	1.94717	1.96514	2.73608	2.47741	2.32118
Rfc2	protein_coding	KNOWN	3.7	ENSMUSG00000023104	5	135058560	135074198	+	1	3.17612	2.81328	2.64398	3.48378	3.69732	3.6663	4.64069	4.97664	4.5255	4.09535	4.03957	3.29591	3.08777	2.83051	2.62422	3.44306	3.33686	3.38593
Denr	protein_coding	KNOWN	3.5	ENSMUSG00000023106	5	124357184	124378841	+	4	3.16448	2.91702	3.55147	3.68928	3.52476	3.63534	3.40869	3.67241	3.53055	3.51776	3.43042	2.99274	2.95777	3.0124	3.71838	3.77297	2.96629	3.32208
Prmt5	protein_coding	KNOWN	3.6	ENSMUSG00000023110	14	55126024	55136362	-	7	1.28657	1.16184	1.54404	2.33143	1.83634	1.78908	2.09588	2.04092	1.89293	2.21174	1.98511	1.59463	1.42886	1.12532	1.70278	1.96678	1.65505	1.3449
Sult1c2	protein_coding	KNOWN	3.2	ENSMUSG00000023122	17	53968962	53985664	-	1	0.637397	-0.0643093	-1.52776	-3.50211	-2.39702	-3.03282	-1.07121	-0.741565	-0.100241	-0.259824	0.393967	0.162241	0.674535	0.24068	-1.38642	-2.06846	-0.684234	-0.720283
Kcnk5	protein_coding	KNOWN	3.1	ENSMUSG00000023243	14	20959280	21001004	-	1	3.03089	3.67497	-1.92551	1.54079	2.20396	1.13553	3.4687	3.05552	2.73595	3.63931	2.75437	3.03174	2.55777	3.32886	-0.636846	2.01652	2.6182	1.80687
Parp3	protein_coding	KNOWN	3.6	ENSMUSG00000023249	9	106372653	106379280	-	8	2.09038	1.88899	1.92077	2.87572	2.90066	2.55873	2.65282	2.68452	2.83021	2.89965	3.20118	2.75586	2.64461	1.89028	1.91302	2.591	2.77093	2.51436
Acy1	protein_coding	KNOWN	3.7	ENSMUSG00000023262	9	106335327	106340567	-	1	3.94159	3.69922	2.98462	2.74959	3.39519	3.58405	3.97832	4.11754	4.12862	4.11929	4.24709	3.84472	3.51431	3.5866	3.31663	3.40482	3.74884	3.60727
Ube2j2	protein_coding	KNOWN	3.5	ENSMUSG00000023286	4	155317940	155333713	+	13	2.14326	2.21247	2.5427	2.64809	2.37143	2.58952	2.48662	2.66493	2.60665	2.45838	2.45268	2.07229	2.06465	2.32454	2.95538	2.59841	2.20271	2.17363
Wfdc1	protein_coding	KNOWN	3.2	ENSMUSG00000023336	8	122190423	122212122	+	1	1.01206	0.564854	0.307871	-0.646847	0.225182	0.51472	0.564083	1.13539	0.972408	0.484852	0.985632	0.689668	0.982483	0.679257	-0.393774	-1.01811	0.148214	0.309585
Mx2	protein_coding	KNOWN	3.3	ENSMUSG00000023341	16	97757690	97782506	+	1	0.544144	0.560145	1.27084	0.432756	1.28577	0.244965	0.453532	0.683168	0.616803	0.789923	0.54479	1.48094	1.30458	0.541924	1.15303	0.866585	1.14778	0.96671
Poc1a	protein_coding	KNOWN	3.7	ENSMUSG00000023345	9	106183392	106252852	+	3	-0.700229	-0.658501	-1.06362	-0.851878	-0.507605	0.0369121	2.47294	2.93876	2.57281	2.04525	1.86244	-0.442949	-0.811356	-0.891168	-0.813626	-0.862224	-1.18381	-0.740798
Trip6	protein_coding	KNOWN	3.6	ENSMUSG00000023348	5	137751127	137755632	-	2	2.10647	2.1265	2.19207	3.28017	2.70328	2.6249	2.9706	3.14539	3.03286	3.00101	2.79751	2.57461	2.39518	2.17459	2.23489	2.67704	2.29066	2.34084
Tmem176a	protein_coding	KNOWN	3.7	ENSMUSG00000023367	6	48791482	48795363	+	2	6.13455	6.00664	6.09496	6.3961	7.21907	7.3468	7.38897	7.46686	7.4001	7.45615	7.48562	6.79624	6.22364	6.38149	6.48726	6.61627	7.06753	7.23723
Slc17a9	protein_coding	KNOWN	3.6	ENSMUSG00000023393	2	180459968	180476985	+	5	0.399203	0.809604	0.00772567	1.84736	2.15241	1.18974	0.91484	1.9457	2.13711	1.27788	1.9453	1.46618	1.12538	0.277622	1.14122	2.22911	1.48397	0.611335
Rab12	protein_coding	KNOWN	3.5	ENSMUSG00000023460	17	66843852	66869057	-	5	2.50181	2.29618	3.24066	2.52221	2.94995	2.95129	2.62552	3.33181	3.22211	2.82228	2.96801	2.75833	2.55816	2.36233	3.0376	2.71391	2.65429	2.61702
Pcbp4	protein_coding	KNOWN	3.7	ENSMUSG00000023495	9	106356188	106366338	+	1	1.44365	1.70364	0.461977	2.08826	1.80192	1.76373	2.57276	2.75076	2.66205	2.61215	1.87028	1.64301	1.84309	1.46722	0.739859	2.21144	2.14779	1.46881
Cdca3	protein_coding	KNOWN	3.7	ENSMUSG00000023505	6	124779565	124783719	+	6	-1.05564	-1.98356	-2.48154	-1.88297	-1.41976	1.02797	2.96089	5.05845	5.11371	3.12671	4.06253	1.17324	-0.59524	-1.62065	-2.26288	-1.98293	-1.46677	-1.39431
Fam132a	protein_coding	KNOWN	3.4	ENSMUSG00000023571	4	155336427	155340738	+	3	-1.11124	-0.107314	0.246976	-1.19753	-0.843723	-1.8654	-1.17024	-1.09689	-1.1374	-1.33478	-0.79946	-1.38963	-1.29315	-0.955337	-0.136664	-0.832729	-1.27777	-0.654577
Sfi1	protein_coding	KNOWN	3.6	ENSMUSG00000023764	11	3031853	3093466	-	23	-0.18084	-0.0440081	0.0384619	0.943731	0.294198	0.00412786	0.0390875	-0.000892383	0.00893974	0.249082	-0.316763	0.0659971	3.31478e-05	-0.358316	-0.275409	0.507648	0.194105	-0.174876
Synj2	protein_coding	KNOWN	3.6	ENSMUSG00000023805	17	5941280	6044290	+	16	-2.16676	-1.31845	-1.92919	-0.561342	-1.46688	-1.50035	0.0601971	-1.51245	-1.35644	0.219351	-0.8864	-1.57428	-1.86419	-1.56919	-2.48937	-0.673752	-1.76359	-2.21531
Slc22a3	protein_coding	KNOWN	3.6	ENSMUSG00000023828	17	12612838	12700570	-	1	-0.695322	-0.486786	0.280428	1.56827	0.233257	1.19913	1.44517	0.371715	0.25411	1.21031	0.13886	0.213963	-0.0353533	-0.859742	-0.707337	-0.297867	-0.892711	-1.0839
Acat2	protein_coding	KNOWN	3.2	ENSMUSG00000023832	17	13135756	13153613	-	3	5.86865	5.15015	4.561	3.87309	5.362	5.07814	5.44182	5.64361	5.43521	5.04547	6.11312	5.82012	5.54245	5.33908	4.5045	4.39022	6.04629	5.34283
Riok2	protein_coding	KNOWN	3.6	ENSMUSG00000023846	17	17511296	17531862	+	2	2.19716	2.24499	2.54722	2.80513	2.72874	2.28085	2.86597	2.72984	2.56036	3.05282	2.78932	2.32765	2.34362	2.26799	2.59973	2.62637	2.51308	2.35724
Chd1	protein_coding	KNOWN	3.4	ENSMUSG00000023852	17	15841931	15909574	+	5	1.07602	2.48059	2.41387	2.16084	1.80438	1.79575	1.98781	1.94986	1.97329	2.02803	1.96319	1.47527	1.31186	1.6702	1.89439	1.90223	1.44684	1.60719
1700010I14Rik	protein_coding	KNOWN	3.2	ENSMUSG00000023873	17	9181198	9201184	+	3	-0.621257	-1.40036	-2.46245	-2.64309	-0.849289	-2.2584	-3.46635	-1.43765	-1.21861	-2.76831	-1.06054	-1.04174	-1.77671	-1.16145	-3.91594	-3.37504	-1.94688	-1.91588
Zfp54	protein_coding	KNOWN	3.7	ENSMUSG00000023882	17	21560191	21572604	+	5	-0.66411	-0.879581	-0.703421	0.0709116	-0.0468988	-0.603039	0.196939	1.00196	1.10312	0.549148	0.994158	0.113709	-0.283695	-1.02877	-0.58409	-0.279248	-0.481341	-0.268184
Smoc2	protein_coding	KNOWN	3.7	ENSMUSG00000023886	17	14416513	14541797	+	2	0.872992	0.0479698	-0.4041	0.0494889	0.373968	0.0381726	1.06733	1.101	1.27362	1.32437	2.60494	0.846414	0.260792	0.389615	-0.2173	-0.00415778	0.0447032	0.217406
Hcfc1r1	protein_coding	KNOWN	3.2	ENSMUSG00000023904	17	23810575	23812491	+	1	4.25791	3.8685	3.60283	3.18224	3.63379	3.90376	3.76395	3.95761	3.96103	3.78473	3.71188	4.03013	3.84795	4.02185	3.65919	3.55726	4.06227	4.02449
Tnfrsf12a	protein_coding	KNOWN	3.5	ENSMUSG00000023905	17	23812414	23814416	-	2	1.62226	2.79828	3.99133	5.65997	3.87826	5.33456	5.13669	4.94613	4.51428	4.40628	4.10456	1.78977	1.29784	2.55911	3.61971	3.20066	2.14527	2.47587
Pkmyt1	protein_coding	KNOWN	3.7	ENSMUSG00000023908	17	23863303	23873696	+	1	-1.97836	-1.91944	-3.30307	-3.05335	0.376464	-0.706292	2.76862	3.4039	2.79499	1.55855	1.74366	-0.137039	-1.94823	-1.88076	-3.19169	-2.54106	-0.270829	-0.864765
Paqr4	protein_coding	KNOWN	3.7	ENSMUSG00000023909	17	23873153	23877297	-	1	-2.18456	-2.37543	-2.18873	-2.02441	-1.18517	-1.25182	0.125133	0.043379	-0.287945	-0.311924	-0.729727	-1.09116	-2.06381	-2.15188	-2.42571	-1.9302	-1.61552	-1.57792
Pla2g7	protein_coding	KNOWN	3.5	ENSMUSG00000023913	17	43705047	43749150	+	7	-2.57025	-1.06765	-1.43585	-0.853699	-1.37183	-2.04525	-1.93789	-1.52183	-1.17395	-1.50398	-0.692184	-1.46071	-1.81367	-1.59825	-0.725104	-0.86696	-0.953491	-1.19294
Tnfrsf21	protein_coding	KNOWN	3.5	ENSMUSG00000023915	17	43153504	43226137	+	1	-0.409832	-0.237029	0.492754	0.100612	0.248291	-0.285236	0.264473	0.675249	0.543026	0.661795	0.819729	-0.124142	-0.510558	-0.287335	0.294397	-0.157102	-0.29073	-0.140633
Cenpq	protein_coding	KNOWN	3.7	ENSMUSG00000023919	17	41060000	41071996	-	2	-0.128344	-0.71473	-1.17221	-1.0951	-0.661727	0.276612	2.2011	2.58376	2.49307	1.35196	1.54351	0.306986	-0.196114	-0.74871	-0.55925	-0.477537	-1.05398	-0.444565
Mut	protein_coding	KNOWN	3.3	ENSMUSG00000023921	17	41071656	41098582	+	2	5.46903	5.41236	5.24452	5.14273	5.263	5.05423	5.11346	5.14962	5.09414	5.22997	5.3238	5.64894	5.60005	5.31833	5.05051	5.0851	5.14595	5.16437
Mrpl14	protein_coding	KNOWN	3.2	ENSMUSG00000023939	17	45823271	45835444	+	3	4.67122	4.21814	3.81971	3.44344	3.92375	3.94582	4.24911	4.36414	4.33704	4.35173	4.34981	4.30382	4.37873	4.41999	3.88693	3.85039	4.43579	4.39799
Sgol1	protein_coding	KNOWN	3.7	ENSMUSG00000023940	17	53814111	53828658	-	3	-4.67661	-4.89018	-5.77633	-7.50715	-4.58155	-2.343	0.389303	1.56854	1.55076	-0.352563	0.543835	-2.32969	-3.96053	-7.22682	-5.53623	-11.6051	-8.15126	-4.72623
Slc29a1	protein_coding	KNOWN	3.1	ENSMUSG00000023942	17	45722149	45736555	-	25	5.69375	5.50029	3.50902	4.23045	5.07075	4.6899	4.82305	4.45443	4.69885	5.13159	5.01338	5.158	4.96326	5.41016	3.63466	4.92192	5.35478	5.29598
Vegfa	protein_coding	KNOWN	3.3	ENSMUSG00000023951	17	46153942	46169326	-	14	3.9874	4.0685	3.98004	4.15582	4.12501	3.62974	4.12048	3.32678	3.23937	4.32314	3.9332	3.91997	4.41648	3.75498	3.71816	4.09977	4.50161	3.79417
Polh	protein_coding	KNOWN	3.7	ENSMUSG00000023953	17	46308953	46339574	-	2	-0.00164265	-0.149612	0.262017	0.757611	0.639967	0.650653	2.00326	2.69535	2.36625	1.7893	1.65806	0.922826	0.503551	-0.114928	0.256455	0.806648	0.150919	0.121123
Enpp5	protein_coding	KNOWN	3.1	ENSMUSG00000023960	17	44215762	44223516	+	3	2.14631	1.7331	0.326574	1.48067	1.71989	1.26778	1.54419	1.77506	1.79864	1.78705	1.84041	2.16325	2.31146	1.91321	0.397978	1.83799	2.13586	1.74469
Enpp4	protein_coding	KNOWN	3.6	ENSMUSG00000023961	17	44233257	44242758	-	4	1.20225	1.06766	1.28259	2.41224	1.87916	1.89478	1.99231	2.1642	1.96608	2.00787	1.75081	1.46278	1.43479	1.10403	1.14234	2.11046	1.33638	1.18207
Bysl	protein_coding	KNOWN	3.5	ENSMUSG00000023988	17	47736280	47748441	-	1	1.36723	1.79003	2.51082	2.60981	2.32639	2.50853	2.52535	2.53715	2.47772	2.61268	2.38591	1.58733	1.63142	1.69262	2.75598	2.2922	1.76241	1.85702
Nfya	protein_coding	KNOWN	3.5	ENSMUSG00000023994	17	48526210	48549231	-	13	-0.24524	-0.870973	0.639015	0.509253	0.0479621	0.167717	1.13844	0.600652	0.474138	1.16921	0.356769	-0.0614191	-0.170519	-0.734501	0.663445	0.253825	0.0243588	-0.292791
Ppil1	protein_coding	KNOWN	3.7	ENSMUSG00000024007	17	29387748	29401103	-	4	1.93738	1.47345	1.27878	2.06528	2.43149	2.1068	2.9248	3.44698	2.8688	2.84751	2.92287	1.96268	1.94114	1.58597	1.63866	1.86675	2.23767	2.00034
Mtch1	protein_coding	KNOWN	3.2	ENSMUSG00000024012	17	29469017	29484849	-	8	3.88376	3.65154	3.30762	3.01936	3.37487	3.4106	3.59095	3.6785	3.61598	3.48811	3.54851	3.72625	3.76737	3.74975	3.29331	3.34395	3.75034	3.68011
Pim1	protein_coding	KNOWN	3.4	ENSMUSG00000024014	17	29627757	29632390	+	1	2.32505	1.01807	3.62594	2.42875	2.54002	3.00733	1.96443	2.71575	2.76933	1.84102	2.50571	2.91159	3.30147	1.68123	3.16184	2.98929	2.5381	2.89675
Glo1	protein_coding	KNOWN	3.2	ENSMUSG00000024026	17	30729811	30749604	-	2	7.79715	7.48628	6.98236	6.24328	6.93192	6.85782	6.58533	6.89079	7.01913	6.63684	7.08873	7.35881	7.66123	7.58988	6.90535	6.78327	7.28558	7.41603
Slc37a1	protein_coding	KNOWN	3.5	ENSMUSG00000024036	17	31432428	31487641	+	3	-1.87043	-0.961868	3.55259	1.17922	1.40186	2.24334	1.98816	2.1954	1.62396	1.7741	1.75634	0.33143	-1.05459	-0.868583	2.96342	1.78431	0.566445	1.23226
Ndufv3	protein_coding	KNOWN	3.2	ENSMUSG00000024038	17	31657060	31668266	+	3	4.77405	4.3639	3.99214	3.60724	4.20153	4.15477	4.20801	4.20527	4.19211	4.06519	4.45808	4.36931	4.63745	4.52066	4.13776	3.93828	4.57178	4.30364
Sik1	protein_coding	KNOWN	3.4	ENSMUSG00000024042	17	31981193	31992737	-	1	1.22481	4.78727	3.1665	3.93526	3.25557	3.66674	3.34083	3.2483	2.86723	3.02263	2.97687	2.03707	1.79546	3.30581	1.51315	2.93276	2.30129	2.25669
Myl12a	protein_coding	KNOWN	3.5	ENSMUSG00000024048	17	71342996	71352218	-	7	3.74686	3.82289	4.15831	4.80169	4.09111	4.27422	4.3276	4.35493	4.30781	4.3417	4.25476	3.84778	3.56003	3.80607	3.80351	3.83981	3.58844	3.6419
Lpin2	protein_coding	KNOWN	3.1	ENSMUSG00000024052	17	71531900	71599157	+	14	4.26111	5.27704	2.44832	5.23135	3.80872	5.05469	3.59211	3.17263	4.0669	3.01969	3.77543	3.62352	3.40731	5.29299	2.58977	4.35834	3.25124	4.61426
Smchd1	protein_coding	KNOWN	3.7	ENSMUSG00000024054	17	71693829	71824683	-	5	0.405097	0.346343	0.688273	0.783907	0.79176	0.412011	1.32693	1.49496	1.48716	1.27296	1.12057	0.809301	0.580178	0.165474	0.538488	0.733935	0.360645	0.391582
Cyp4f13	protein_coding	KNOWN	3.3	ENSMUSG00000024055	17	33061633	33084347	-	7	3.91265	3.95463	3.70097	3.41992	3.39219	3.25611	3.18856	2.89451	2.91251	3.04914	2.89445	3.30403	3.88331	3.82333	3.55011	3.62528	3.84754	3.61403
Ndc80	protein_coding	KNOWN	3.7	ENSMUSG00000024056	17	71845440	71876197	-	1	-3.98117	-8.09558	-5.53942	-8.03151	-5.19121	-1.18124	1.15034	2.79053	2.51358	0.64033	1.49511	-0.978031	-2.94131	-4.76329	-5.21784	-5.2843	-7.79089	-4.02318
Xdh	protein_coding	KNOWN	3.5	ENSMUSG00000024066	17	74233248	74299522	-	2	4.37755	4.40349	5.30081	4.59413	5.02303	4.68576	5.04701	5.03557	5.09155	5.28175	5.44219	4.93533	4.7839	4.18167	5.04625	4.57466	4.68111	4.56537
Prkd3	protein_coding	KNOWN	3.1	ENSMUSG00000024070	17	79348745	79420156	-	8	3.87553	2.84883	1.75797	3.28485	3.60809	3.5973	3.35488	2.92494	3.39428	3.51469	3.3542	3.99448	4.0075	3.11895	1.75665	3.92243	3.8245	3.22934
Crim1	protein_coding	KNOWN	3.6	ENSMUSG00000024074	17	78599588	78775932	+	1	0.703128	0.930989	0.0870916	1.21724	0.973601	1.29485	1.89157	1.22304	1.45101	1.73938	1.12977	1.29266	0.843946	0.825935	0.0682145	0.555043	0.535502	0.986794
Cebpz	protein_coding	KNOWN	3.4	ENSMUSG00000024081	17	79318346	79336410	-	1	2.86518	3.06833	3.59876	3.58711	3.00214	3.1638	3.08785	3.13193	3.1652	3.16553	3.01223	3.02088	3.0264	3.07461	3.7278	3.24001	2.7094	3.1414
Qpct	protein_coding	KNOWN	3.6	ENSMUSG00000024084	17	79451246	79489583	+	2	1.84201	1.87103	1.48771	2.28723	2.19838	2.42705	2.94109	2.49783	2.56085	3.00619	2.28894	1.66839	1.56721	1.82169	1.2161	2.24682	1.95676	1.72706
Man2a1	protein_coding	KNOWN	3.5	ENSMUSG00000024085	17	64950076	65104450	+	3	4.4357	4.94218	5.34854	5.67045	5.49979	5.38905	5.59295	5.46705	5.45603	5.70049	5.45769	5.05252	4.561	4.67825	5.11767	5.34998	4.76077	5.05396
Srsf7	protein_coding	KNOWN	3.5	ENSMUSG00000024097	17	80599429	80606629	-	3	3.0663	3.08829	4.00289	3.59344	3.24569	3.60063	4.20291	4.13087	4.02544	4.29759	3.81948	2.89012	2.87957	2.86698	3.92241	3.12259	2.95806	2.9875
ORF19	protein_coding	KNOWN	3.1	ENSMUSG00000024101	17	66460886	66469843	+	2	1.94037	1.42362	0.769998	1.68972	1.50377	1.39076	1.73653	1.84408	1.95447	1.81145	1.70501	1.86476	1.98777	1.55351	1.03331	1.8684	1.83838	1.65073
Lrpprc	protein_coding	KNOWN	3.4	ENSMUSG00000024120	17	85104587	85190129	-	7	3.56725	3.66464	4.04069	4.04332	3.857	3.75501	3.78467	3.60663	3.53981	3.93026	4.08667	3.7458	3.80004	3.50878	3.7646	3.86192	3.47062	3.35402
Pdpk1	protein_coding	KNOWN	3.6	ENSMUSG00000024122	17	24210647	24287891	-	11	1.23781	1.29469	1.4109	2.16907	1.58365	1.84268	1.62434	1.68324	1.73769	1.51604	1.68728	1.62171	1.55389	1.19409	1.53672	1.81653	1.38037	1.38267
Slc3a1	protein_coding	KNOWN	3.5	ENSMUSG00000024131	17	85427687	85463583	+	1	4.01705	4.45466	4.70351	4.59661	5.51646	5.09483	4.8641	5.40057	5.58017	5.14918	6.03467	4.97753	3.79094	4.16032	4.95866	5.42439	5.80948	6.18602
Eci1	protein_coding	KNOWN	3.3	ENSMUSG00000024132	17	24563628	24576261	+	1	6.22743	5.86599	5.86826	5.94757	5.94984	5.92629	6.03456	5.79294	5.71604	5.929	5.53882	5.94012	6.03753	5.99403	5.68785	5.96535	5.90427	5.46786
Srbd1	protein_coding	KNOWN	3.7	ENSMUSG00000024135	17	86384005	86544515	-	5	1.74593	1.57056	0.721137	1.47554	1.88015	1.51249	2.22765	2.4264	2.27013	2.21483	2.23476	2.25261	2.1131	1.6012	0.757192	1.6205	1.94519	1.46329
Epas1	protein_coding	KNOWN	3.4	ENSMUSG00000024140	17	87153247	87232750	+	1	4.47505	5.05685	5.75506	4.87746	4.95736	5.1171	4.96649	4.65008	4.62201	5.00743	4.72113	4.44315	4.41912	4.65332	5.18832	4.83293	4.67079	4.62652
Mlst8	protein_coding	KNOWN	3.6	ENSMUSG00000024142	17	24610497	24616023	-	1	0.478444	0.287824	0.541077	1.22964	1.11649	0.769735	1.63256	1.79223	1.74361	1.87338	1.536	0.902825	1.00074	0.232452	0.451638	1.17224	0.980038	0.58872
Msh2	protein_coding	KNOWN	3.7	ENSMUSG00000024151	17	88071670	88123053	+	6	0.33316	-0.115044	-0.850043	-0.0142683	0.216755	-0.0803845	1.39484	0.672809	0.361371	0.866716	0.132681	0.366281	0.379423	-0.196061	-0.450914	0.23142	0.183286	0.0336108
Hagh	protein_coding	KNOWN	3.2	ENSMUSG00000024158	17	24977088	25001395	+	8	6.7463	6.58445	5.92431	5.38117	6.3717	6.30943	6.2536	6.23574	6.16439	6.48202	6.52619	6.40132	6.53311	6.56369	5.78213	6.08884	6.57642	6.29701
C3	protein_coding	KNOWN	3.6	ENSMUSG00000024164	17	57343393	57367559	-	4	10.0533	10.0312	10.8156	11.4076	11.8325	11.6079	11.631	11.8085	11.616	11.7444	11.8319	10.9926	10.1453	9.99446	10.8028	11.4766	11.2635	11.4821
Hn1l	protein_coding	KNOWN	3.7	ENSMUSG00000024165	17	25079101	25097581	-	1	3.32412	3.03709	2.42449	3.76655	4.27097	3.3634	4.24967	5.0093	4.83886	3.7951	4.39078	3.97368	3.71131	3.05521	3.28304	3.82277	3.76704	3.49865
Ift140	protein_coding	KNOWN	3.1	ENSMUSG00000024169	17	25153036	25236440	+	9	-0.291678	-0.502085	-1.95667	-0.536288	0.0298629	-0.69806	0.010056	0.393826	0.327534	0.201307	0.0807908	0.327616	0.122224	-0.408551	-1.69182	-0.074771	0.279855	-0.545484
Nme4	protein_coding	KNOWN	3.1	ENSMUSG00000024177	17	26228679	26232453	-	3	-0.736683	-1.31707	-2.80693	-1.26852	-0.701408	-0.480186	-0.42656	-0.464901	-0.41799	-0.41195	0.237464	-0.421545	-0.438707	-1.11206	-2.68167	-0.814947	-0.588826	-0.427857
Mrpl28	protein_coding	KNOWN	3.7	ENSMUSG00000024181	17	26260465	26263558	+	3	4.52413	4.3434	4.05373	3.89022	4.27749	4.46473	4.60459	4.83724	4.82631	4.64815	4.71616	4.3258	4.37028	4.32624	4.07814	4.19546	4.41508	4.36205
Dusp1	protein_coding	KNOWN	3.3	ENSMUSG00000024190	17	26642535	26645464	-	3	2.66601	5.75785	2.11564	1.30296	1.74897	1.11163	1.59042	1.66048	1.32123	1.65192	0.754442	2.24454	2.50991	4.69878	2.0337	0.970462	2.2235	1.82324
Phf1	protein_coding	KNOWN	3.1	ENSMUSG00000024193	17	27070072	27074835	+	1	2.09922	1.80665	0.898371	1.59463	1.73856	0.729894	1.60411	1.60881	1.47162	1.52026	0.984495	2.02376	2.00069	1.94199	1.31978	2.17479	2.69085	1.92098
Cuta	protein_coding	KNOWN	3.7	ENSMUSG00000024194	17	27074918	27076423	-	3	5.10455	4.63221	4.21308	4.28177	4.6826	4.69533	4.74796	5.1107	5.01998	4.67222	4.91584	4.64027	4.6373	4.74536	4.42711	4.49254	4.98	4.90504
Kdm4b	protein_coding	KNOWN	3.1	ENSMUSG00000024201	17	56465485	56542293	+	6	1.16234	1.07532	0.0370725	0.658695	1.31705	0.234507	0.940501	1.24634	1.32028	1.30708	1.26096	1.39384	1.28756	0.855685	0.436763	1.04885	1.61914	1.06311
2900010M23Rik	protein_coding	KNOWN	3.7	ENSMUSG00000024208	17	27259608	27270861	-	4	4.14003	3.66559	3.53284	3.41444	3.70126	3.93636	3.87282	3.9873	3.96692	3.90865	4.06897	3.43664	3.67524	3.80771	3.69511	3.66818	3.92373	3.79635
Mllt1	protein_coding	KNOWN	3.6	ENSMUSG00000024212	17	57032035	57074836	-	1	1.60515	1.62727	1.40744	2.4319	2.25773	1.88354	2.5392	2.78346	2.5974	2.48499	2.45091	2.05506	1.92108	1.46503	1.96815	2.48593	1.95902	1.96772
Zfp523	protein_coding	KNOWN	3.1	ENSMUSG00000024220	17	28314152	28342831	+	8	1.46114	1.38969	0.564609	1.22473	1.53864	0.738353	1.42817	1.2626	1.33312	1.45887	1.07248	1.51553	1.60985	1.2354	0.718196	1.55018	1.83987	1.43975
Bambi	protein_coding	KNOWN	3.1	ENSMUSG00000024232	18	3507955	3516402	+	1	-0.711178	-1.54457	-1.96456	-1.26941	-1.40437	-1.5587	-0.825013	-0.938717	-1.11511	-0.964361	-1.59851	-1.31721	-1.17599	-1.40628	-2.05697	-1.23421	-1.28146	-1.5546
Mtpap	protein_coding	KNOWN	3.5	ENSMUSG00000024234	18	4375590	4397328	+	1	2.27267	2.11406	2.60112	2.60435	2.32687	2.21035	2.59543	2.54927	2.57662	2.73318	2.74862	2.55509	2.38146	2.17543	2.51084	2.26144	2.21632	2.31815
Map3k8	protein_coding	KNOWN	3.4	ENSMUSG00000024235	18	4331325	4353013	-	5	-2.44462	-1.91399	-0.33919	-1.27033	-1.91788	-0.945025	-1.66713	-1.18427	-1.19299	-1.96608	-1.3754	-1.22045	-1.86963	-1.94665	-1.05662	-1.76717	-2.3987	-0.950686
Svil	protein_coding	KNOWN	3.1	ENSMUSG00000024236	18	4920538	5119297	+	15	1.36733	0.6984	-0.403548	0.496178	0.977873	-0.312124	1.04064	1.35975	1.50267	1.80379	1.81262	1.93492	1.90639	0.632623	-0.798142	0.604891	1.70683	0.93094
Map4k3	protein_coding	KNOWN	3.4	ENSMUSG00000024242	17	80979852	81127433	-	2	2.35867	2.44362	3.19293	2.71515	2.57178	2.21584	2.58131	2.63901	2.84385	2.60158	2.89153	2.73848	2.4944	2.34232	2.93372	2.55721	2.44995	2.61396
Pkdcc	protein_coding	KNOWN	3.7	ENSMUSG00000024247	17	83614623	83624410	+	6	2.21351	1.78895	3.26732	1.86908	2.45614	2.42041	3.17101	3.66654	3.32649	3.29838	3.30673	2.39652	2.34698	1.91815	3.03263	2.13877	2.49019	2.45743
Abcg8	protein_coding	KNOWN	3.3	ENSMUSG00000024254	17	85075642	85099673	+	4	3.66733	3.8346	3.02286	3.19848	2.92473	3.11456	3.59449	1.8519	2.29917	3.43408	2.09655	2.95593	3.86452	3.74836	2.63888	3.5707	3.27873	3.41302
Slc39a6	protein_coding	KNOWN	3.4	ENSMUSG00000024270	18	24738382	24762318	-	4	-0.907764	0.0040917	-0.0897574	0.0104751	-0.509189	-0.766921	-0.304876	0.0488233	-0.0670347	-0.594371	-0.69773	-0.854978	-1.13665	-0.510273	0.270186	0.0537483	-0.717646	-0.469149
Mapre2	protein_coding	KNOWN	3.7	ENSMUSG00000024277	18	23910834	24052362	+	9	-0.228643	-0.368163	-1.72011	-0.583019	-0.160777	-1.19514	0.430985	0.19914	0.173018	0.679364	0.301954	-0.121826	-0.232329	-0.467474	-1.64654	0.436494	0.302531	-0.201419
Thoc1	protein_coding	KNOWN	3.5	ENSMUSG00000024287	18	9958178	9995482	+	1	1.73826	1.69553	2.12993	2.08531	1.86315	1.73762	1.97569	2.23062	2.20971	2.13004	2.05865	1.81114	1.72174	1.61265	2.01812	1.68393	1.59598	1.806
Cyp4f14	protein_coding	KNOWN	3.2	ENSMUSG00000024292	17	33042016	33054023	-	1	6.99086	6.66577	6.11698	4.77228	5.69209	5.88362	5.67276	6.01729	6.06475	6.05687	6.59601	6.80581	6.8272	6.69799	5.96203	5.34633	6.28689	6.50067
Kifc5b	protein_coding	KNOWN	3.7	ENSMUSG00000024301	17	27054036	27069524	+	3	-3.69723	-4.36607	-5.12344	-4.22706	-3.82923	-1.97798	0.563917	1.8205	1.63547	-0.0200925	0.639666	-1.98007	-3.02072	-4.8403	-4.67859	-3.8877	-3.92459	-3.96994
Cdh2	protein_coding	KNOWN	3.1	ENSMUSG00000024304	18	16747386	16967755	-	3	3.43234	3.33656	2.34554	2.76088	3.46807	3.0026	3.47732	3.46904	3.41091	3.68739	3.50196	3.55605	3.50171	3.40802	2.30055	2.93026	3.30367	3.29867
Tapbp	protein_coding	KNOWN	3.7	ENSMUSG00000024308	17	34052844	34066235	+	6	4.26957	4.04548	3.79739	3.55434	4.45078	4.36316	4.55336	4.74304	4.65195	4.57878	4.57777	4.62761	4.12842	4.19552	3.99718	4.08636	4.68966	4.58753
Ring1	protein_coding	KNOWN	3.3	ENSMUSG00000024325	17	34157737	34161625	-	3	1.73852	1.71096	1.03948	1.4161	1.45245	1.01724	1.30977	1.11369	1.2	1.48965	1.15913	1.57446	1.89927	1.73103	1.17363	1.65412	1.82832	1.44742
Dsc2	protein_coding	KNOWN	3.1	ENSMUSG00000024331	18	20189134	20218055	-	4	3.14463	2.64986	1.03851	2.68457	3.26102	2.91932	3.55987	2.96172	3.0703	3.44422	3.02025	3.47982	3.32929	2.99333	1.06521	3.09101	3.16473	2.98594
Brd2	protein_coding	KNOWN	3.4	ENSMUSG00000024335	17	34248965	34259262	-	11	3.14886	3.3543	3.92607	3.65861	3.50088	3.4194	3.65314	3.71795	3.59221	3.50018	3.33964	3.13722	3.30377	3.28435	4.01104	3.40688	3.37471	3.41182
Psmb8	protein_coding	KNOWN	3.7	ENSMUSG00000024338	17	34334666	34338399	+	3	2.36588	2.08173	1.84729	1.31805	2.13257	2.35878	2.46533	2.53183	2.72261	2.60544	2.76542	2.84356	2.16729	2.4218	2.22472	2.02031	2.55412	2.56001
Tmem173	protein_coding	KNOWN	3.5	ENSMUSG00000024349	18	35893332	35900208	-	2	-1.36884	-1.54111	0.209109	-0.239865	-0.676461	-0.562517	-0.515094	-0.299476	-0.352024	-0.584881	-0.380895	-0.837529	-1.14287	-1.46891	-0.488316	-0.936076	-1.08065	-0.731135
Dnajc18	protein_coding	KNOWN	3.6	ENSMUSG00000024350	18	35830757	35862798	-	1	0.275303	0.419117	-0.098625	1.23864	1.02015	0.669055	0.786994	1.05113	0.971563	0.903211	0.588303	0.477908	0.299296	0.164092	0.236503	1.45597	0.989707	0.643545
Spata24	protein_coding	KNOWN	3.7	ENSMUSG00000024352	18	35816344	35821840	-	2	-0.233669	-0.260968	-1.42777	-0.252698	0.267679	0.0312155	1.51044	1.73919	1.6668	1.34071	1.24966	-0.209196	-0.337541	-0.552001	-0.917986	-0.448183	-0.20076	-0.0448732
Etf1	protein_coding	KNOWN	3.5	ENSMUSG00000024360	18	35062446	35091657	-	1	4.16505	4.36914	4.80961	4.98689	4.66005	4.94449	4.88448	4.83506	4.82307	4.87934	4.76872	4.32101	4.17367	4.35326	4.82561	4.7262	4.14263	4.317
C2	protein_coding	KNOWN	3.2	ENSMUSG00000024371	17	34993357	35035210	-	9	2.41689	2.5024	1.85444	1.23862	1.89166	1.80497	2.19883	2.04878	2.03978	2.3257	2.09294	2.74919	2.57519	2.59004	1.96005	1.87907	2.57019	2.88031
Stard4	protein_coding	KNOWN	3.1	ENSMUSG00000024378	18	33359009	33373516	-	4	4.37872	4.05461	2.02934	3.45338	4.1614	3.95468	4.45333	4.04213	3.97258	4.14211	4.58616	4.49296	4.46483	4.07254	2.98108	4.13906	4.5883	3.98413
Bin1	protein_coding	KNOWN	3.7	ENSMUSG00000024381	18	32536871	32595390	+	3	1.73556	1.60434	0.670451	1.86992	1.87936	1.31849	2.2507	2.06402	2.17344	2.17586	2.21791	1.83851	1.57748	1.60943	1.13059	2.08387	1.93061	1.83714
Proc	protein_coding	KNOWN	3.3	ENSMUSG00000024386	18	32282783	32299224	-	2	7.75262	7.58562	7.21995	6.79408	7.0539	7.06347	7.15086	7.08092	7.01559	7.12006	6.89148	7.31923	7.51606	7.6002	7.25899	7.12742	7.46711	7.48668
Prrc2a	protein_coding	KNOWN	3.7	ENSMUSG00000024393	17	35286021	35301842	-	8	3.26637	3.38157	3.55627	3.86471	3.82996	3.61895	3.85956	4.45357	4.3615	3.9972	4.16257	3.73537	3.52837	3.24068	3.66636	3.73953	3.66475	3.49011
Lims2	protein_coding	KNOWN	3.1	ENSMUSG00000024395	18	32091161	32118273	+	1	4.7018	4.57849	3.31454	4.2273	4.51133	4.40769	4.46929	3.64863	4.08732	4.69543	3.89463	4.48674	4.43921	4.40656	3.13459	4.38712	4.64752	4.30196
Npc1	protein_coding	KNOWN	3.1	ENSMUSG00000024413	18	12348202	12394909	-	6	2.94829	2.66534	1.55417	3.41215	2.91082	3.22801	2.9414	2.61232	2.95078	3.10891	2.62565	3.01112	2.93343	2.52651	1.50079	3.50578	2.69173	2.20207
Mrpl27	protein_coding	KNOWN	3.7	ENSMUSG00000024414	11	94515081	94521403	+	4	4.75207	4.33948	4.01563	4.17096	4.47879	4.51642	4.54401	4.65656	4.67072	4.55731	4.6728	4.43325	4.48557	4.4729	4.26598	4.43491	4.53693	4.3599
Lama3	protein_coding	KNOWN	3.2	ENSMUSG00000024421	18	12492533	12741522	+	3	-0.695515	-1.24136	-2.41016	-4.04496	-1.97163	-2.96795	-2.639	-2.45155	-2.44989	-2.25171	-2.07622	-1.00406	-0.630556	-1.22445	-2.72195	-1.76162	-0.677126	-3.05878
Ttc39c	protein_coding	KNOWN	3.2	ENSMUSG00000024424	18	12758435	12895559	+	4	5.91819	5.80393	4.5135	3.22492	4.88733	4.07775	4.26863	3.92512	4.22699	4.57794	5.17769	5.62794	5.96014	5.67252	4.45495	4.46088	5.37073	4.73441
Ndfip1	protein_coding	KNOWN	3.2	ENSMUSG00000024425	18	38578629	38624053	+	1	6.7561	6.59563	6.23528	5.79911	6.23454	6.18334	6.37971	5.96684	6.13679	6.43563	6.26582	6.50878	6.82042	6.64248	6.15056	6.24769	6.59963	6.37702
Atat1	protein_coding	KNOWN	3.1	ENSMUSG00000024426	17	36034540	36047020	-	18	1.17966	0.587245	-0.124336	0.761229	1.06657	0.211647	-0.135692	0.477191	0.667401	0.163547	0.250956	1.36725	1.44841	0.603754	0.0687199	1.44095	1.48875	0.616485
Spry4	protein_coding	KNOWN	3.3	ENSMUSG00000024427	18	38745922	38760922	-	1	0.39819	0.676853	0.621674	-0.649406	-0.673582	-0.805049	0.512844	-0.952245	-0.929745	0.695788	-0.35719	0.0108351	0.634048	-0.401195	-0.586097	-1.08378	-0.756033	0.139461
Cabyr	protein_coding	KNOWN	3.3	ENSMUSG00000024430	18	12899833	12913655	+	5	-2.56935	0.0350804	-2.22925	-3.54673	-1.56291	-3.07196	-3.71581	-3.31662	-2.70384	-3.57	-2.32652	-2.67721	-2.0467	0.187718	-1.9854	-2.54417	-1.1284	-2.83477
Nr3c1	protein_coding	KNOWN	3.1	ENSMUSG00000024431	18	39570199	39650955	-	9	2.98278	2.91766	1.89831	2.77259	2.88496	2.26058	3.0258	2.8677	2.95953	3.21229	3.01278	3.39956	3.34977	2.82373	2.0509	2.83257	3.06626	2.867
Mrps18b	protein_coding	KNOWN	3.4	ENSMUSG00000024436	17	36047324	36053334	-	8	3.79779	3.8028	4.41174	4.68797	4.14017	4.24031	4.14516	4.05134	4.07968	4.136	4.03823	3.87817	3.94994	3.77873	4.48813	4.24435	3.7084	3.74546
Trim26	protein_coding	KNOWN	3.1	ENSMUSG00000024457	17	36974079	36996343	+	9	1.91412	1.47819	0.90136	1.70602	2.07568	1.50396	1.87845	1.77669	1.79406	2.32718	1.86943	2.18575	2.34463	1.48419	0.860887	1.85744	2.17674	1.55807
Dcp2	protein_coding	KNOWN	3.6	ENSMUSG00000024472	18	44540154	44584623	+	1	0.406342	0.184426	0.536509	1.0597	1.04749	0.664052	1.39002	1.55811	1.35951	1.18636	0.986797	0.877778	0.788451	0.125666	0.455472	0.933346	0.691351	0.539909
Pggt1b	protein_coding	KNOWN	3.5	ENSMUSG00000024477	18	46399603	46440504	-	1	1.10084	1.07662	1.62723	1.3261	1.4286	0.997369	1.19762	1.60343	1.59837	1.54095	1.61178	1.64914	1.51365	0.914491	1.05389	0.793855	0.849777	1.06815
Lars	protein_coding	KNOWN	3.5	ENSMUSG00000024493	18	42362004	42421781	-	2	2.62547	2.51807	3.09072	3.44158	3.17021	2.99691	3.13269	3.26832	3.25333	3.36362	3.21905	2.99847	2.93684	2.48553	3.0741	3.01847	2.54658	2.77889
Tcerg1	protein_coding	KNOWN	3.5	ENSMUSG00000024498	18	42671141	42735439	+	3	1.00193	1.06972	1.94739	1.98224	1.9349	1.69862	2.55139	2.4125	2.17711	2.45717	2.25331	1.32496	1.32906	1.09755	1.74285	1.36985	1.40901	1.27208
Spink3	protein_coding	KNOWN	3.7	ENSMUSG00000024503	18	43887723	43896891	-	1	-2.30732	-2.96611	-6.68807	-8.88717	-1.58859	-1.11427	0.498877	0.736204	0.92183	0.808221	2.65574	0.848897	-1.60189	-6.05279	-2.53473	-6.30991	-2.14979	-1.94352
Impa2	protein_coding	KNOWN	3.5	ENSMUSG00000024525	18	67448907	67478800	+	1	-0.379213	-0.417432	0.473317	0.852448	0.345759	0.327575	1.67905	1.45865	0.878784	1.14475	1.05198	0.25493	-0.136877	-0.365049	-0.220245	-0.0202558	0.106953	-0.4445
Afg3l2	protein_coding	KNOWN	3.5	ENSMUSG00000024527	18	67564421	67608820	-	2	4.03015	3.98399	4.32119	4.33472	4.12686	4.32699	4.56114	4.26894	4.30702	4.57261	4.46818	4.13602	4.16692	3.96134	4.1731	4.13581	4.02097	4.01748
Srfbp1	protein_coding	KNOWN	3.5	ENSMUSG00000024528	18	52625347	52650392	+	1	0.948269	1.07228	1.64519	1.76927	1.47397	1.34473	1.65103	1.55928	1.45588	1.88062	1.46805	0.936598	0.901571	1.076	1.54283	1.25557	1.06919	1.07363
Ptpn2	protein_coding	KNOWN	3.4	ENSMUSG00000024539	18	67825165	67884249	-	4	1.40167	1.65613	3.99665	2.3128	1.92547	2.39185	2.15315	2.62681	2.46842	2.14989	2.45235	1.62519	1.27407	1.56833	3.33302	1.98622	1.25195	1.79382
Cep192	protein_coding	KNOWN	3.7	ENSMUSG00000024542	18	67959761	68044822	+	2	-1.94502	-2.40155	-2.55679	-1.63586	-1.61316	-1.8798	0.191279	0.879062	0.665184	-0.0150302	-0.0576964	-1.05477	-1.31845	-2.59796	-2.90828	-2.22293	-1.77273	-1.93644
D18Ertd653e	protein_coding	KNOWN	3.1	ENSMUSG00000024544	18	68092911	68415203	+	2	-0.110358	-0.351719	-2.1581	-1.50347	-0.00972527	-0.369612	0.529163	-0.13007	0.065338	0.198806	0.0402824	0.177097	0.104765	-0.252545	-2.32139	-0.578276	0.137475	-0.28938
Mbd1	protein_coding	KNOWN	3.4	ENSMUSG00000024561	18	74427926	74442339	+	3	2.77124	4.28534	4.55365	3.46686	2.90384	3.14207	3.20956	3.84379	4.24168	3.45164	3.29972	2.47949	2.44384	3.99491	4.50381	2.96561	2.49767	3.62936
Smad2	protein_coding	KNOWN	3.1	ENSMUSG00000024563	18	76401234	76465385	+	7	1.32913	1.1014	0.104514	1.76797	1.51723	1.02974	2.03329	1.80122	1.70344	1.82023	1.87223	1.52689	1.62334	1.1593	0.640454	1.80681	1.69252	1.35039
Atp9b	protein_coding	KNOWN	3.6	ENSMUSG00000024566	18	80931816	81130797	-	3	2.21901	2.32625	2.61325	2.75386	2.75733	2.76153	2.8914	2.88118	2.9469	2.84605	2.72178	2.55592	2.55243	2.19461	2.36925	2.65073	2.60503	2.31603
Grpel2	protein_coding	KNOWN	3.4	ENSMUSG00000024580	18	61872094	61885985	-	1	2.7173	2.78758	2.91126	3.80017	2.88041	3.80757	2.8282	3.1273	3.08164	2.5302	2.70413	2.53984	2.63421	2.8501	2.5344	3.55951	2.64713	2.49812
Napg	protein_coding	KNOWN	3.5	ENSMUSG00000024581	18	63137490	63159104	+	8	1.39416	1.41383	1.72169	1.58312	1.59819	1.2817	1.52371	1.65194	1.68617	1.6371	1.45167	1.46539	1.6698	1.30463	1.59845	1.33704	1.24385	1.3427
Fech	protein_coding	KNOWN	3.2	ENSMUSG00000024588	18	64616204	64648720	-	2	5.21682	5.21427	4.90757	4.56961	5.00211	5.00789	5.35575	5.41119	5.54506	5.44233	5.5072	5.47472	5.51636	5.19867	4.71545	4.99194	5.25926	5.21365
Nedd4l	protein_coding	KNOWN	3.4	ENSMUSG00000024589	18	65047410	65377480	+	6	2.58894	2.64753	4.03206	2.82272	2.8922	3.52265	2.23984	3.05325	3.11798	2.35353	3.06013	2.78989	2.35172	2.65142	3.49362	2.18105	2.68637	2.81878
Lmnb1	protein_coding	KNOWN	3.7	ENSMUSG00000024590	18	56867467	56913078	+	2	0.215333	-0.393519	-1.20944	-0.271084	0.0152166	0.428572	2.36956	3.0444	2.65565	1.95372	2.05336	0.756714	0.456452	-0.719742	-0.892468	-0.129389	0.0123065	-0.0614682
Prrc1	protein_coding	KNOWN	3.5	ENSMUSG00000024594	18	57514387	57552373	+	1	2.50599	2.5676	2.96795	3.26229	2.64891	3.2638	2.79222	3.11102	3.35722	2.87602	3.02252	2.97231	2.79807	2.39555	3.40691	3.16926	2.44115	2.48466
Isoc1	protein_coding	KNOWN	3.2	ENSMUSG00000024601	18	58819136	58839224	+	1	4.48057	4.44965	3.97568	3.84904	4.29399	3.90434	4.40427	4.47856	4.53584	4.54021	4.90977	4.92207	4.78613	4.36795	3.60607	3.96684	4.5002	4.42399
Cd74	protein_coding	KNOWN	3.3	ENSMUSG00000024610	18	60963502	60972300	+	3	3.76502	3.64025	3.41605	2.56394	2.3817	2.07371	1.96983	2.11592	2.48502	2.18744	2.22341	3.83462	4.0425	4.01855	3.56966	2.62217	3.1534	3.09053
Tcof1	protein_coding	KNOWN	3.6	ENSMUSG00000024613	18	60973409	61008625	-	9	-0.063901	-0.512698	0.0964121	0.569683	0.246862	0.0313056	1.04612	1.42659	1.1143	0.736976	0.511212	0.349974	0.051213	-0.599205	0.490453	0.465498	-0.125268	0.19723
Hmgxb3	protein_coding	KNOWN	3.5	ENSMUSG00000024622	18	61290933	61336704	-	2	0.733536	0.889634	1.32749	1.64976	1.40965	1.16701	1.59898	1.53224	1.58598	1.57521	1.39893	0.982316	0.993226	0.84282	1.26906	1.44612	1.29723	1.05358
Psat1	protein_coding	KNOWN	3.6	ENSMUSG00000024640	19	15979168	16021827	-	7	-3.28192	-2.99211	-3.45407	-1.47581	-1.43497	-2.09122	0.186646	0.0487069	0.0360122	-0.198319	-0.467033	-2.62907	-3.10524	-3.01364	-1.57727	-2.13592	-2.84153	-2.3601
Cyb5	protein_coding	KNOWN	3.7	ENSMUSG00000024646	18	85020730	85049793	+	5	8.41997	8.04869	7.82957	7.39353	7.7669	8.46782	8.51029	8.38887	8.49112	8.16993	8.40221	8.12991	8.11468	8.20486	7.81862	7.54855	7.87971	8.16574
Asrgl1	protein_coding	KNOWN	3.1	ENSMUSG00000024654	19	9184358	9210126	-	2	0.976227	0.432911	-0.176469	0.413104	0.62167	0.143909	0.872929	0.7563	1.13487	1.4191	1.42375	1.45416	1.09887	0.615675	-0.298396	0.371797	1.13994	1.05751
Incenp	protein_coding	KNOWN	3.7	ENSMUSG00000024660	19	9946787	9974023	-	2	-1.97022	-2.50952	-2.42444	-1.31464	-1.42332	-0.0222996	2.1025	3.69095	3.43346	1.70478	2.45156	0.155422	-1.2858	-2.43546	-2.30787	-1.76613	-1.66343	-1.6463
Fads2	protein_coding	KNOWN	3.6	ENSMUSG00000024665	19	10138654	10175993	-	1	6.89764	6.60129	6.32315	7.5144	7.06308	7.73176	8.47491	7.3377	7.0113	8.09001	7.56023	7.49985	7.16931	6.62322	6.0721	7.11641	7.08099	6.79895
Fam111a	protein_coding	KNOWN	3.7	ENSMUSG00000024691	19	12620230	12664258	+	5	-2.1831	-3.17183	-2.37521	-2.10639	-1.61861	-1.20898	0.517322	0.815785	0.034433	-0.307086	-0.31261	-1.15513	-2.13528	-2.72987	-2.42185	-2.88341	-1.61596	-1.60106
Keg1	protein_coding	KNOWN	3.2	ENSMUSG00000024694	19	12770276	12794392	+	7	5.0461	4.93639	2.53295	0.925597	2.79337	2.18701	1.92618	2.07852	2.56275	2.4644	3.89882	4.45032	5.41228	4.93662	2.95375	3.47464	4.64711	4.84586
Gna14	protein_coding	KNOWN	3.2	ENSMUSG00000024697	19	16510157	16685308	+	1	-0.343225	-0.817775	-1.58894	-2.45369	-0.963318	-2.20261	-1.38226	-1.39303	-1.2395	-1.28566	-1.3931	-0.959784	-0.787045	-0.965852	-1.5032	-2.10696	-1.05463	-0.597307
Pcsk5	protein_coding	KNOWN	3.5	ENSMUSG00000024713	19	17507883	17912122	-	2	-0.246768	-0.0931901	1.01066	1.29336	1.15089	0.520788	0.710104	0.936464	0.854402	1.05551	1.27596	0.533053	0.0377196	-0.202635	0.551322	0.560492	0.249517	0.0800867
Ccdc86	protein_coding	KNOWN	3.5	ENSMUSG00000024732	19	11015971	11023756	-	2	0.67482	1.56634	2.6601	2.37033	1.77036	2.06487	2.3007	1.96926	1.93224	2.50008	2.01382	1.03726	0.922309	1.35095	2.80504	1.47195	1.05072	1.25699
Ddb1	protein_coding	KNOWN	3.6	ENSMUSG00000024740	19	10680058	10704306	+	3	5.10551	5.21822	5.2791	5.96218	5.62121	5.57271	5.82738	5.79046	5.92019	5.8085	5.74156	5.41707	5.33516	5.0612	5.44707	5.90755	5.33501	5.17757
Fen1	protein_coding	KNOWN	3.7	ENSMUSG00000024742	19	10273622	10278659	-	6	0.202271	-0.409881	0.0127306	0.542964	0.843871	1.25048	3.67813	4.0089	3.29529	2.66281	2.35986	0.980331	0.502524	-0.325963	1.27204	0.579029	0.0076525	0.0871198
Aldh1a7	protein_coding	KNOWN	3.7	ENSMUSG00000024747	19	20767443	20802052	-	1	6.80964	6.39804	5.90204	5.54462	7.23862	6.99671	6.77716	6.91866	6.97962	6.62923	7.48985	7.10063	6.64011	6.44698	5.88616	5.4664	6.64608	6.48543
Zfand5	protein_coding	KNOWN	3.1	ENSMUSG00000024750	19	21346768	21356779	+	5	2.78306	2.69055	2.12575	2.64881	2.61052	2.23416	2.31301	2.38574	2.48785	2.41331	2.46882	2.89341	2.87753	2.69883	2.34188	2.56873	2.61154	2.32376
Atl3	protein_coding	KNOWN	3.1	ENSMUSG00000024759	19	7568530	7613098	+	2	4.01271	3.70357	2.67516	3.62266	3.99971	3.35865	4.22569	3.6663	3.85364	4.17226	4.14978	4.36258	4.13748	3.70832	2.58779	3.6238	3.88074	3.9573
Naa40	protein_coding	KNOWN	3.6	ENSMUSG00000024764	19	7300158	7315712	-	1	1.09125	0.835297	1.42775	1.57934	1.577	1.78554	2.77345	2.80703	2.22546	2.40763	2.00225	1.49887	1.28518	0.915741	1.4425	1.34835	1.28794	1.32848
Cdc42bpg	protein_coding	KNOWN	3.6	ENSMUSG00000024769	19	6306456	6325652	+	2	0.541791	0.375036	-0.461415	0.812598	1.10178	0.11302	1.56777	1.28468	0.996221	1.70535	1.05392	0.778603	0.64082	0.2867	-0.318536	1.09748	1.11456	0.656475
Ppp2r5b	protein_coding	KNOWN	3.5	ENSMUSG00000024777	19	6227765	6235872	-	3	1.06324	1.59781	1.75233	2.1131	1.7934	1.53506	1.52017	2.08874	2.09831	1.73204	1.77993	1.53938	1.24798	1.07466	1.66815	2.0448	1.46533	1.4486
Fas	protein_coding	KNOWN	3.5	ENSMUSG00000024778	19	34365149	34402260	+	2	2.70678	2.39698	3.54944	2.71311	3.65456	3.34509	2.98679	3.70237	3.48195	3.06828	3.46387	3.2225	2.8188	2.71594	3.38812	3.14807	3.3487	3.28656
Lipa	protein_coding	KNOWN	3.1	ENSMUSG00000024781	19	34566808	34601964	-	1	6.26648	5.74373	4.61243	5.12289	6.34244	5.79697	6.17489	6.30557	6.33104	6.21841	6.47652	6.51089	6.15411	5.86017	4.2799	4.94128	6.34487	6.06653
Rcl1	protein_coding	KNOWN	3.4	ENSMUSG00000024785	19	29175865	29218333	+	1	5.46525	6.74056	6.56892	5.78681	5.61478	6.46312	5.36693	5.33872	5.47054	5.11179	5.32884	5.28729	5.68502	6.54546	6.31276	5.85443	5.27075	5.23861
Cdca5	protein_coding	KNOWN	3.7	ENSMUSG00000024791	19	6084983	6091777	+	3	-3.4837	-5.60199	-6.44178	-4.70116	-2.6347	-0.791325	1.76652	3.09125	2.51476	0.785235	1.24053	-0.987158	-3.28313	-3.56033	-4.61529	-7.06888	-7.3185	-4.03145
Kif20b	protein_coding	KNOWN	3.7	ENSMUSG00000024795	19	34996848	35050221	+	2	-3.58911	-4.5032	-4.1417	-3.04936	-3.29099	-1.62013	0.776511	2.49911	2.39836	0.432725	1.3349	-1.09272	-2.98463	-4.24761	-4.65942	-3.59966	-4.70579	-3.49705
Tm7sf2	protein_coding	KNOWN	3.3	ENSMUSG00000024799	19	6062821	6068373	-	15	5.18364	4.6718	4.37905	3.81391	4.32106	4.18285	4.03917	4.05208	4.06769	3.71262	3.86721	4.74891	4.73074	4.82837	4.38487	4.16129	4.90151	4.91029
Il33	protein_coding	KNOWN	3.5	ENSMUSG00000024810	19	29999604	30035208	+	5	-1.33479	-1.71932	-0.230128	-0.343245	-0.674854	0.148362	0.223398	1.08853	1.22523	0.677257	0.887282	-0.325738	-1.029	-1.5611	-0.108533	-0.277744	-1.19554	-0.878826
Frmd8	protein_coding	KNOWN	3.7	ENSMUSG00000024816	19	5849702	5875274	-	4	1.08391	1.4954	1.3316	1.69514	1.74015	1.51501	1.91315	2.3086	2.21414	1.9619	2.20961	1.80024	1.25131	0.942424	1.28601	1.88939	1.59173	1.03034
Uhrf2	protein_coding	KNOWN	3.7	ENSMUSG00000024817	19	30105003	30168212	+	9	1.3179	0.995844	1.21582	1.58563	1.57458	1.32777	1.88648	2.70166	2.63404	1.79749	2.24038	1.66891	1.48928	1.06771	1.54564	1.72747	1.64148	1.53533
Slc25a45	protein_coding	KNOWN	3.1	ENSMUSG00000024818	19	5877808	5885766	+	6	2.8856	2.4386	1.62235	2.61893	3.55163	3.3289	2.91791	3.07611	3.13805	3.11233	3.32393	3.37568	2.98597	2.45966	2.25682	3.18254	3.35581	2.51895
Rad9	protein_coding	KNOWN	3.7	ENSMUSG00000024824	19	4195198	4201603	-	1	0.361901	-0.426927	-1.0584	0.205016	0.471124	-0.0684915	1.50255	1.96043	1.72304	1.40739	1.43256	0.798013	0.527378	-0.678215	-1.28986	0.140198	0.672682	0.111467
Gldc	protein_coding	KNOWN	3.2	ENSMUSG00000024827	19	30172939	30249908	-	2	5.48671	5.55999	4.90292	4.50716	5.56013	4.85631	4.54138	5.28134	5.3536	5.10287	5.92345	5.98478	5.8726	5.34461	4.47205	3.90188	5.61109	5.12769
Pola2	protein_coding	KNOWN	3.7	ENSMUSG00000024833	19	5940543	5964206	-	2	0.752253	-0.0428353	-0.515618	0.447624	0.674796	0.394574	2.29031	1.93179	1.41832	1.56927	0.751345	1.06323	0.999149	0.063972	-0.187948	0.626163	0.527191	0.282346
Chka	protein_coding	KNOWN	3.2	ENSMUSG00000024843	19	3851773	3894369	+	14	2.78552	2.47042	1.76945	0.51261	2.45133	2.58798	0.831704	2.571	2.50761	1.17516	3.64941	2.94836	3.04541	2.63618	1.55378	0.421979	2.78823	2.37747
Tmem134	processed_transcript	KNOWN	3.1	ENSMUSG00000024845	19	4125934	4132307	+	16	2.75714	2.43875	2.10654	2.25318	2.48944	2.47772	2.80197	2.73045	2.66405	2.63354	2.3482	2.52982	2.75388	2.51662	2.09344	2.49598	2.78166	2.4552
Pitpnm1	protein_coding	KNOWN	3.6	ENSMUSG00000024851	19	4099998	4113965	+	11	-2.23404	-1.59418	-2.46592	-1.19386	-0.993836	-1.69244	-0.366601	-0.556198	-0.611954	-0.437971	-0.646739	-1.20036	-1.37059	-1.96777	-2.34504	-1.40707	-0.422963	-1.15585
Mbl2	protein_coding	KNOWN	3.7	ENSMUSG00000024863	19	30307418	30314175	+	1	8.04741	7.54351	7.00124	6.01943	6.89336	7.28525	7.66636	8.29793	8.40999	8.38191	8.20587	8.1274	7.65085	7.68195	7.11839	7.237	7.65747	8.04564
Acy3	protein_coding	KNOWN	3.1	ENSMUSG00000024866	19	3986661	3990007	+	1	4.8722	4.69132	3.66052	3.95669	4.49531	4.54672	4.78935	4.46153	4.6134	5.02113	4.84237	5.07831	5.05997	4.6482	3.53395	4.35248	4.76722	4.5332
Rce1	protein_coding	KNOWN	3.1	ENSMUSG00000024889	19	4622551	4625617	-	1	2.00475	2.0236	0.77826	1.84097	1.97339	1.25852	1.99066	2.12068	2.14507	2.12665	1.8335	1.6211	1.7574	1.92423	0.827064	1.91924	2.18151	1.81569
Pcx	protein_coding	KNOWN	3.5	ENSMUSG00000024892	19	4510472	4621752	+	3	6.48302	6.56946	7.0889	7.24262	7.03138	6.9549	7.08927	7.02102	6.82093	6.98372	6.79417	6.86892	6.48423	6.34416	6.93308	7.22514	7.03906	6.52385
Minpp1	protein_coding	KNOWN	3.6	ENSMUSG00000024896	19	32560259	32589860	+	1	3.21069	3.25741	3.3165	3.90403	3.94095	4.00652	4.03186	3.85722	3.80727	4.04624	3.81113	3.43745	3.25999	3.20172	3.26319	3.87973	3.51339	3.26014
Papss2	protein_coding	KNOWN	3.2	ENSMUSG00000024899	19	32694495	32741677	+	1	5.5587	5.46467	4.75727	3.54047	4.9628	4.99774	5.63229	5.06313	5.2789	5.71508	6.2156	6.0175	5.65246	5.472	4.50974	3.82253	5.12968	5.60165
Cpt1a	protein_coding	KNOWN	3.5	ENSMUSG00000024900	19	3323301	3385732	+	1	5.49637	6.1773	6.55175	7.02658	6.16565	7.16204	7.07164	6.04758	5.95156	7.0522	5.4236	5.74522	5.67274	6.00559	6.07631	6.65997	5.61317	5.46561
Drap1	protein_coding	KNOWN	3.1	ENSMUSG00000024914	19	5422805	5424979	-	10	4.14398	3.80449	3.59297	3.58418	3.86883	3.88927	3.92688	3.96931	3.95025	3.8612	3.78866	3.62028	3.8984	3.98628	3.68991	3.72444	4.02091	3.91284
Smarca2	protein_coding	KNOWN	3.1	ENSMUSG00000024921	19	26679605	26852811	+	20	3.07741	3.09087	2.16806	2.68761	3.15171	2.79999	3.0939	2.55255	2.65798	3.4688	2.90812	3.14024	3.33986	2.9237	2.16257	3.2484	3.32782	2.77096
Rnaseh2c	protein_coding	KNOWN	3.7	ENSMUSG00000024925	19	5601873	5603439	+	5	3.41172	3.0893	2.77057	2.33862	2.64742	3.08892	3.51351	3.69716	3.68764	3.65389	3.38662	2.62446	2.9603	3.11569	2.91915	3.08104	3.24934	3.13956
Rela	protein_coding	KNOWN	3.4	ENSMUSG00000024927	19	5637483	5648130	+	2	3.38281	3.73457	4.14642	3.97751	3.68554	4.06375	3.91777	4.11775	3.96139	3.71375	3.65794	3.53766	3.46064	3.74528	4.31649	4.03241	3.67666	3.76693
Sf1	protein_coding	KNOWN	3.4	ENSMUSG00000024949	19	6363690	6378030	+	16	3.24792	3.58423	3.86854	3.35881	3.41061	3.4029	3.55188	3.82336	3.70456	3.48765	3.71186	3.37671	3.52811	3.56929	4.09625	3.22001	3.35056	3.31434
Prdx5	protein_coding	KNOWN	3.2	ENSMUSG00000024953	19	6981187	6984596	-	5	6.37181	6.06378	5.84406	5.64099	5.85704	6.14714	5.96379	5.90938	5.92697	5.81115	6.0596	5.92851	6.00434	6.14685	6.07802	5.86472	6.06736	5.87596
Gpr137	protein_coding	KNOWN	3.1	ENSMUSG00000024958	19	7012559	7016940	-	5	2.24622	2.02062	1.26944	2.04841	2.43836	1.87536	1.77893	1.92179	1.90149	1.89564	1.69941	2.15796	2.20688	1.99715	1.43763	2.31343	2.66814	2.07045
Plcb3	protein_coding	KNOWN	3.1	ENSMUSG00000024960	19	7028204	7044279	-	1	1.69109	1.62757	0.781446	1.88602	1.80822	1.22142	1.90588	2.03865	1.96424	2.08205	2.17125	2.11699	1.95812	1.52111	1.14895	2.11387	1.96354	1.88568
Vegfb	protein_coding	KNOWN	3.2	ENSMUSG00000024962	19	7056963	7062141	-	3	2.38872	2.01352	1.38805	0.771494	1.71658	1.52274	2.18875	2.73623	2.36082	2.11283	1.84394	2.21824	2.13041	2.21894	1.36449	1.31083	2.82292	2.33301
Dnajc4	protein_coding	KNOWN	3.7	ENSMUSG00000024963	19	7062401	7067008	-	1	2.35427	1.81481	1.41068	1.43021	2.03342	2.01531	2.21194	2.60634	2.63595	2.27502	2.40414	2.18278	2.3432	1.9558	1.41628	1.83517	2.27684	1.96401
Mark2	protein_coding	KNOWN	3.5	ENSMUSG00000024969	19	7349886	7416350	-	22	0.435736	0.46811	1.15738	1.13628	0.992944	1.04422	1.36669	1.55412	1.55245	1.51749	1.67129	1.02563	0.812851	0.419794	1.10606	0.938948	0.745621	0.793548
Pdcd4	protein_coding	KNOWN	3.3	ENSMUSG00000024975	19	53966721	54004351	+	3	5.02698	4.22067	4.72636	3.92798	3.84523	3.82875	3.47227	4.0712	4.26575	3.7144	4.24881	5.082	5.44416	4.41079	4.95418	4.59078	4.52532	4.53377
Gpam	protein_coding	KNOWN	3.1	ENSMUSG00000024978	19	55142142	55201824	-	2	5.21026	4.76627	3.47342	5.03026	4.67508	4.65446	5.06451	4.42012	4.48164	5.19896	6.85263	5.88932	5.58146	4.69163	3.0281	4.13399	5.23388	5.01933
Acsl5	protein_coding	KNOWN	3.2	ENSMUSG00000024981	19	55327859	55371117	+	2	7.08176	6.62631	6.26666	6.16927	6.38253	6.19361	6.24474	6.19642	6.31867	6.19494	7.50026	7.07571	6.8959	6.67393	5.80134	5.57039	6.46883	6.8112
Tcf7l2	protein_coding	KNOWN	3.1	ENSMUSG00000024985	19	55816300	56008144	+	24	0.232409	0.166622	-0.150881	0.453839	0.241878	0.0841099	0.267621	0.184613	-0.211576	0.699833	-0.122317	0.358374	0.379693	-0.139369	-0.076334	0.583345	0.0388706	-0.229483
Hhex	protein_coding	KNOWN	3.1	ENSMUSG00000024986	19	37507377	37515218	+	2	3.82256	1.1526	1.31512	3.84867	4.37873	3.85104	3.72447	4.15032	3.57471	3.63192	3.99201	3.71982	3.75353	1.58932	2.82919	3.9037	4.08698	3.2934
Cyp26a1	protein_coding	KNOWN	3.2	ENSMUSG00000024987	19	37772298	37776018	+	1	2.51444	2.1384	-0.0891852	-1.48371	1.7857	-1.42638	2.19915	1.65779	2.11321	1.8886	1.24127	2.87686	1.88092	2.42163	-1.09652	1.00965	2.2579	2.07483
Cep55	protein_coding	KNOWN	3.7	ENSMUSG00000024989	19	38129515	38148915	+	3	-6.62863	-7.2662	-8.24335	-8.17382	-4.29706	-2.20185	0.55755	1.69748	1.57512	0.286302	0.655784	-1.86784	-3.98626	-6.2007	-7.17323	-7.7529	-11.3285	-4.7984
Rbp4	protein_coding	KNOWN	3.2	ENSMUSG00000024990	19	38191110	38199811	-	2	10.7392	10.6047	10.1446	9.67937	10.1504	10.5647	10.8641	10.4423	10.3653	10.5628	10.2486	10.2668	10.439	10.6155	10.1222	10.1134	10.3675	10.2619
Plce1	protein_coding	KNOWN	3.5	ENSMUSG00000024998	19	38598687	38859588	+	2	-0.361455	-0.241058	0.534224	1.18273	0.601576	0.468467	1.36586	0.997969	0.860506	1.35832	0.842765	0.333895	-0.115021	-0.361768	0.191608	0.813571	0.322516	0.434492
Noc3l	protein_coding	KNOWN	3.5	ENSMUSG00000024999	19	38862618	38893727	-	1	0.249217	0.341484	1.53855	1.17778	0.866007	0.590021	1.05352	0.896567	1.05627	1.36251	1.16903	0.373508	0.431038	0.354162	1.38763	0.676248	0.552607	0.680017
Hells	protein_coding	KNOWN	3.7	ENSMUSG00000025001	19	39005405	39045541	+	6	-3.16807	-3.40731	-4.54301	-2.96759	-1.84764	-1.59967	2.1074	1.46484	0.313627	1.03286	-0.0243805	-1.95986	-3.02221	-3.53116	-4.15294	-3.7875	-3.77653	-3.16824
Cyp2c55	protein_coding	KNOWN	3.2	ENSMUSG00000025002	19	39081509	39117183	+	1	2.41855	1.93374	1.14916	-0.56392	-0.270103	0.804371	0.824378	1.47831	2.61832	1.7028	3.27934	2.83061	2.44021	1.979	0.918743	-0.343023	-0.19178	1.18591
Cyp2c39	protein_coding	KNOWN	3.7	ENSMUSG00000025003	19	39585352	39643019	+	1	-0.156506	-0.159862	-0.6071	-0.416267	1.40239	1.31545	1.84775	1.56783	1.72711	2.33376	1.9628	0.361525	-0.848287	-0.530991	-0.867688	0.0657856	0.567217	0.894186
Cyp2c40	protein_coding	KNOWN	3.2	ENSMUSG00000025004	19	39841561	39887304	-	6	6.20519	5.60113	5.14466	4.17806	5.02305	5.30396	5.05445	5.27299	5.04017	4.88696	4.84383	4.48856	5.19544	5.50874	4.65643	4.71474	5.53963	5.58818
Sorbs1	protein_coding	KNOWN	3.6	ENSMUSG00000025006	19	40369539	40588269	-	9	1.1281	0.962243	1.37191	2.15927	1.52794	1.34497	1.82672	1.64187	1.62877	1.94351	1.52154	1.59852	1.70896	0.884541	0.70867	1.81905	1.30374	0.697614
Aldh18a1	protein_coding	KNOWN	3.7	ENSMUSG00000025007	19	40624747	40662953	-	8	-2.8732	-3.66599	-2.64395	-1.81234	-1.70177	-1.7061	-1.17185	-0.312393	0.0746905	-1.43968	0.468542	-0.504376	-1.93593	-2.86037	-2.02956	-1.73754	-2.91735	-1.96689
Tctn3	protein_coding	KNOWN	3.6	ENSMUSG00000025008	19	40670936	40686723	-	4	-2.29011	-2.40209	-2.32052	-1.23467	-1.24645	-1.43383	-0.736169	-1.47563	-1.27599	-0.479108	-1.69819	-1.83171	-1.97814	-2.5991	-2.62192	-1.46807	-1.62319	-2.54123
Ccnj	protein_coding	KNOWN	3.5	ENSMUSG00000025010	19	40905769	40923062	+	3	-1.10863	-1.14714	-0.432143	-0.12017	-0.389557	-0.631724	-0.349138	-0.442477	-0.466935	-0.157629	-0.738051	-0.837821	-0.518079	-1.34932	-0.717517	-0.510046	-0.452727	-0.856432
Dntt	protein_coding	KNOWN	3.6	ENSMUSG00000025014	19	41103765	41134013	+	2	0.0497563	-1.37505	-0.859308	1.43498	0.825866	1.05362	1.34236	1.21598	0.785919	1.29553	0.692814	0.563344	-0.463268	-1.05706	-0.479848	1.49278	0.335136	0.400386
Pik3ap1	protein_coding	KNOWN	3.4	ENSMUSG00000025017	19	41346863	41459586	-	2	3.10912	3.95016	6.06013	4.70277	4.21008	5.35294	4.57371	4.20351	4	4.20366	3.96815	3.57944	3.41404	3.88585	5.44622	3.59127	3.22571	3.51205
Smndc1	protein_coding	KNOWN	3.4	ENSMUSG00000025024	19	53453704	53465063	-	1	2.66239	2.70178	3.03505	2.7227	2.6425	2.87429	2.55467	2.94682	2.83141	2.65286	2.96362	2.64971	2.54034	2.71337	3.07038	2.53615	2.4286	2.52222
Mxi1	protein_coding	KNOWN	3.1	ENSMUSG00000025025	19	53384996	53450300	+	3	1.67094	1.56376	0.786357	1.28214	1.24042	1.08992	1.39182	1.6739	1.48367	1.47264	1.08513	1.49534	1.52361	1.54511	0.699213	1.65645	1.51532	1.52556
Add3	protein_coding	KNOWN	3.7	ENSMUSG00000025026	19	53214935	53321889	+	3	0.761866	0.523487	-0.277332	-0.00535619	0.716978	0.120618	1.0034	1.29724	1.18795	1.09044	1.17328	0.958698	0.799144	0.44994	-0.481057	0.0134103	0.564936	0.557576
Trim8	protein_coding	KNOWN	3.5	ENSMUSG00000025034	19	46576138	46590934	+	1	2.11982	2.16456	2.66567	2.98041	2.6874	3.08335	3.04013	2.72738	2.78805	2.96989	2.65322	2.15573	2.22785	2.20314	3.37331	3.13188	2.65797	2.42172
Pdcd11	protein_coding	KNOWN	3.5	ENSMUSG00000025047	19	47165256	47205633	+	1	1.28579	1.4145	2.53603	2.15191	1.88297	1.99101	2.15721	1.82777	1.88666	2.40579	2.0036	1.52741	1.46562	1.21993	2.46234	1.81446	1.6452	1.68103
Gyk	protein_coding	KNOWN	3.6	ENSMUSG00000025059	X	82947276	83022158	-	8	3.57279	3.50866	3.46712	4.70308	4.29196	4.36328	4.82553	3.75713	3.74537	4.77193	3.70941	3.64463	3.3094	3.52037	3.06079	3.69713	3.68111	3.45142
Gsto1	protein_coding	KNOWN	3.2	ENSMUSG00000025068	19	47929460	47939280	+	3	5.13755	5.03092	4.62059	4.1835	4.15831	4.21349	4.59552	4.14753	4.39426	4.70572	4.74891	5.04249	4.94328	5.00144	4.57531	4.45316	4.78223	4.94031
Casp7	protein_coding	KNOWN	3.7	ENSMUSG00000025076	19	56471619	56516834	+	1	3.13334	2.52572	2.46465	2.39554	3.03346	2.51891	3.55013	3.66782	3.1666	3.67156	3.51153	3.51424	3.21309	2.69558	2.10275	2.53707	2.97826	3.04262
Nhlrc2	protein_coding	KNOWN	3.6	ENSMUSG00000025078	19	56622751	56673336	+	2	1.15251	1.32127	1.31238	1.92998	1.5631	1.53278	2.17234	2.065	2.00672	2.11388	1.83179	1.26729	1.21742	1.19263	1.22719	1.70987	1.16114	1.04202
Gfra1	protein_coding	KNOWN	3.4	ENSMUSG00000025089	19	58310094	58530399	-	10	4.42239	5.22344	6.40201	6.56581	5.63392	6.42698	6.08965	5.69261	5.60249	6.08128	5.0516	4.7092	4.35018	4.83845	6.21521	6.34313	5.14708	5.07551
P4hb	protein_coding	KNOWN	3.6	ENSMUSG00000025130	11	120421612	120434567	-	3	8.84471	8.7783	8.64747	9.47856	9.82261	9.60322	9.6322	9.57732	9.63626	9.47622	9.56165	9.22618	8.89865	8.62908	8.96096	9.56368	9.52165	9.1392
Arhgdia	protein_coding	KNOWN	3.6	ENSMUSG00000025132	11	120439418	120442938	-	2	4.55652	4.58848	4.5599	5.37187	5.11695	4.88358	5.41345	5.79703	5.76071	5.44716	5.2822	4.55019	4.5382	4.58776	4.55894	4.60288	4.89268	4.87471
Alyref	protein_coding	KNOWN	3.5	ENSMUSG00000025134	11	120453435	120459679	-	3	0.608469	0.47046	1.48114	1.13311	0.860713	1.09655	1.96361	2.33989	1.81629	1.61523	1.39586	0.700873	0.743386	0.587594	1.70246	0.79089	0.567617	0.595292
Anapc11	protein_coding	KNOWN	3.7	ENSMUSG00000025135	11	120459735	120469512	+	4	0.762958	0.33852	0.134426	0.131185	0.588649	0.615411	0.987779	1.67174	1.45346	0.902884	0.741318	0.20716	0.416583	0.420627	0.337013	0.533942	0.819467	0.458623
Pcyt2	protein_coding	KNOWN	3.2	ENSMUSG00000025137	11	120471401	120479250	-	12	6.18637	5.94343	5.5136	5.56908	5.71124	5.70543	5.87409	5.753	5.59781	5.86977	6.09607	6.01177	6.11563	5.90617	5.52257	5.72842	6.23345	5.92487
Sirt7	protein_coding	KNOWN	3.1	ENSMUSG00000025138	11	120479686	120486554	-	11	2.53868	2.1714	1.06121	1.44506	2.13819	1.44478	1.92802	1.90376	1.77466	2.26215	1.9633	2.4082	2.55961	2.09001	1.09196	1.62924	2.62301	2.07115
Aspscr1	protein_coding	KNOWN	3.2	ENSMUSG00000025142	11	120534287	120570761	+	24	3.58871	3.47126	2.96327	2.91512	3.43391	3.39975	3.33377	3.48342	3.45418	3.4279	3.47274	3.39536	3.45825	3.42121	3.06431	3.32606	3.44919	3.33628
Stra13	protein_coding	KNOWN	3.7	ENSMUSG00000025144	11	120572256	120575052	-	6	3.50931	3.12816	2.75687	2.5449	3.26837	3.39095	3.52703	3.8088	3.64435	3.36613	3.25698	3.09091	3.24184	3.1014	2.81166	3.07246	3.60288	3.33092
Lrrc45	protein_coding	KNOWN	3.1	ENSMUSG00000025145	11	120575239	120582442	+	5	0.404748	0.188611	-0.95674	-0.0561353	0.742507	-0.286905	0.885251	1.04577	0.907597	1.00617	0.480879	0.705866	0.69681	0.129555	-0.735604	0.46782	1.18758	0.43173
Fasn	protein_coding	KNOWN	3.2	ENSMUSG00000025153	11	120667254	120685492	-	3	4.97811	5.13006	4.83364	3.75693	4.36979	3.23152	5.15538	4.36329	4.32065	4.96567	6.77064	6.36013	5.72905	4.55691	4.37956	4.22379	5.4849	5.10229
Arhgap19	protein_coding	KNOWN	3.7	ENSMUSG00000025154	19	41841078	41876574	-	4	-2.08173	-2.81798	-3.12795	-2.08562	-1.96974	-1.54477	0.0461231	2.13235	1.9048	0.142587	1.14687	-0.828529	-1.56498	-2.43118	-2.68996	-1.83692	-1.98421	-1.30782
Rfng	protein_coding	KNOWN	3.7	ENSMUSG00000025158	11	120642060	120645521	-	2	2.556	2.3154	1.60415	1.94672	2.67895	2.46207	2.63137	2.8843	2.76216	2.71715	2.71905	2.58098	2.44574	2.27788	1.5997	2.19731	2.78508	2.5188
Sectm1a	protein_coding	KNOWN	3.7	ENSMUSG00000025165	11	120928721	120942534	-	5	-2.37254	-2.65939	-5.27475	-1.3598	-2.27148	-0.725569	-0.861975	-1.15475	-0.756805	0.510778	0.872707	-0.195516	-1.3195	-3.28262	-3.15655	-2.75711	-3.04561	-3.41774
Wdr45l	protein_coding	KNOWN	3.4	ENSMUSG00000025173	11	121188538	121215759	-	5	2.15379	2.59395	3.65499	2.67223	2.64098	2.61303	2.52203	2.93621	2.91773	2.48328	2.75272	2.2899	2.22805	2.45655	3.68268	2.95735	2.57201	2.98082
Fn3k	protein_coding	KNOWN	3.2	ENSMUSG00000025175	11	121296227	121311805	+	3	1.06772	0.604089	-0.649865	-0.817133	0.106761	-0.871828	-0.352487	-0.695152	-0.231618	0.0995526	-0.117856	0.900831	1.07951	0.586918	-0.329717	0.214142	1.13808	0.340582
Hoga1	protein_coding	KNOWN	3.2	ENSMUSG00000025176	19	42120100	42145443	+	4	5.25629	5.06353	4.77637	4.36704	4.41411	4.50263	5.20727	4.55809	4.6591	5.14452	5.12526	5.45055	5.22078	5.06678	4.6131	4.23895	4.55494	5.19344
Loxl4	protein_coding	KNOWN	3.2	ENSMUSG00000025185	19	42668472	42687303	-	6	1.45434	1.1017	-0.752939	-2.08187	2.68741	-0.114352	-1.75617	1.49469	1.73193	-1.52783	1.82137	1.75624	1.26861	0.572561	-2.08113	-2.6521	0.781486	0.535897
Got1	protein_coding	KNOWN	3.4	ENSMUSG00000025190	19	43574242	43599095	-	4	6.39848	8.09775	7.68362	6.66622	5.97627	7.56656	6.48525	5.77746	6.0656	6.69939	6.2367	5.93816	5.87832	7.46915	7.33589	5.7996	4.96588	6.72848
Entpd7	protein_coding	KNOWN	3.5	ENSMUSG00000025192	19	43764162	43808187	+	5	-2.10555	-2.64027	-1.58204	-0.830636	-1.29716	-1.43794	-1.09927	-0.348613	-0.142049	-1.12296	-0.564234	-1.35636	-1.74102	-2.73609	0.257507	-0.57025	-1.69685	-1.6252
Cutc	protein_coding	KNOWN	3.1	ENSMUSG00000025193	19	43827486	43843128	+	4	2.57103	2.26178	1.53933	2.24328	2.46169	2.0847	2.42158	2.06615	2.07389	2.56187	2.04211	2.16241	2.35235	2.41006	1.70076	2.6166	2.27583	2.26515
Cyp2c44	protein_coding	KNOWN	3.2	ENSMUSG00000025197	19	44079512	44103737	-	1	7.20202	7.00561	6.48476	5.44674	5.45762	6.20254	7.03769	6.79715	6.63765	6.952	6.35028	7.41734	7.51028	6.93518	6.19531	5.85916	6.40753	7.01071
Cwf19l1	protein_coding	KNOWN	3.1	ENSMUSG00000025200	19	44183134	44210366	-	1	1.58414	1.06938	0.680352	0.895162	1.09375	1.0328	1.55448	1.61164	1.45902	1.59218	1.33343	1.3526	1.61708	1.18296	0.820312	1.07409	1.45873	1.37008
Scd3	protein_coding	KNOWN	3.3	ENSMUSG00000025202	19	44277759	44318506	+	3	4.13134	3.90732	3.52236	2.67896	2.10054	0.937648	0.512901	0.0704257	-0.052242	0.425157	3.54736	5.30462	4.44348	3.89088	3.31103	3.0066	2.21396	4.30407
Scd2	protein_coding	KNOWN	3.2	ENSMUSG00000025203	19	44368166	44381354	+	1	1.97533	1.56266	1.03617	0.592011	0.536864	-0.340362	0.359042	0.350433	0.432041	0.435232	2.76987	3.21056	2.32881	1.64784	0.87781	0.832177	0.856721	1.97696
Ndufb8	protein_coding	KNOWN	3.2	ENSMUSG00000025204	19	44623062	44629930	-	9	3.93227	3.56175	3.49229	3.22498	3.36892	3.53591	3.45152	3.53163	3.55623	3.56172	3.73338	3.62369	3.4667	3.70769	3.60255	3.39949	3.33377	3.45121
Sema4g	protein_coding	KNOWN	3.2	ENSMUSG00000025207	19	45063591	45077887	+	2	5.63106	5.48635	4.57762	4.33075	5.3401	4.90983	5.16353	4.94713	5.10608	5.50147	5.64556	5.78611	5.99402	5.31366	4.25078	4.63556	5.79551	5.34439
Btrc	protein_coding	KNOWN	3.1	ENSMUSG00000025217	19	45438224	45607831	+	3	0.727238	0.382225	-0.316345	0.737881	0.707587	0.188896	0.766237	0.499446	0.833491	0.813288	0.630178	0.706862	0.73136	0.47006	-0.270725	0.785298	0.730345	0.456638
Tmem180	protein_coding	KNOWN	3.1	ENSMUSG00000025227	19	46415611	46449742	+	5	0.758791	0.331718	-0.791461	0.110616	0.510464	0.213506	0.245998	0.742879	0.634271	0.487564	1.05419	0.870144	0.569467	0.209296	-1.03482	0.22567	0.778069	0.788803
Arih1	protein_coding	KNOWN	3.5	ENSMUSG00000025234	9	59236065	59334425	-	7	2.51594	2.68771	2.8637	2.87712	2.75876	2.46658	2.81745	2.74663	2.9082	2.84215	2.84946	2.65419	2.64851	2.62207	2.77681	2.80202	2.55829	2.71704
Bbs4	protein_coding	KNOWN	3.3	ENSMUSG00000025235	9	59169773	59201315	-	1	0.145478	0.480002	0.427373	0.570896	0.098057	0.536863	-0.832593	-0.113452	-0.0901126	-0.286589	-0.0237133	0.0928964	0.279188	0.455334	0.0582791	0.505721	-0.487812	-0.0090641
Fyco1	protein_coding	KNOWN	3.1	ENSMUSG00000025241	9	123698628	123761020	-	2	2.1107	1.95815	0.987479	1.94956	2.51743	1.61481	2.19048	2.06328	1.99742	2.6306	2.15006	2.70681	2.72115	1.83863	0.690011	2.06174	2.5541	1.97645
Tbl1x	protein_coding	KNOWN	3.1	ENSMUSG00000025246	X	74756352	74908322	+	2	2.42871	2.40434	1.36991	2.03064	2.51323	1.76321	2.6177	2.71198	2.67646	2.85903	3.05309	3.0271	2.85663	2.34432	1.19623	1.9564	2.57664	2.47869
Zfhx4	protein_coding	KNOWN	3.1	ENSMUSG00000025255	3	5218526	5415855	+	7	-0.0727555	-0.256789	-1.34262	-0.809547	-0.094894	-1.2742	-0.892449	-0.708175	-0.539651	-0.115796	-0.217512	0.313061	0.29705	-0.560183	-1.75663	-0.351789	-0.00488708	-0.49101
Ribc1	protein_coding	KNOWN	3.4	ENSMUSG00000025257	X	148439125	148450838	-	2	-0.696404	-0.837978	0.176727	-0.0110412	-0.391535	-0.550133	-0.883805	0.249267	-0.21792	-0.521196	-0.57932	-0.658285	-0.744929	-0.610119	-0.205029	-0.00119526	-0.647222	-0.912225
Hsd17b10	protein_coding	KNOWN	3.2	ENSMUSG00000025260	X	148436388	148438985	+	4	6.15322	5.74276	5.5547	5.53165	5.68211	5.8051	5.72786	5.68497	5.74462	5.53715	5.62728	5.73488	6.02913	5.7931	5.69408	5.607	5.81679	5.46956
Fgd1	protein_coding	KNOWN	3.7	ENSMUSG00000025265	X	147480693	147524064	+	5	-3.47258	-3.92094	-5.0948	-3.52767	-3.35182	-2.87793	-1.42954	-0.755743	-1.09124	-0.766273	-0.711087	-1.15199	-2.35249	-3.99012	-5.16867	-2.61682	-3.02154	-3.48167
Gnl3l	protein_coding	KNOWN	3.5	ENSMUSG00000025266	X	147417684	147451865	-	7	1.25131	1.38176	1.75137	2.09818	1.81444	1.7269	1.88949	2.18387	2.24215	2.033	2.00374	1.58561	1.53983	1.16544	1.5394	1.81268	1.13633	1.15444
Maged2	protein_coding	KNOWN	3.7	ENSMUSG00000025268	X	147240913	147248888	-	11	-0.0124534	-0.252634	-1.48404	-0.083103	0.687575	0.388662	1.0215	1.36453	1.67788	1.24805	1.38539	0.939053	0.0995589	-0.306503	-1.44302	-0.131554	0.270744	0.36081
Alas2	protein_coding	KNOWN	3.3	ENSMUSG00000025270	X	146981918	147005181	+	4	5.29325	5.34986	4.88803	4.13142	4.08537	4.11478	3.39595	3.36179	3.10201	3.33874	3.58286	5.41948	5.61896	5.32792	4.73463	4.38258	4.8041	4.34632
Abhd6	protein_coding	KNOWN	3.7	ENSMUSG00000025277	14	8835416	8889069	+	3	3.57878	3.63421	3.03064	3.5373	3.75123	3.1066	4.39292	4.01154	4.03537	4.77611	3.99917	3.68491	3.53306	3.34038	2.31064	3.11413	3.58863	3.29093
Flnb	protein_coding	KNOWN	3.6	ENSMUSG00000025278	14	8650471	8784102	+	1	2.06358	2.71924	2.62932	3.4594	2.95352	2.71112	3.37975	2.80215	2.76536	3.48819	3.02944	2.81257	2.46241	2.17192	2.07969	2.81775	2.55037	2.32814
Dnase1l3	protein_coding	KNOWN	3.2	ENSMUSG00000025279	14	8797047	8827087	-	2	2.16898	2.14984	1.34305	0.535303	1.57271	1.62807	1.36272	1.81342	1.89987	1.94879	1.77515	2.6951	2.50625	2.26852	1.35596	0.937272	1.74528	2.31249
Sat1	protein_coding	KNOWN	3.4	ENSMUSG00000025283	X	151647675	151650992	-	7	3.61265	3.5321	4.47285	3.91631	3.51626	3.60986	3.88792	4.06198	3.95222	3.68253	3.837	3.6053	3.55734	3.60918	4.58806	3.69147	3.48337	3.82994
Acot9	protein_coding	KNOWN	3.6	ENSMUSG00000025287	X	151696986	151732197	+	4	0.0734099	-0.158693	0.21415	1.08875	0.565713	0.446216	0.994625	1.30785	1.55123	1.28898	1.37753	0.798826	0.146972	-0.253013	-0.149794	0.668853	0.253873	0.179265
Prdx4	protein_coding	KNOWN	3.7	ENSMUSG00000025289	X	151758461	151775297	-	3	5.18155	5.00158	4.63828	4.46386	4.78476	4.85944	5.11249	5.27265	5.31911	5.29242	5.12658	4.8506	4.84521	4.9811	4.73547	4.73301	5.0921	5.13396
Ptprj	protein_coding	KNOWN	3.2	ENSMUSG00000025314	2	90269911	90420804	-	6	2.77191	2.995	3.45994	2.58979	2.69136	2.37278	2.74727	2.84877	2.75668	2.90725	3.22969	3.20875	3.07143	2.68177	2.88694	2.68138	2.90763	3.1518
Car5a	protein_coding	KNOWN	3.2	ENSMUSG00000025317	8	124440026	124468804	-	2	5.23034	4.42799	3.06636	2.34073	4.47814	4.19281	4.25756	4.01819	4.16235	4.47463	4.72763	5.10018	5.09385	4.3255	3.24301	4.1044	5.1631	4.48458
Sp4	protein_coding	KNOWN	3.2	ENSMUSG00000025323	12	119473406	119539913	-	1	-0.542563	-1.60225	-1.29382	-1.68687	-0.914598	-1.70718	-1.11341	-0.570398	-0.828683	-0.411047	-0.717453	0.134756	0.0184638	-1.51384	-1.49715	-1.19183	-0.841007	-1.29111
Atp10a	protein_coding	KNOWN	3.5	ENSMUSG00000025324	7	65913572	66084796	+	2	-4.01216	-4.86011	-3.77689	-2.82325	-3.48195	-3.16346	-2.63327	-1.47996	-2.15778	-2.82297	-2.1339	-3.54963	-4.47657	-4.61554	-3.25997	-2.76946	-4.2088	-3.53918
Kdm5c	protein_coding	KNOWN	3.5	ENSMUSG00000025332	X	148667563	148709078	+	6	2.66326	2.87458	3.4788	3.69483	3.29494	3.21743	3.13478	3.2802	3.30331	3.20464	3.21738	2.9487	2.84448	2.71075	3.57987	3.47463	3.00264	3.00817
Rabgef1	protein_coding	KNOWN	3.4	ENSMUSG00000025340	5	130647668	130690212	+	8	1.70433	2.74842	1.59892	1.71385	1.52029	1.63737	1.36307	1.61896	1.58287	1.31133	1.43885	1.09546	1.20207	2.19047	1.56102	1.21412	1.44129	1.6955
Mettl7b	protein_coding	KNOWN	3.1	ENSMUSG00000025347	10	128395333	128398044	-	1	8.65556	8.36023	7.64033	8.44281	8.78585	8.99945	8.9589	8.58377	8.39611	8.87971	8.75005	8.65514	8.5585	8.50172	7.57542	8.72644	8.78348	8.54443
Itga7	protein_coding	KNOWN	3.6	ENSMUSG00000025348	10	128370869	128395333	+	5	0.155317	0.413282	0.627749	1.26187	1.36657	0.639754	0.831141	1.12786	1.35688	1.36026	1.23569	0.765764	0.36069	0.176239	0.369212	1.10267	0.97131	1.17583
Cd63	protein_coding	KNOWN	3.6	ENSMUSG00000025351	10	128345975	128349872	+	2	1.52942	1.12356	1.78062	2.90466	3.39657	2.49668	2.8374	2.59233	2.82973	2.5673	3.2217	1.86023	0.978988	1.26822	1.58167	2.01442	2.19428	1.70701
Ormdl2	protein_coding	KNOWN	3.1	ENSMUSG00000025353	10	128254513	128258687	-	2	4.12031	3.77033	3.29225	3.70656	4.01488	3.84883	3.48296	3.96858	4.02893	3.43214	3.88643	3.98198	3.92604	3.88317	3.89195	4.28283	4.27959	3.94554
Mmp19	protein_coding	KNOWN	3.7	ENSMUSG00000025355	10	128228009	128237880	+	1	4.17123	4.01994	3.15589	4.16659	4.67174	4.20108	4.52359	4.87563	4.9427	4.95537	5.0724	4.78265	4.55183	3.90246	3.41949	4.41679	4.67646	4.31362
Cdk2	protein_coding	KNOWN	3.6	ENSMUSG00000025358	10	128134995	128142107	-	2	1.42477	1.14481	0.461411	1.94528	1.78269	1.39883	3.09715	2.88543	2.31102	2.4149	2.04295	1.52037	1.45299	1.18949	0.898755	1.96913	1.67644	1.41143
Esyt1	protein_coding	KNOWN	3.6	ENSMUSG00000025366	10	127947304	127962926	-	2	1.44976	1.47855	1.21627	2.25684	2.13969	1.4961	1.88876	2.40689	2.52999	1.95228	2.26907	2.35045	1.84657	1.37122	1.66891	2.35971	2.14309	1.87024
Baiap2	protein_coding	KNOWN	3.1	ENSMUSG00000025372	11	119804077	119868096	+	9	2.56027	2.41144	-0.791808	1.89244	2.55568	1.50888	2.61596	2.43692	2.31706	3.24899	2.31292	2.40706	2.00455	2.00382	-0.512566	1.54891	2.37195	2.15692
Cnpy2	protein_coding	KNOWN	3.1	ENSMUSG00000025381	10	127759515	127764243	+	1	5.71284	5.42735	5.22346	5.51812	5.60883	5.55969	5.31275	5.42212	5.45041	5.32314	5.25953	5.31894	5.42725	5.5539	5.17319	5.70264	5.70913	5.52728
Prim1	protein_coding	KNOWN	3.7	ENSMUSG00000025395	10	127452228	127467093	+	4	-0.686653	-1.10646	-1.42253	-0.38289	0.315561	0.247981	2.68312	3.14287	2.14321	1.79813	1.62903	-0.26816	-0.697805	-1.13136	-1.95561	-0.64137	-0.82688	-0.409666
Hsd17b6	protein_coding	KNOWN	3.2	ENSMUSG00000025396	10	127427997	127437734	-	1	5.74329	5.64927	5.09204	3.21005	2.93823	5.13925	6.31244	5.61666	5.63807	6.07212	5.5896	6.30417	5.69281	5.99778	4.81854	3.6131	3.73792	5.27146
Shmt2	protein_coding	KNOWN	3.7	ENSMUSG00000025403	10	126954195	126959491	-	1	6.27495	6.11026	5.44215	5.33861	6.04183	5.85973	6.30172	6.56626	6.5464	6.20524	6.55316	6.37683	6.13751	6.03933	5.48368	5.57496	6.22879	6.08071
Agap2	protein_coding	KNOWN	3.6	ENSMUSG00000025422	10	126515963	126530225	+	2	-2.47295	-1.9905	-1.65247	0.811946	-1.45431	0.498512	0.485371	-1.05226	-0.976921	0.753368	-0.497986	-0.683925	-2.00474	-2.67301	-2.01938	-0.0583763	-2.26544	-2.78863
Usp33	protein_coding	KNOWN	3.5	ENSMUSG00000025437	3	152009442	152056576	+	6	2.43793	2.73708	2.80854	2.69863	2.48632	2.03634	2.55271	2.53786	2.76961	2.75475	2.6543	2.61153	2.5957	2.47104	2.49305	2.41247	2.51082	2.30306
Paox	protein_coding	KNOWN	3.2	ENSMUSG00000025464	7	147311556	147320233	+	2	4.19118	3.67924	2.71412	2.04315	3.04852	2.93705	2.61528	3.04276	2.96462	2.57962	4.38454	3.86745	4.07765	3.82311	2.93226	2.70384	3.87223	4.03631
Echs1	protein_coding	KNOWN	3.2	ENSMUSG00000025465	7	147291609	147302375	-	6	5.17225	4.91998	4.61373	4.24602	4.73123	4.77465	4.79975	4.86247	4.89637	4.76273	5.23806	5.14827	5.07967	4.96603	4.58846	4.52222	4.95819	4.94628
Tubgcp2	protein_coding	KNOWN	3.6	ENSMUSG00000025474	7	147181854	147222289	-	2	1.29148	1.04691	1.07143	1.77689	1.73854	1.44521	2.96262	2.87056	2.30565	2.32921	2.11379	1.49652	1.5274	1.09147	0.852164	1.50423	1.23878	1.12358
Cyp2e1	protein_coding	KNOWN	3.3	ENSMUSG00000025479	7	147949638	147960874	+	3	11.3378	11.2712	11.0575	10.2682	10.724	10.9564	10.9127	10.2827	10.2958	10.6888	9.6971	10.6677	11.1554	11.2699	11.1822	11.1781	11.0667	11.1355
1190003J15Rik	protein_coding	KNOWN	3.2	ENSMUSG00000025481	7	148020917	148023865	+	3	6.86614	6.4851	6.36207	6.38461	6.51424	6.63725	6.52424	6.39262	6.31784	6.55713	6.75819	6.51906	6.53841	6.61178	6.42042	6.72416	6.64899	6.68492
Bet1l	protein_coding	KNOWN	3.5	ENSMUSG00000025484	7	148039283	148042282	-	1	2.76106	2.78329	3.72703	3.74167	3.34626	3.85695	3.37008	3.72589	3.73693	3.6909	3.66546	2.87811	2.77964	2.78485	4.36083	3.76571	3.16859	3.11602
Ric8	protein_coding	KNOWN	3.6	ENSMUSG00000025485	7	148042856	148049629	+	8	1.41058	1.30762	1.20485	2.12573	1.93325	1.85534	1.48158	1.76232	1.9145	1.76492	1.75291	1.67395	1.60127	1.33752	1.74714	2.47831	1.96541	1.53681
Sirt3	protein_coding	KNOWN	3.2	ENSMUSG00000025486	7	148049569	148068208	-	5	4.89668	4.66264	4.00238	4.25144	4.50364	4.393	4.49258	4.31125	4.25915	4.63689	4.46332	4.64459	4.80455	4.66022	3.9426	4.4382	4.69993	4.33732
Sigirr	protein_coding	KNOWN	3.7	ENSMUSG00000025494	7	148277074	148286445	-	1	2.88217	2.5998	2.0315	2.89576	3.44064	3.03712	3.326	3.46384	3.47492	3.54766	3.45188	2.95156	2.58618	2.57222	2.24536	3.1968	3.36588	3.09478
Irf7	protein_coding	KNOWN	3.3	ENSMUSG00000025498	7	148448605	148452380	-	13	2.63256	2.50547	1.94824	1.79574	2.79805	2.17965	2.22302	1.69015	1.85674	2.19179	1.56181	3.44304	2.98344	2.68352	2.17323	2.26583	3.02363	2.43196
Taldo1	protein_coding	KNOWN	3.7	ENSMUSG00000025503	7	148578098	148588867	+	3	5.47505	5.19935	4.96836	4.8849	5.28675	5.43051	5.40098	5.48227	5.53466	5.38405	5.64985	5.36876	5.24317	5.23042	5.1553	5.04263	5.29504	5.15278
Eps8l2	protein_coding	KNOWN	3.1	ENSMUSG00000025504	7	148524779	148548919	+	10	4.25291	3.92503	2.64588	3.53574	4.13878	4.39904	3.48293	3.82097	4.00526	3.75218	3.76285	4.19059	4.37687	4.04259	2.77015	2.93596	4.06431	3.49217
Lrdd	protein_coding	KNOWN	3.6	ENSMUSG00000025507	7	148624012	148629924	-	9	-1.69418	-1.50013	-2.01556	-0.973785	-0.934776	-1.06331	0.463274	-0.0620511	-0.611507	0.117087	-0.711991	-1.34301	-1.56447	-2.06905	-1.94486	-1.13657	-1.31922	-1.68855
Pnpla2	protein_coding	KNOWN	3.4	ENSMUSG00000025509	7	148641097	148646642	+	8	3.87583	4.46511	4.99971	4.8973	3.84578	5.33781	5.08448	3.87605	3.89344	5.00029	3.70799	3.69749	3.51981	4.42467	4.83494	4.3764	3.62456	3.87029
Tspan4	protein_coding	KNOWN	3.5	ENSMUSG00000025511	7	148661139	148679326	+	6	3.47207	3.17335	4.60171	5.02941	4.52264	4.69333	5.48987	5.45314	5.00721	5.32193	5.04689	3.80082	3.25208	3.26051	4.78062	5.25785	4.50478	4.59097
Asl	protein_coding	KNOWN	3.4	ENSMUSG00000025533	5	130487128	130501002	-	9	6.26929	6.97936	7.17509	7.49895	6.24222	7.12387	6.74321	6.01555	5.53789	6.79182	6.15357	5.93221	5.85681	6.54722	6.93327	6.95714	5.94273	6.17448
Tm9sf2	protein_coding	KNOWN	3.5	ENSMUSG00000025544	14	122506260	122558826	+	4	5.44838	5.54658	6.06252	6.36502	6.04187	6.01585	6.08261	6.00137	6.06033	6.01264	5.86123	5.6701	5.53343	5.48199	6.02123	6.38101	5.77007	5.75512
Clybl	protein_coding	KNOWN	3.2	ENSMUSG00000025545	14	122580916	122801454	+	2	4.36136	4.18515	4.0145	3.92203	3.89671	4.03951	4.23346	4.18816	4.32352	4.18002	4.4684	4.36974	4.22494	4.18264	4.01866	3.94914	3.93283	4.18822
Farp1	protein_coding	KNOWN	3.5	ENSMUSG00000025555	14	121434422	121682966	+	4	1.23989	1.13004	2.87986	3.1027	2.36608	2.89137	2.41188	2.61815	2.35462	2.27043	2.34942	1.79641	1.66966	1.1523	2.46485	2.52983	1.67434	1.70898
Tnrc6c	protein_coding	KNOWN	3.5	ENSMUSG00000025571	11	117515603	117624753	+	6	-0.298255	-0.363591	0.434103	0.547671	0.403579	0.316318	0.116187	0.91415	0.694759	0.377674	0.472768	0.135847	-0.0946635	-0.516307	0.477793	0.688903	0.0419004	-0.105446
Tmc6	protein_coding	KNOWN	3.7	ENSMUSG00000025572	11	117627302	117643512	-	10	0.0322992	0.0108158	-0.816892	-1.08886	0.140918	-0.258201	0.492905	0.752849	0.924761	0.990677	1.20046	0.908316	0.391436	0.0598856	-0.861966	-0.303653	0.993527	0.525871
Tk1	protein_coding	KNOWN	3.7	ENSMUSG00000025574	11	117676840	117687406	-	7	1.78651	1.33664	-0.539253	-2.88884	0.0154672	-0.320687	2.17244	2.91953	2.4631	1.79642	2.08093	1.43751	1.43513	1.18294	-0.78168	-1.23387	1.6235	1.14385
Cbx2	protein_coding	KNOWN	3.1	ENSMUSG00000025577	11	118884276	118892584	+	2	0.854955	-0.353912	-2.14782	0.473337	0.307708	0.886099	0.862193	0.724218	0.710485	0.962007	0.110087	0.968585	0.969819	-0.0171377	-1.1518	0.700105	0.592381	0.0331617
Pde8a	protein_coding	KNOWN	3.1	ENSMUSG00000025584	7	88358482	88479419	+	4	2.63919	2.54607	1.66646	2.28286	2.52403	2.07202	2.71694	2.68507	2.63624	2.82593	2.70613	2.82688	2.81053	2.49733	1.82105	2.55893	2.70595	2.50364
Cpeb1	protein_coding	KNOWN	3.6	ENSMUSG00000025586	7	88491912	88600351	-	8	-1.25268	-1.53796	-2.11489	0.524738	-0.660103	-1.24725	0.118579	-0.525843	-0.684668	0.109686	-0.61686	-0.537217	-0.784751	-1.70226	-1.62701	0.094948	-0.301372	-1.17328
1810029B16Rik	protein_coding	KNOWN	3.4	ENSMUSG00000025591	8	68998229	69010429	-	3	-0.311385	-0.346521	0.424349	0.344205	-0.0603798	-0.0172423	0.0106714	-0.108356	-0.168637	0.126192	0.0674079	-0.222677	-0.117451	-0.25841	0.300045	-0.0658096	-0.37021	-0.351916
Copg2	protein_coding	KNOWN	3.1	ENSMUSG00000025607	6	30697554	30846794	-	9	2.48549	2.25346	1.70779	2.02901	2.32574	1.98216	2.06866	2.26423	2.35969	2.25532	2.65971	2.61862	2.65319	2.27436	1.44571	1.92255	2.21805	2.25171
Bach1	protein_coding	KNOWN	3.4	ENSMUSG00000025612	16	87699190	87733591	+	3	2.15216	2.36441	3.44143	2.68372	2.19737	2.3172	2.32205	2.35018	2.35623	1.98457	2.57897	2.40613	2.51615	2.57798	3.22023	2.7207	2.30324	2.53669
Usp16	protein_coding	KNOWN	3.5	ENSMUSG00000025616	16	87454948	87483762	+	11	1.16482	1.4237	2.0591	1.74198	1.6821	1.89604	1.79379	1.91292	1.93219	1.85488	1.86887	1.42594	1.41798	1.35803	2.21686	1.57221	1.32249	1.47041
Phf6	protein_coding	KNOWN	3.7	ENSMUSG00000025626	X	50265443	50310120	+	3	0.0892927	0.0249342	-0.376284	0.704629	0.612243	0.0933615	1.03129	1.40724	1.29426	1.08275	1.19827	0.598641	0.387927	-0.118137	-0.241931	0.241392	0.252074	0.301892
Wdr73	protein_coding	KNOWN	3.6	ENSMUSG00000025722	7	88035609	88046155	-	12	1.01043	0.715747	1.09552	2.44191	1.27592	1.64371	1.72859	1.38771	1.24544	1.93873	1.23016	1.17926	1.10065	0.765004	0.728176	1.87919	1.23642	0.777881
0610011F06Rik	protein_coding	KNOWN	3.3	ENSMUSG00000025731	17	26012409	26022952	+	5	6.23784	6.04147	5.72589	5.33932	5.42808	5.61844	5.55006	5.60943	5.63237	5.52343	5.48426	5.76119	6.0117	6.06282	5.72462	5.64412	5.84957	5.95438
Fam195a	protein_coding	KNOWN	3.1	ENSMUSG00000025732	17	26000643	26005683	-	1	4.2992	4.02703	3.73406	4.11516	4.14303	4.09661	4.59408	3.82474	3.62351	4.92651	4.16486	3.99555	4.08954	4.07732	3.51511	4.14354	4.19775	3.71847
Jmjd8	protein_coding	KNOWN	3.1	ENSMUSG00000025736	17	25965812	25968787	+	8	3.60235	3.44426	2.72546	2.92236	3.59255	3.20335	3.24946	3.33602	3.50223	3.41028	3.6758	3.61232	3.62804	3.38337	2.64326	3.24884	3.77592	3.51182
Tyms	protein_coding	KNOWN	3.7	ENSMUSG00000025747	5	30384742	30400157	-	6	-0.213597	-0.572092	-1.02222	-0.406162	-0.0908444	0.363139	1.7435	2.77788	2.24336	1.06482	1.55301	0.119982	-0.140511	-0.597721	-0.966386	-0.376876	-0.36286	-0.594922
Hspa4l	protein_coding	KNOWN	3.7	ENSMUSG00000025757	3	40548417	40600025	+	7	0.885548	1.32421	-0.129157	0.863944	1.18243	1.0593	1.4819	2.1024	2.14557	1.67137	2.24204	1.68146	1.30087	1.12215	0.0990646	1.46205	1.58067	1.06547
Plk4	protein_coding	KNOWN	3.7	ENSMUSG00000025758	3	40603941	40620805	+	8	-3.05924	-3.44587	-3.55445	-2.44306	-2.45686	-1.16975	1.35473	2.15521	1.94914	0.997098	0.949473	-1.37244	-2.61426	-3.36195	-3.1557	-2.96784	-3.56318	-3.18398
D3Ertd751e	protein_coding	KNOWN	3.2	ENSMUSG00000025766	3	41546533	41563311	+	7	0.649595	0.490678	-0.071973	-0.208756	0.64952	0.0412121	0.244171	0.758445	0.584259	0.460115	0.665907	0.828354	0.860341	0.50548	-0.118316	0.151856	0.823735	0.179604
Atp5c1	protein_coding	KNOWN	3.2	ENSMUSG00000025781	2	9977643	10002137	-	7	6.91335	6.62228	6.53218	6.28459	6.41447	6.58214	6.55682	6.5048	6.51635	6.46349	6.76797	6.71636	6.6046	6.69689	6.55239	6.43329	6.34728	6.3444
Hgs	protein_coding	KNOWN	3.6	ENSMUSG00000025793	11	120328949	120345298	+	7	3.28349	3.22387	3.45252	4.02291	3.5357	3.70119	3.71709	3.69432	3.65155	3.96851	3.55386	3.46811	3.43519	3.16715	3.6927	3.7903	3.43572	3.29696
Nrp1	protein_coding	KNOWN	3.4	ENSMUSG00000025810	8	130882973	131029362	+	1	3.02216	3.02728	5.00109	4.11117	3.84817	3.73789	3.92691	4.1215	4.03949	3.80228	3.69271	3.49626	3.53819	3.35172	4.06963	4.09395	3.64365	3.9073
Dhtkd1	protein_coding	KNOWN	3.2	ENSMUSG00000025815	2	5817161	5863838	-	6	2.63863	2.31878	1.62589	1.78563	1.75644	1.38521	2.33681	1.36066	1.52039	2.71312	2.13812	2.97752	2.97281	2.06421	1.27303	1.78583	2.02197	1.93339
Nudt5	protein_coding	KNOWN	3.6	ENSMUSG00000025817	2	5766065	5792941	+	4	1.23262	1.14036	1.34484	2.14613	1.92783	1.77907	2.02436	2.28764	2.24519	2.00579	2.04216	1.42795	1.31896	1.04778	1.42378	1.99006	1.31919	1.10258
Iscu	protein_coding	KNOWN	3.3	ENSMUSG00000025825	5	114222757	114228297	+	7	4.69755	4.45299	4.34541	4.2114	4.4122	4.33897	4.3727	4.36475	4.29606	4.27604	4.15402	4.16825	4.58529	4.43087	4.34945	4.56621	4.6699	4.31573
Fam20c	protein_coding	KNOWN	3.1	ENSMUSG00000025854	5	139230468	139286031	+	5	2.6553	1.85148	0.545165	3.22245	3.02313	3.0146	3.55343	3.03138	2.95102	3.80528	3.04978	3.1963	3.21019	2.09366	1.12602	3.59118	3.1966	2.52818
Pdgfa	protein_coding	KNOWN	3.6	ENSMUSG00000025856	5	139451968	139473324	-	7	-0.0716586	-0.227379	-1.45971	1.08037	0.364214	0.730611	1.57792	0.832602	0.693228	1.49167	1.23488	0.822991	0.455631	-0.247343	-0.993918	0.408782	0.0241935	-0.194803
Stag2	protein_coding	KNOWN	3.1	ENSMUSG00000025862	X	39502494	39630362	+	8	2.62026	2.67877	1.67655	2.26526	2.30267	2.10094	2.20827	2.35062	2.45604	2.26652	2.30716	2.63166	2.65546	2.62617	1.62645	2.27391	2.25072	2.39807
Higd2a	protein_coding	KNOWN	3.2	ENSMUSG00000025868	13	54691568	54692519	+	1	5.84515	5.62535	5.38124	5.08738	5.25778	5.45227	5.41897	5.41979	5.379	5.43749	5.47072	5.62204	5.64467	5.72725	5.5357	5.30082	5.60907	5.62103
Smad7	protein_coding	KNOWN	3.4	ENSMUSG00000025880	18	75527183	75555589	+	5	0.195799	0.137784	1.35622	0.534121	0.130894	0.0959186	0.641879	0.167051	0.237646	0.398512	-0.434696	-0.16361	0.197767	-0.235272	0.775031	-0.119066	0.153913	-0.0483603
Myo5b	protein_coding	KNOWN	3.6	ENSMUSG00000025885	18	74600590	74931147	+	12	0.971332	0.894636	0.690407	1.88295	1.57222	1.32418	1.57162	1.73873	1.74915	1.94965	1.87183	1.42781	1.32627	0.719781	0.466848	1.62536	1.27311	1.09342
Aasdhppt	protein_coding	KNOWN	3.2	ENSMUSG00000025894	9	4294793	4309494	-	2	3.36664	3.11445	2.70289	2.77813	3.27271	2.91729	2.80134	3.12612	3.34547	2.97985	3.32743	3.39054	3.33754	3.14784	2.93156	2.6893	2.76016	3.15461
Mybl1	protein_coding	KNOWN	3.7	ENSMUSG00000025912	1	9657496	9690290	-	6	-3.92576	-4.68227	-4.2491	-2.45965	-1.83446	-1.82674	2.54041	2.9597	1.95448	1.62733	1.77567	-0.875885	-3.05251	-4.77331	-4.46748	-3.10568	-4.42955	-4.03673
Sgk3	protein_coding	KNOWN	3.5	ENSMUSG00000025915	1	9788211	9892637	+	5	0.39605	0.214301	0.862301	0.931665	0.493685	0.857411	1.37942	1.50003	1.34168	1.22614	1.28028	0.78498	0.276944	0.153392	0.593684	0.733017	-0.0637718	0.299322
Terf1	protein_coding	KNOWN	3.7	ENSMUSG00000025925	1	15795739	15833551	+	2	2.2027	1.39224	1.26105	1.92133	1.95713	2.06608	2.43831	3.41002	3.52481	2.63939	2.89153	2.1967	1.70056	1.5332	1.63773	2.02534	1.81603	2.13691
Tmem14a	protein_coding	KNOWN	3.2	ENSMUSG00000025933	1	21208656	21220248	+	3	1.60091	1.26191	0.62422	-1.49508	-0.323034	-0.909652	-0.258278	0.056121	-0.00234252	0.103808	1.44336	1.34044	1.28116	1.23826	0.204973	-0.546616	1.14402	1.26679
Gsta3	protein_coding	KNOWN	3.2	ENSMUSG00000025934	1	21230670	21255442	+	3	10.0518	9.6949	8.91833	7.21161	8.33833	7.94853	8.63404	9.03291	8.97611	8.79368	9.55561	9.75271	9.56507	9.66961	8.613	8.11289	9.61336	9.66213
Gm4956	protein_coding	KNOWN	3.3	ENSMUSG00000025936	1	21275327	21288393	-	1	4.55856	4.15381	2.55821	-1.18094	-0.929444	-1.78624	-1.28537	-1.40006	-1.76171	-0.350253	0.195134	3.15346	3.78512	4.13362	2.46702	0.769946	2.88479	2.37719
Lactb2	protein_coding	KNOWN	3.2	ENSMUSG00000025937	1	13614926	13650627	-	2	6.55683	6.31596	5.5297	5.46925	5.77271	5.37599	5.55299	5.44357	5.65228	5.68996	6.27517	6.63857	6.62144	6.24326	5.3014	5.62408	6.02654	5.91777
Idh1	protein_coding	KNOWN	3.2	ENSMUSG00000025950	1	65205190	65233053	-	4	7.28196	6.98652	6.67507	6.43039	6.89733	6.39924	6.76761	6.63053	6.82931	6.86523	7.52993	7.28465	7.21039	6.95901	6.54536	6.68489	7.186	7.0807
Klf7	protein_coding	KNOWN	3.3	ENSMUSG00000025959	1	64076021	64168856	-	5	-1.18719	-0.345105	-0.995797	-0.770111	-1.0644	-1.31345	-1.62777	-1.40948	-1.36743	-1.34683	-1.40669	-1.04446	-1.07065	-0.776257	-1.69163	-1.08461	-1.27561	-1.33732
Nrp2	protein_coding	KNOWN	3.5	ENSMUSG00000025969	1	62749859	62865269	+	7	-0.875336	-1.10912	0.589472	0.197822	-0.0955549	-0.373113	-0.204906	0.170871	0.0919796	0.183497	-0.189334	0.202213	-0.554811	-1.00934	0.15299	0.220309	-0.0692968	-0.571656
Mob4	protein_coding	KNOWN	3.4	ENSMUSG00000025979	1	55188075	55211743	+	7	2.31343	2.44359	2.92211	2.57358	2.46717	2.57519	2.44764	2.70996	2.68911	2.45792	2.69217	2.35655	2.16611	2.3762	2.6707	2.3181	2.07103	2.36041
Coq10b	protein_coding	KNOWN	3.4	ENSMUSG00000025981	1	55109614	55129545	+	2	3.00042	4.46798	4.23708	4.16931	3.63309	3.77378	4.81862	3.88749	3.94507	4.16389	3.64477	2.71541	2.48673	4.12495	4.11242	4.48079	3.02164	3.85788
Sf3b1	protein_coding	KNOWN	3.5	ENSMUSG00000025982	1	55042013	55084322	-	1	3.8922	4.24211	4.42093	4.43161	4.01727	4.02692	4.49168	4.21311	4.27044	4.53011	4.21002	3.92735	4.00797	4.0409	4.29732	4.05414	3.78176	3.86865
Slc39a10	protein_coding	KNOWN	3.5	ENSMUSG00000025986	1	46864389	46910891	-	2	-0.409381	-0.793799	-0.158382	0.261756	-1.51943	-1.34208	-0.422072	-0.284969	-0.144733	-0.619224	-0.427245	-0.106753	-0.214444	-0.749998	0.0139091	0.141879	-1.71709	-0.765668
Slc40a1	protein_coding	KNOWN	3.1	ENSMUSG00000025993	1	45964915	45982439	-	1	4.24185	3.99014	1.91391	3.33764	3.95818	2.71113	4.8392	3.99072	4.32196	5.09243	4.13825	4.12516	4.2717	3.87585	2.62988	4.18604	4.44433	4.55974
Wdr75	protein_coding	KNOWN	3.5	ENSMUSG00000025995	1	45852011	45880464	+	8	0.729283	1.08489	1.81795	1.5401	1.37505	1.07681	1.60591	1.60834	1.48555	1.64742	1.51218	0.912821	0.877276	0.969994	1.68184	1.09939	1.05206	1.03239
1110028C15Rik	protein_coding	KNOWN	3.1	ENSMUSG00000026004	1	66765817	66864169	-	5	0.213511	0.0625304	-1.22621	-0.696602	-0.10972	-1.20349	-0.336008	0.460689	0.75564	-0.158091	0.2414	0.685015	0.472937	0.105265	-0.775729	0.221807	0.323567	-0.0570627
Raph1	protein_coding	KNOWN	3.5	ENSMUSG00000026014	1	60540080	60623948	-	5	2.39776	2.7137	4.50786	3.94233	3.38844	3.97067	3.97944	4.68686	4.72024	4.03194	4.99136	3.33708	2.79862	2.83144	4.51164	3.73519	3.15071	4.05832
Wdr12	protein_coding	KNOWN	3.5	ENSMUSG00000026019	1	60133712	60155489	-	8	1.1429	0.961925	1.34178	1.94852	1.34706	1.39183	1.8069	1.78489	1.8174	1.85683	1.55223	1.045	1.26986	0.961292	1.68164	1.5839	1.09075	1.2953
Nop58	protein_coding	KNOWN	3.5	ENSMUSG00000026020	1	59741853	59768968	+	1	2.20159	2.6581	4.64529	3.87895	3.2578	3.66939	3.90614	4.23351	4.00736	3.84615	4.0702	2.34582	1.9835	2.72976	4.81353	2.87602	2.40076	3.09917
Stradb	protein_coding	KNOWN	3.2	ENSMUSG00000026027	1	59030366	59052559	+	7	2.09517	2.06872	1.67271	1.65446	2.06909	2.00128	2.07001	1.53283	1.85392	2.20157	1.98099	2.23221	2.20029	2.0155	1.46059	1.86046	2.1576	2.0675
Trak2	protein_coding	KNOWN	3.5	ENSMUSG00000026028	1	58957293	59030274	-	6	1.08793	1.30709	2.91913	2.29307	2.06788	2.4001	2.26997	2.42719	2.3784	2.22164	2.25324	1.75827	1.25029	1.18701	2.69387	2.0974	1.58138	1.73851
Casp8	protein_coding	KNOWN	3.4	ENSMUSG00000026029	1	58852218	58904347	+	2	2.67376	2.78041	4.18468	3.90724	3.44668	3.96047	3.67468	3.66799	3.45038	3.49813	3.14622	2.8909	2.91226	2.71916	3.65986	3.40333	2.77954	2.89145
Ndufb3	protein_coding	KNOWN	3.3	ENSMUSG00000026032	1	58643228	58652808	+	1	5.66508	5.3136	5.26146	5.05909	5.14453	5.28962	5.12256	5.15653	5.18984	4.98667	5.20368	5.07818	5.31343	5.43647	5.47572	5.20772	5.08163	5.08083
Orc2	protein_coding	KNOWN	3.5	ENSMUSG00000026037	1	58519615	58561953	-	3	-0.073298	-0.187859	0.439306	0.533674	0.458389	0.525475	1.10799	1.02335	1.02069	0.799316	0.430556	0.0306892	0.012614	-0.247298	0.523577	0.38872	-0.160152	0.0652214
Sgol2	protein_coding	KNOWN	3.7	ENSMUSG00000026039	1	58052815	58082743	+	1	-5.01929	-6.41131	-7.07409	-5.29162	-5.85754	-1.84485	0.868035	2.09481	2.08855	0.491618	1.01332	-1.45617	-3.92997	-6.88898	-5.35204	-5.58807	-9.04298	-5.8202
Col5a2	protein_coding	KNOWN	3.7	ENSMUSG00000026042	1	45431166	45560127	-	5	-2.13579	-2.59892	-2.79362	-1.96947	-1.14298	-0.940649	-0.548655	0.00909646	0.132513	-0.868131	0.0736473	-0.294802	-1.67393	-2.42335	-3.2518	-2.60422	-1.81014	-2.0513
Col3a1	protein_coding	KNOWN	3.7	ENSMUSG00000026043	1	45368383	45406551	+	4	1.50397	0.793646	-0.272952	-0.304576	1.53103	1.69089	2.43322	2.98724	3.09793	1.74719	3.18139	2.89164	1.68425	1.21662	-0.547946	-0.0128825	1.26948	0.779263
1700029F09Rik	protein_coding	KNOWN	3.7	ENSMUSG00000026049	1	44143458	44159286	-	13	0.42435	0.327442	-0.0297065	0.6605	0.605633	0.701853	1.4206	1.80012	1.7298	0.818827	0.963071	0.0611734	0.189093	0.303093	0.571072	0.808668	0.119557	0.299026
Ptp4a1	protein_coding	KNOWN	3.4	ENSMUSG00000026064	1	30997148	31006615	-	5	4.5616	6.48154	6.86843	4.96648	4.90596	5.20517	5.53708	5.38788	5.59649	5.20928	5.58558	4.18183	3.90656	6.00245	6.32657	4.54319	4.52154	5.29353
Il1r1	protein_coding	KNOWN	3.4	ENSMUSG00000026072	1	40281925	40373043	+	2	3.16576	4.68644	6.72212	4.70426	4.95026	4.96687	4.4596	5.35764	5.12015	3.68911	4.59131	2.97976	2.27501	4.04416	6.52401	3.94545	3.5032	4.85175
Map4k4	protein_coding	KNOWN	3.7	ENSMUSG00000026074	1	39957758	40083155	+	5	0.592906	0.62718	0.469989	0.488511	0.881963	1.09605	1.13478	3.51857	3.75755	1.57357	2.95811	1.66079	0.649343	0.559058	0.338728	-0.0329206	0.65065	0.691461
Npas2	protein_coding	KNOWN	3.2	ENSMUSG00000026077	1	39250576	39420079	+	3	1.07363	0.702866	-1.13363	-5.53553	0.867193	-2.99887	-5.14816	-0.046377	0.629313	-6.01614	0.598192	1.11279	0.948751	0.634242	-2.64879	-6.0705	0.305852	0.666224
Stk17b	protein_coding	KNOWN	3.7	ENSMUSG00000026094	1	53812350	53842068	-	1	-0.216476	0.770499	0.00856222	0.173337	-0.0475689	0.367878	0.756622	2.27904	2.28766	0.661416	1.534	0.41315	-0.0862946	0.564511	0.422838	0.120533	-0.107446	0.190468
Ormdl1	protein_coding	KNOWN	3.1	ENSMUSG00000026097	1	53353939	53367153	+	2	2.43289	1.78848	0.795038	1.67278	2.02786	1.69557	2.30702	2.5154	2.53472	2.26305	2.3151	2.42965	2.43436	1.97928	1.16962	2.10215	2.23303	2.12285
Pms1	protein_coding	KNOWN	3.1	ENSMUSG00000026098	1	53246031	53353862	-	7	-0.44769	-0.586898	-1.63095	-0.453731	-0.604075	-1.04503	-0.180358	0.0582667	0.186389	0.14515	-0.036409	-0.0799566	-0.0855253	-0.803406	-1.16803	-0.298811	-0.545991	-0.437708
Stat1	protein_coding	KNOWN	3.2	ENSMUSG00000026104	1	52176282	52218704	+	2	3.0989	2.59687	3.33365	2.60829	3.38382	2.6604	2.90585	3.18523	3.12772	3.14237	3.14588	3.73994	3.5266	2.82063	3.27928	2.79544	3.08588	2.68158
Unc50	protein_coding	KNOWN	3.3	ENSMUSG00000026111	1	37487015	37495969	+	5	3.61654	3.4764	3.29176	3.29187	3.277	3.25675	3.13317	3.43455	3.67036	3.04032	3.16696	3.40981	3.51665	3.51322	3.78625	3.65576	3.38383	3.56104
Imp4	protein_coding	KNOWN	3.5	ENSMUSG00000026127	1	34496696	34502581	+	7	2.58774	2.67762	2.87377	3.27139	3.0186	2.89704	3.04431	3.13585	3.17384	2.99233	2.89647	2.61526	2.71965	2.5601	2.76558	3.33872	2.75706	2.56307
Dst	protein_coding	KNOWN	3.5	ENSMUSG00000026131	1	33965125	34365495	+	8	0.782764	1.64208	2.08893	2.20169	1.94239	2.13463	1.98678	2.09439	2.00943	2.19612	1.72635	1.36921	1.0201	1.20479	1.67272	2.07617	1.1776	1.29999
Prim2	protein_coding	KNOWN	3.7	ENSMUSG00000026134	1	33510656	33726631	-	2	-0.259823	-0.768589	-1.1161	-0.314541	0.434004	-0.176318	2.05156	2.42056	1.58856	1.10645	1.12222	-0.117887	-0.227192	-0.633973	-1.13553	-0.453476	-0.386028	-0.122164
Zfp142	protein_coding	KNOWN	3.5	ENSMUSG00000026135	1	74611701	74634820	-	10	-1.46058	-1.60038	-0.747421	-0.692081	-1.00996	-1.09514	-0.553409	-0.504638	-0.651196	-0.604889	-0.917153	-1.37226	-1.42819	-1.6859	-0.47471	-0.608476	-0.927135	-1.38033
Tm4sf20	protein_coding	KNOWN	3.5	ENSMUSG00000026149	1	82753224	82765036	-	2	-14.2877	-12.6417	1.90111	-0.0181177	-1.44105	-0.727479	-3.10132	-2.22721	-3.21279	-4.44057	-5.37232	-4.87704	-14.2877	-12.6621	0.377753	-0.935666	-6.60349	-8.05702
1110058L19Rik	protein_coding	NOVEL	3.7	ENSMUSG00000026154	1	24002778	24012495	-	2	3.71278	3.12465	2.73489	3.19775	3.38775	3.53279	3.41635	3.74584	3.74594	3.44277	3.53343	3.29607	3.34416	3.32374	2.90479	3.37321	3.43567	3.39358
Ogfrl1	protein_coding	KNOWN	3.2	ENSMUSG00000026158	1	23373263	23390014	-	1	1.41035	1.41762	1.34657	0.567025	0.797993	0.364646	0.938243	0.816986	1.0183	1.03631	0.878829	1.33314	1.33981	1.42946	1.98	1.24787	1.21	1.61049
Agfg1	protein_coding	KNOWN	3.5	ENSMUSG00000026159	1	82836058	82892850	+	3	1.63745	1.65468	2.19079	2.28905	2.01936	1.83235	2.20918	2.18419	2.34402	2.26043	2.18961	1.86985	1.9421	1.6187	2.0526	2.12633	1.73969	1.79912
Cyp27a1	protein_coding	KNOWN	3.3	ENSMUSG00000026170	1	74760148	74784464	+	1	7.99795	8.04086	7.72223	6.89953	6.92155	6.98707	7.17417	6.73122	6.89784	6.86718	6.75542	7.49049	7.80491	7.84704	7.67182	7.3498	7.49045	7.8141
Rqcd1	protein_coding	KNOWN	3.7	ENSMUSG00000026174	1	74552632	74577418	+	3	1.89469	1.57462	1.67859	2.28734	2.43411	2.23786	3.04033	3.33329	3.04974	2.79423	2.8951	2.21125	2.10788	1.60724	1.79165	2.1974	2.11636	1.87938
Ctdsp1	protein_coding	KNOWN	3.1	ENSMUSG00000026176	1	74438083	74443859	+	3	5.09509	4.80344	4.09978	5.01896	5.18032	5.02721	5.2605	5.31835	5.21863	5.31562	5.09453	5.09215	5.18501	4.88811	4.25099	5.13741	5.1726	4.95865
Pnkd	protein_coding	KNOWN	3.2	ENSMUSG00000026179	1	74331504	74400268	+	7	4.83829	4.5278	2.75016	3.11584	4.82574	3.66635	3.6329	4.42689	4.57181	4.20463	4.99313	4.84794	4.72742	4.44243	2.86704	3.2954	4.99101	4.61775
Igfbp5	protein_coding	KNOWN	3.1	ENSMUSG00000026185	1	72904506	72921458	-	2	0.784352	-0.256672	-1.99845	-1.16826	0.386466	0.0853237	-0.403808	0.110706	-0.214727	1.2412	0.0632923	1.82311	0.573758	-0.161862	-2.31265	-0.294871	0.724169	0.573375
Pecr	protein_coding	KNOWN	3.2	ENSMUSG00000026189	1	72305741	72330888	-	4	6.74878	6.51208	5.9632	4.83371	5.56383	5.61013	5.52763	5.61581	5.842	5.78253	6.59312	6.69438	6.51893	6.49809	5.98996	5.38315	6.02471	6.48705
Fn1	protein_coding	KNOWN	3.5	ENSMUSG00000026193	1	71632094	71699774	-	3	6.84806	7.09848	8.11726	8.9923	8.71511	8.2326	8.37242	8.25565	8.16814	8.28979	8.16447	7.60549	7.10833	6.95431	7.8902	8.52916	7.90636	7.88197
Bard1	protein_coding	KNOWN	3.7	ENSMUSG00000026196	1	71074072	71149720	-	1	-6.5838	-5.41223	-5.75019	-6.16783	-5.9313	-3.58107	0.60267	0.539651	-0.0233324	-0.65975	-1.10629	-3.40898	-5.16317	-7.12376	-6.3037	-5.58864	-5.69589	-4.96338
Abcb6	protein_coding	KNOWN	3.7	ENSMUSG00000026198	1	75168291	75176966	-	6	3.49772	3.38641	2.76327	2.82431	3.57902	3.48063	3.83651	4.06251	3.97562	3.69709	3.41752	3.45227	3.48003	3.31815	2.63113	3.32451	3.79196	3.28413
Ankzf1	processed_transcript	KNOWN	3.3	ENSMUSG00000026199	1	75188709	75195962	+	10	1.50004	1.04147	1.09626	1.40394	1.33644	1.08798	0.679592	1.02671	1.15616	1.0565	1.03698	1.49661	1.52283	0.945794	1.23867	1.63604	1.41798	1.24251
Tuba4a	protein_coding	KNOWN	3.1	ENSMUSG00000026202	1	75211549	75215828	-	1	6.38904	6.16729	4.68649	5.65275	6.2607	5.56946	6.04927	6.38278	6.31724	5.86684	5.65079	5.96096	6.38008	5.95786	5.09756	5.451	6.25155	6.27241
Sp100	protein_coding	KNOWN	3.2	ENSMUSG00000026222	1	87546563	87606573	+	16	-0.687924	-0.978838	-1.3293	-1.63554	-1.03729	-1.07815	-1.40822	-1.06694	-0.990378	-0.98684	-0.984192	-0.141445	-0.408511	-0.803581	-1.3986	-1.51193	-1.35199	-1.22258
2810459M11Rik	protein_coding	PUTATIVE	3.6	ENSMUSG00000026227	1	87942438	87952031	+	2	4.04815	3.06943	3.37146	4.56826	4.1378	4.15327	4.52393	4.26902	4.38137	4.65724	3.87311	4.1559	4.33021	3.31354	3.4771	4.85099	4.50267	3.90939
Ptma	protein_coding	KNOWN	3.7	ENSMUSG00000026238	1	88423311	88427273	+	1	7.08271	6.73297	6.67286	7.03724	6.94175	7.00757	7.70574	8.44274	8.0682	7.83682	7.81643	7.2933	6.79747	6.92747	6.87933	7.11197	6.7436	7.1554
Pde6d	protein_coding	KNOWN	3.7	ENSMUSG00000026239	1	88439569	88479204	-	5	0.795602	0.255885	-0.438426	1.13714	0.904903	0.671818	1.32196	1.73542	1.51598	1.28183	0.980424	0.920159	0.590411	0.362928	-0.108032	1.29265	0.778396	0.522601
Farsb	protein_coding	KNOWN	3.5	ENSMUSG00000026245	1	78414533	78485434	-	3	3.58679	3.40035	4.01851	4.38239	3.82242	3.93007	3.67019	4.05918	4.06804	3.83661	4.07682	3.60427	3.63346	3.46745	4.05371	4.06141	3.46084	3.54044
Mrpl44	protein_coding	KNOWN	3.2	ENSMUSG00000026248	1	79772593	79778020	+	1	3.73018	3.31114	3.28925	3.38001	3.37044	3.32107	3.14499	3.50268	3.67812	3.4266	3.51569	3.60277	3.63515	3.44129	3.42476	3.378	3.33786	3.46709
Serpine2	protein_coding	KNOWN	3.2	ENSMUSG00000026249	1	79790772	79855271	-	2	1.1667	1.21272	0.886874	-0.0522065	0.56182	0.55722	0.28609	1.61309	1.02697	0.549471	0.472586	-0.0626237	0.600844	0.494086	0.803987	0.359071	1.10206	1.00623
Ngef	protein_coding	KNOWN	3.1	ENSMUSG00000026259	1	89373409	89470445	-	4	2.17752	1.6762	0.00911273	0.886929	1.61332	1.15223	2.12751	1.53048	1.32874	2.43871	2.1612	2.19284	2.05558	1.63296	-0.373674	1.5866	2.24372	1.63804
Ndufa10	protein_coding	KNOWN	3.2	ENSMUSG00000026260	1	94335587	94370437	-	2	5.76092	5.52519	5.45489	5.21542	5.37179	5.53752	5.55263	5.5399	5.49548	5.53361	5.73568	5.71909	5.54235	5.5326	5.48211	5.30163	5.38173	5.2833
Capn10	protein_coding	KNOWN	3.1	ENSMUSG00000026270	1	94830953	94844518	+	6	1.89489	1.54835	0.127716	1.59881	1.70771	1.31255	2.44035	1.95954	1.87035	2.54486	1.99461	1.91255	1.50434	1.41921	0.680811	1.78688	1.93749	1.75177
Agxt	protein_coding	KNOWN	3.3	ENSMUSG00000026272	1	95031822	95041984	+	1	7.33748	7.58779	7.51334	6.61818	6.47897	7.00603	6.07214	6.01987	6.22413	5.91312	6.79055	7.35804	7.13635	7.41775	6.85887	6.46503	6.73765	6.78569
Pask	protein_coding	KNOWN	3.6	ENSMUSG00000026274	1	95205347	95240059	-	6	-4.36511	-4.81456	-5.64219	-3.40817	-3.09593	-3.47119	-0.3713	-1.03874	-2.26444	-1.58009	-2.85796	-3.28137	-3.76269	-5.05534	-4.94798	-3.62565	-3.4784	-4.13322
Bok	protein_coding	KNOWN	3.2	ENSMUSG00000026278	1	95582271	95592339	+	1	2.88562	2.29831	0.732902	0.552569	1.78641	1.73223	1.47529	2.43313	2.64114	1.41803	2.20278	2.53105	2.16192	2.52293	1.07384	1.28925	2.13747	2.3821
Thap4	protein_coding	KNOWN	3.1	ENSMUSG00000026279	1	95601968	95651415	-	2	2.08837	1.63498	0.958134	1.92383	1.78392	1.59557	2.12737	2.21794	2.22329	1.9635	1.83122	1.98311	2.02299	1.90575	1.30273	1.98786	1.95384	1.94414
Dtymk	protein_coding	KNOWN	3.7	ENSMUSG00000026281	1	95689153	95698511	-	4	2.08139	1.48912	1.81185	2.06171	2.07399	1.97983	3.20265	3.53147	3.0768	2.65059	2.76465	1.73566	1.87974	1.54209	1.71555	1.74561	1.85012	1.78261
Atg16l1	protein_coding	KNOWN	3.5	ENSMUSG00000026289	1	89652445	89689003	+	13	0.907882	0.992812	1.54905	1.59057	1.82006	1.45325	1.79533	1.41506	1.38529	1.82598	1.32372	1.00126	1.02173	0.87531	1.48898	1.63957	1.43298	1.40119
Spp2	protein_coding	KNOWN	3.2	ENSMUSG00000026295	1	90303536	90323013	+	2	6.4486	5.95692	5.55223	5.21684	5.55015	6.03901	6.08043	6.05833	6.01151	5.72418	5.45485	6.04331	5.94884	6.00436	5.54164	5.3808	5.68585	5.74637
Lrrfip1	protein_coding	KNOWN	3.5	ENSMUSG00000026305	1	92895304	93025521	+	5	2.18019	2.40423	2.6094	2.91301	2.57228	2.71193	2.59145	2.61676	2.53988	2.8428	2.65874	2.54606	2.22089	2.08446	2.26997	2.50976	2.26383	2.24212
Asb1	protein_coding	KNOWN	3.5	ENSMUSG00000026311	1	93437142	93456167	+	5	-0.379554	0.0896664	0.246628	0.0332865	-0.0610954	7.38973e-05	0.165017	0.113056	0.127309	0.290877	-0.222871	-0.174692	-0.151929	-0.580758	0.188012	0.0380602	-0.37282	-0.559807
Hdac4	protein_coding	KNOWN	3.5	ENSMUSG00000026313	1	93829334	94044970	-	2	-1.33198	-0.66112	0.00628989	0.000861579	-0.294341	-0.640003	-0.0835296	-0.213993	-0.375424	-0.16627	-0.261347	-0.476138	-0.524498	-0.874887	-0.530925	-0.0979503	-0.79059	-0.937805
Serpinb8	protein_coding	KNOWN	3.7	ENSMUSG00000026315	1	109486583	109505486	+	4	-0.661054	-1.93073	-3.11692	-2.23194	-2.75328	-1.6485	0.225552	2.36566	3.04858	1.00643	2.18968	0.285349	-0.0470712	-1.57687	-2.58345	-1.34393	-1.12726	-1.84975
Slc35f5	protein_coding	KNOWN	3.5	ENSMUSG00000026342	1	127457593	127492261	+	1	3.81815	3.54004	4.25663	4.58391	4.24076	4.02475	4.01986	4.24291	4.3472	3.98644	4.14494	4.09099	3.94523	3.58503	4.19264	4.50068	4.09883	4.03247
Gpr39	protein_coding	KNOWN	3.6	ENSMUSG00000026343	1	127573572	127770439	+	2	0.569329	0.0989026	1.02425	1.61957	1.3098	1.43592	1.32322	1.52996	1.52163	1.47157	1.41135	0.973885	0.915852	0.173194	0.543822	1.20903	0.991847	0.5955
Acmsd	protein_coding	KNOWN	3.7	ENSMUSG00000026348	1	129625990	129664141	+	1	3.48286	3.75424	3.14443	3.87076	3.89951	4.75477	4.3313	4.32695	3.98045	4.45255	4.62368	4.3054	3.39208	3.61606	3.09342	2.57542	2.50332	3.5068
Mcm6	protein_coding	KNOWN	3.7	ENSMUSG00000026355	1	130228168	130256233	-	2	-0.231793	-0.820109	-1.38399	-0.380389	1.65889	1.5918	4.91731	4.56987	3.41227	3.65949	2.98884	1.29954	-0.253961	-0.813856	-1.63759	-0.912099	-0.313335	0.228836
Cdc73	protein_coding	KNOWN	3.5	ENSMUSG00000026361	1	145445927	145550023	-	3	0.152816	0.283225	0.70305	0.786607	0.650285	0.515204	0.56491	0.780647	0.858946	0.605491	0.796231	0.591868	0.206547	0.131511	0.841441	0.591925	0.344233	0.525736
Cfh	protein_coding	KNOWN	3.6	ENSMUSG00000026365	1	141982432	142079988	-	5	6.89133	7.03103	7.426	7.93834	8.36755	8.14398	8.16626	8.35321	8.32318	8.24205	8.3935	8.06934	7.31097	7.02035	7.34591	7.83797	7.9038	8.27573
F13b	protein_coding	KNOWN	3.2	ENSMUSG00000026368	1	141398284	141420333	+	3	6.09895	5.93366	5.43321	5.11055	5.6186	5.87657	6.08701	5.95641	6.01401	6.13684	6.02795	6.28463	6.01323	5.97054	5.34034	5.35246	5.69732	5.88786
Mki67ip	protein_coding	KNOWN	3.4	ENSMUSG00000026377	1	120218416	120230399	+	3	3.22777	3.24228	4.08745	3.75421	3.45729	3.75409	3.56526	3.58961	3.64945	3.68378	3.674	3.33924	3.25125	3.29917	4.25967	3.37797	3.16367	3.48009
Epb4.1l5	protein_coding	KNOWN	3.1	ENSMUSG00000026383	1	121441610	121545577	-	3	2.11779	2.05645	0.934967	1.8058	2.09926	1.83777	2.65779	2.10125	2.2845	2.54878	2.76857	2.51127	2.3243	1.9707	1.07875	1.83224	2.19538	2.06449
Ptpn4	protein_coding	KNOWN	3.6	ENSMUSG00000026384	1	121554621	121734190	-	11	-1.18438	-0.899435	-0.865372	0.0113781	-0.486666	-0.848487	-0.363505	-0.430746	-0.603422	-0.182019	-0.602959	-0.526674	-0.473468	-1.3931	-1.23719	-0.265817	-0.946845	-1.34729
Steap3	protein_coding	KNOWN	3.2	ENSMUSG00000026389	1	122087334	122169282	-	5	2.22803	1.68746	-0.0792486	-0.450231	1.99506	1.03074	1.6666	2.1068	2.2567	2.15542	2.54981	2.71458	2.41025	1.6662	-0.420058	0.320658	2.30413	1.89302
Marco	protein_coding	KNOWN	3.6	ENSMUSG00000026390	1	122371115	122401661	-	1	-0.726752	-0.0362874	0.603356	1.73983	3.07827	3.56659	2.74194	3.01877	2.86092	2.96023	3.8674	3.6451	0.869898	-0.169692	0.767331	0.993306	1.5521	2.12842
Nek7	protein_coding	KNOWN	3.4	ENSMUSG00000026393	1	140381291	140516273	-	2	3.56328	3.91105	4.82756	4.12216	4.13973	3.90975	3.92535	4.02222	4.10595	3.81232	3.94657	3.87665	3.71862	3.86696	4.44985	3.79718	3.359	3.60763
C4bp	protein_coding	KNOWN	3.6	ENSMUSG00000026405	1	132531350	132558209	-	3	7.23596	7.15164	7.72517	8.0679	8.37704	8.37354	8.32292	8.34017	8.36306	8.27749	8.39786	7.70207	7.35981	7.19408	7.80438	7.9177	7.92177	7.81667
Pfkfb2	protein_coding	KNOWN	3.4	ENSMUSG00000026409	1	132585620	132625830	-	6	1.11148	1.97933	2.60584	2.67832	2.20596	2.02474	2.23467	1.62622	1.89585	2.06198	1.54227	0.94785	0.93193	1.31158	2.32473	1.78475	1.2764	1.59499
Tmem9	protein_coding	KNOWN	3.7	ENSMUSG00000026411	1	137904796	137931607	+	5	2.37236	1.98319	0.998247	1.84944	2.43829	1.92378	2.59602	2.85576	2.83596	2.65756	2.796	2.36357	2.1948	2.01752	1.23516	2.08854	2.66492	2.3721
Pkp1	protein_coding	KNOWN	3.6	ENSMUSG00000026413	1	137767972	137815784	-	3	-9.00489	-8.97239	-7.68971	-2.30352	-3.15618	-0.783549	-0.16381	-1.19318	-1.20766	-0.266403	-1.22869	-4.20436	-8.7179	-8.97414	-9.35946	-3.21104	-5.52467	-6.37148
Pigr	protein_coding	KNOWN	3.3	ENSMUSG00000026417	1	132723261	132748826	+	3	8.09314	8.10305	7.81819	7.22682	7.24913	7.21122	7.3478	7.19473	7.4826	7.54107	7.35627	8.51591	8.28955	8.09019	7.70187	7.46965	7.90644	8.24264
Csrp1	protein_coding	KNOWN	3.7	ENSMUSG00000026421	1	137616638	137648809	+	2	1.38501	1.59726	1.44131	1.67339	2.41005	2.37874	2.65294	2.9604	3.05836	2.4234	2.83612	2.08261	1.46667	1.40483	0.895476	1.15567	1.67914	1.42306
Srgap2	protein_coding	KNOWN	3.7	ENSMUSG00000026425	1	133181828	133423938	-	2	0.31229	-0.13448	-0.841277	0.857827	0.853998	0.190175	1.36209	1.52624	1.42373	1.35438	1.31708	1.0977	0.434082	-0.133722	-0.514281	0.6162	0.751647	0.749186
Ube2t	protein_coding	KNOWN	3.7	ENSMUSG00000026429	1	136859142	136870739	+	2	-2.25064	-3.80347	-6.39569	-3.01173	-2.67119	-0.909269	0.908099	2.18561	1.9936	0.244072	0.852496	-1.32917	-2.32858	-3.28694	-3.94951	-3.04804	-3.70054	-2.72084
Nucks1	protein_coding	KNOWN	3.5	ENSMUSG00000026434	1	133807035	133832898	+	1	3.78022	4.34071	4.20901	4.13973	4.10135	3.96467	4.65319	5.23513	5.17626	4.55115	4.44902	3.48723	3.36079	3.98352	4.13284	3.69895	3.49785	4.06915
Slc45a3	protein_coding	KNOWN	3.2	ENSMUSG00000026435	1	133867186	133879540	+	1	4.34084	4.70401	3.62909	2.81088	3.9517	2.94772	2.60472	3.84455	4.05238	3.18009	3.38728	3.57668	3.19578	4.14096	2.72521	2.4379	3.58122	3.95484
Pik3c2b	protein_coding	KNOWN	3.1	ENSMUSG00000026447	1	134942244	135005264	+	4	-0.886396	-2.46419	-2.31461	-1.23767	-0.945159	-1.42525	-0.803231	-1.12434	-1.06799	-0.236751	-0.793632	-0.38526	-0.494765	-2.04858	-2.32552	-0.680422	-0.515509	-1.25094
Cyb5r1	protein_coding	KNOWN	3.7	ENSMUSG00000026456	1	136302358	136308317	+	10	-0.138903	-0.338534	-0.977717	0.345044	0.298624	0.353045	1.46449	1.29762	0.99502	1.0153	0.860143	0.114595	0.17638	-0.279584	-0.544089	0.330397	0.126072	-0.328269
Mr1	protein_coding	KNOWN	3.2	ENSMUSG00000026471	1	156975008	156993910	-	1	0.761843	0.218393	-0.561026	-0.608949	-0.411225	-0.842767	-0.0930733	0.0499171	0.299348	0.0440478	1.40688	0.925499	0.818156	0.291818	-0.46988	-0.489223	0.509271	0.574444
Glul	protein_coding	KNOWN	3.4	ENSMUSG00000026473	1	155747074	155756853	+	5	7.82374	7.62566	8.46575	7.78545	7.57746	8.1413	8.12463	8.05165	7.9011	7.93138	7.26526	7.67777	7.7675	7.59616	8.33674	8.08232	7.639	7.86848
Rgs16	protein_coding	KNOWN	3.3	ENSMUSG00000026475	1	155587479	155592598	+	1	2.14461	5.34044	2.55707	0.884687	-1.1533	1.95115	-0.697294	-3.25003	-1.41584	-0.864224	-2.47045	-1.32987	-2.54466	4.79038	2.49365	1.77284	-1.66624	2.40265
Lamc1	protein_coding	KNOWN	3.7	ENSMUSG00000026478	1	155066052	155179916	-	5	0.482092	0.462973	0.19723	1.06505	1.22798	0.814742	1.58173	1.61981	1.49422	1.53721	1.68533	1.36344	0.741847	0.323862	-0.092676	0.682129	0.799201	0.499222
Adck3	protein_coding	KNOWN	3.2	ENSMUSG00000026489	1	182095369	182129733	-	17	6.50985	5.73325	3.12546	0.628887	4.68094	2.63202	2.05576	3.94719	4.29788	3.04333	5.33448	6.5932	6.27305	6.04287	2.73056	2.51101	5.72059	5.59235
Cdc42bpa	protein_coding	KNOWN	3.6	ENSMUSG00000026490	1	181890603	182095734	+	18	0.160151	0.306084	0.0176241	1.13812	0.816566	0.667942	0.900865	1.1223	1.16773	0.762106	0.769259	0.483319	0.495296	0.149167	-0.0745036	0.845079	0.318317	0.226298
Ahctf1	protein_coding	KNOWN	3.1	ENSMUSG00000026491	1	181675025	181733811	-	7	2.97349	2.68831	1.66261	2.42498	3.04213	1.92858	2.62289	3.32309	3.22524	2.87909	2.99567	2.83483	2.72112	2.56934	1.6936	2.44158	2.95717	2.91886
Parp1	protein_coding	KNOWN	3.7	ENSMUSG00000026496	1	182499086	182531384	+	1	3.03861	2.7955	2.12437	2.94083	3.30293	2.50418	3.42297	3.75742	3.54225	3.49986	3.52237	3.39681	3.23618	2.75231	2.28415	3.03745	3.34768	2.96308
Acbd3	protein_coding	KNOWN	3.5	ENSMUSG00000026499	1	182656174	182684334	+	1	2.20267	2.06762	2.7019	2.94453	2.51315	2.81463	2.74802	3.23536	3.27586	2.90001	3.049	2.40522	2.30578	1.94809	2.9099	2.71802	2.328	2.46927
Fam36a	protein_coding	KNOWN	3.7	ENSMUSG00000026500	1	180249261	180252824	+	2	4.30216	3.56452	3.4201	3.2858	3.83694	4.01513	3.88646	4.11189	4.24087	3.95659	4.47271	3.90407	3.84378	3.8186	3.4958	3.53399	3.8404	4.06237
Sdccag8	protein_coding	KNOWN	3.4	ENSMUSG00000026504	1	178744791	178950568	+	7	0.292947	0.0138057	0.87669	1.29353	0.399469	0.632096	0.272434	0.626063	0.279074	0.526433	0.35043	0.59203	0.362066	0.0733246	0.288958	0.820073	0.191311	-0.0334376
Nvl	protein_coding	KNOWN	3.5	ENSMUSG00000026516	1	183023554	183074288	-	1	1.58373	1.64133	2.28374	2.54754	2.26285	2.10375	2.55288	2.66668	2.5457	2.51853	2.38543	2.02195	2.0517	1.49734	2.25763	2.10609	2.03643	1.72387
Tmem63a	protein_coding	KNOWN	3.1	ENSMUSG00000026519	1	182872475	182905243	+	9	1.41038	0.947969	0.131707	0.684564	0.92706	0.550136	1.05305	1.52131	1.43161	1.3846	1.74696	1.50174	1.4597	0.968011	0.289468	1.33642	1.6353	1.25274
Fh1	protein_coding	KNOWN	3.4	ENSMUSG00000026526	1	177530505	177555766	-	5	5.22078	5.81659	6.9887	7.20417	5.88509	7.00802	6.51833	6.23285	6.01278	6.51932	5.92442	5.45736	5.18881	5.71724	6.68828	6.46651	5.16906	5.5415
Apcs	protein_coding	KNOWN	3.5	ENSMUSG00000026542	1	174824093	174825185	-	1	6.40187	5.84797	9.05434	10.0097	10.0421	9.66599	9.2396	9.87132	9.68362	8.73764	9.55229	7.17392	5.99966	6.25257	9.36475	9.8512	9.02334	9.30832
Tagln2	protein_coding	KNOWN	3.7	ENSMUSG00000026547	1	174430178	174437511	+	3	2.04706	1.64198	1.83743	2.54652	2.96692	2.94502	3.7797	4.60951	4.45856	3.9512	4.29137	2.79653	1.9228	1.75242	1.85052	1.72656	2.30652	1.91392
Uck2	protein_coding	KNOWN	3.4	ENSMUSG00000026558	1	169156221	169215258	-	1	1.12876	1.13826	2.3665	2.36245	1.6957	1.54162	1.95607	1.45771	1.21732	2.08701	1.67742	0.928945	1.03456	1.18158	2.1729	2.29291	1.6124	1.43128
Tada1	protein_coding	KNOWN	3.5	ENSMUSG00000026563	1	168309228	168323752	+	4	1.25988	1.26314	1.62203	1.47592	1.41814	1.53576	1.55514	1.95375	1.74835	1.55918	1.54381	1.21653	1.44899	1.24832	1.60527	1.32374	1.19294	1.41694
Brp44	protein_coding	KNOWN	3.2	ENSMUSG00000026568	1	167391168	167411345	+	3	5.02962	4.61299	4.42593	4.03544	4.38958	4.76046	4.99114	4.63404	4.70501	4.85975	4.88083	4.48456	4.6093	4.79781	4.35663	4.27808	4.58262	4.58707
Dpt	protein_coding	KNOWN	3.2	ENSMUSG00000026574	1	166726863	166754397	+	1	0.870543	0.135733	0.0314245	-0.269802	-0.118227	-0.354104	0.0701008	-0.212327	0.205369	-0.860555	0.0574938	0.112504	0.201274	0.530561	0.247218	0.201405	0.340842	-0.126653
Atp1b1	protein_coding	KNOWN	3.4	ENSMUSG00000026576	1	166367398	166388486	-	1	4.06687	5.90064	5.21239	4.57508	4.29102	4.56268	5.04425	4.33917	4.33181	5.10897	4.64902	4.08909	3.85611	4.86036	4.05163	3.64568	3.81282	4.11276
Blzf1	protein_coding	KNOWN	3.4	ENSMUSG00000026577	1	166219931	166237620	-	5	0.317332	0.347088	1.46642	1.16309	0.837318	0.828207	0.723319	0.895159	1.12851	0.800862	0.820752	0.502601	0.559102	0.229282	1.76284	0.979604	0.203195	0.59015
Selp	protein_coding	KNOWN	3.4	ENSMUSG00000026580	1	166045395	166080157	+	6	-2.49335	-2.74065	-0.836434	-2.02723	-2.57124	-2.36001	-3.3066	-3.1233	-2.73397	-3.33185	-3.12639	-3.19832	-2.49176	-2.78991	-1.33557	-2.25764	-2.63136	-2.80478
Abl2	protein_coding	KNOWN	3.4	ENSMUSG00000026596	1	158488917	158579699	+	3	-0.730145	-0.460018	-0.122573	0.220546	0.019119	-0.073291	-0.500803	-0.261042	-0.157329	-0.381715	-0.166318	-0.323386	-0.295758	-0.560029	-0.374838	-0.113544	-0.286811	-0.595292
Smyd2	protein_coding	KNOWN	3.1	ENSMUSG00000026603	1	191704371	191746242	-	4	2.44019	2.20128	1.48614	2.31062	2.57695	2.14376	2.56044	2.44718	2.45771	2.52023	2.51193	2.1452	2.43176	2.067	1.50048	2.1979	2.57815	2.13176
Cenpf	protein_coding	KNOWN	3.7	ENSMUSG00000026605	1	191464478	191511965	-	5	-6.11727	-6.72286	-7.03476	-7.59953	-5.88999	-1.94665	-0.374979	2.06174	2.2725	-0.248416	1.11472	-1.33467	-4.30906	-6.32519	-6.15763	-9.47111	-11.9811	-4.75964
Kctd3	protein_coding	KNOWN	3.5	ENSMUSG00000026608	1	190794977	190831719	-	2	1.13434	1.18303	2.49019	2.25808	1.92124	2.76398	2.22998	3.11263	2.70172	2.04273	2.92584	1.77665	1.4459	1.04176	1.97285	1.74663	1.47923	1.25729
Slc30a10	protein_coding	KNOWN	3.3	ENSMUSG00000026614	1	187278727	187292641	+	1	3.34642	3.52022	4.30551	2.44952	3.64696	2.52712	1.42512	3.32161	3.21004	2.06849	3.28337	3.35476	3.43647	3.12355	3.96941	2.82044	3.43955	3.5727
Eprs	protein_coding	KNOWN	3.5	ENSMUSG00000026615	1	187186974	187252234	+	2	3.65357	3.9565	4.09493	4.15609	4.1292	4.21702	4.11313	4.12036	4.26907	4.18094	4.41874	4.08061	4.03525	3.79913	4.12816	4.05582	3.69764	3.73781
Mosc1	protein_coding	KNOWN	3.3	ENSMUSG00000026621	1	186610655	186635192	-	2	7.33906	7.22387	6.61022	6.71019	6.68331	7.08045	6.88309	6.43273	6.55654	6.96134	6.78925	6.96131	7.05892	7.19178	6.44752	6.82283	6.86245	6.98355
Nek2	protein_coding	KNOWN	3.7	ENSMUSG00000026622	1	193645323	193656929	+	5	-0.932007	-1.26319	-1.70305	-1.49737	-0.138413	0.863713	2.91252	4.1317	4.15138	2.74166	3.04369	0.761158	-0.382158	-1.2277	-1.46377	-1.01322	-0.826132	-1.17448
Lpgat1	protein_coding	KNOWN	3.5	ENSMUSG00000026623	1	193541713	193608134	+	5	4.3122	4.37446	6.54786	6.61861	5.98005	5.97094	5.84715	5.8699	5.48979	6.06951	5.88352	5.24484	4.7354	4.23328	6.22601	6.56851	5.41995	5.35527
Ppp2r5a	protein_coding	KNOWN	3.1	ENSMUSG00000026626	1	193175860	193220920	-	2	5.54057	5.10907	4.1049	4.62378	5.26471	4.72997	4.81511	4.87438	4.97803	4.93537	5.11088	5.31878	5.49307	5.29881	4.35876	5.06547	5.46447	5.16021
Tmem206	protein_coding	KNOWN	3.7	ENSMUSG00000026627	1	193149791	193174793	+	2	-0.924456	-1.55493	-3.10634	-0.700568	-0.802301	-0.941609	-0.017987	0.142343	0.280776	-0.124437	-0.150394	-0.669603	-1.09177	-1.60357	-1.70717	-0.181622	-0.531989	-0.692622
Atf3	protein_coding	KNOWN	3.4	ENSMUSG00000026628	1	192994175	193007219	-	2	-2.13155	3.25461	1.33345	0.457356	-0.268926	1.41025	1.90153	0.697361	0.251667	1.5297	1.379	-0.781653	-1.55421	2.16636	1.22095	-0.551395	-1.37256	-0.447536
Irf6	protein_coding	KNOWN	3.1	ENSMUSG00000026638	1	194979306	194998236	+	4	2.98961	2.95024	1.21275	2.59218	2.47552	2.13624	2.30007	3.04025	3.1902	2.6077	2.78084	3.06157	2.9523	2.92224	1.20404	2.86646	2.98701	2.60954
Lamb3	protein_coding	KNOWN	3.6	ENSMUSG00000026639	1	195128151	195170072	+	5	-1.16331	-0.911881	-0.357793	1.20793	0.313603	0.702894	0.258289	0.628828	0.0964926	0.796389	0.386961	-0.840762	-0.925964	-1.35836	-1.58121	-0.189168	-0.57012	-1.20651
Plxna2	protein_coding	KNOWN	3.2	ENSMUSG00000026640	1	196446023	196643063	+	4	0.204894	-0.817293	0.106236	-0.7757	-0.321308	-1.25569	0.259301	-0.109214	0.0935704	1.00432	0.629918	1.06211	1.09172	-0.521651	-0.149163	-0.164474	0.52071	-0.418778
Nmt2	protein_coding	KNOWN	3.7	ENSMUSG00000026643	2	3201484	3246149	+	4	1.30319	1.15329	0.265267	1.46393	1.60276	1.15819	2.01531	1.84964	1.82259	1.7991	1.58763	1.54463	1.49839	1.19517	0.486947	1.47665	1.55021	1.22794
Suv39h2	protein_coding	KNOWN	3.6	ENSMUSG00000026646	2	3373087	3392303	-	4	-2.94403	-3.54304	-2.26633	-2.01466	-2.28781	-2.29565	-0.437033	-0.314257	-0.603091	0.0726758	-0.99835	-2.65487	-2.86131	-3.17969	-2.51986	-2.7268	-3.49169	-3.49382
Dusp12	protein_coding	KNOWN	3.1	ENSMUSG00000026659	1	172803629	172815671	-	7	2.08125	1.3483	0.980609	1.83679	2.24466	1.7846	2.01535	2.0681	2.12763	2.47045	2.40248	2.11685	1.90652	1.51879	1.08574	2.11677	2.1308	1.67442
Phyh	protein_coding	KNOWN	3.3	ENSMUSG00000026664	2	4840065	4859776	+	3	9.83477	9.77542	9.49267	9.04919	9.12061	9.52881	9.4216	9.27875	9.28881	9.29106	9.09666	9.71757	9.58594	9.74708	9.45138	9.26347	9.31192	9.43825
Uhmk1	protein_coding	KNOWN	3.5	ENSMUSG00000026667	1	172123551	172145528	-	3	2.68799	2.90261	3.16455	3.27378	3.13633	3.16662	3.15907	3.19753	3.25442	3.16625	3.0089	2.87926	2.81922	2.67328	2.9825	3.11467	2.84356	2.87966
Mcm10	protein_coding	KNOWN	3.2	ENSMUSG00000026669	2	4910760	4933837	-	10	2.62906	3.39817	-0.148869	1.12423	0.943527	1.35301	2.03637	1.03035	1.17177	1.87561	0.871103	1.39761	2.47926	3.06256	0.902724	2.34719	1.53084	2.17399
Optn	protein_coding	KNOWN	3.6	ENSMUSG00000026672	2	4941688	4985097	-	5	3.88199	3.98164	3.54231	4.74833	4.36916	4.43133	4.39349	3.76226	3.81477	4.55029	3.75891	3.92735	4.068	3.93697	3.35369	4.42683	3.91889	3.47
Ccdc3	protein_coding	KNOWN	3.2	ENSMUSG00000026676	2	5058822	5151924	+	1	-1.12707	-1.50339	-2.27918	-2.95309	-2.05554	-1.89923	-1.37026	-1.40536	-1.51397	-2.19178	-0.656986	-0.699384	-1.39953	-1.39045	-2.5188	-2.92981	-1.83646	-1.94579
Nuf2	protein_coding	KNOWN	3.7	ENSMUSG00000026683	1	171428065	171461595	-	3	-3.98824	-5.1248	-4.92626	-6.76244	-3.29686	-0.17031	2.11334	4.09847	3.80428	1.43952	2.75095	-0.117917	-2.15043	-4.06607	-4.17401	-11.6531	-8.4137	-3.68308
Aldh9a1	protein_coding	KNOWN	3.3	ENSMUSG00000026687	1	169280122	169298661	+	1	6.35166	6.11296	6.17027	6.0123	6.23756	6.26029	6.06312	5.90093	5.99944	6.02816	6.25939	6.42782	6.27753	6.04415	5.85252	5.998	6.21486	5.80071
Mgst3	protein_coding	KNOWN	3.7	ENSMUSG00000026688	1	169302097	169323972	-	1	3.00979	2.5183	2.20235	1.55535	2.26192	2.63836	3.1474	3.31629	3.48954	3.22558	3.82337	2.46832	2.35718	2.38426	1.83344	1.87353	2.95307	2.89759
Mettl13	protein_coding	KNOWN	3.5	ENSMUSG00000026694	1	164462258	164478682	-	8	-0.766714	-0.734094	-0.183005	0.514443	-0.112208	-0.040173	0.202381	-0.133765	-0.158464	0.294113	-0.110051	-0.569007	-0.513594	-0.822046	0.110291	0.102662	-0.467752	-0.258762
Prdx6	protein_coding	KNOWN	3.2	ENSMUSG00000026701	1	163170243	163181350	-	7	6.77112	6.52099	5.96671	5.86242	6.5732	6.57447	6.75721	6.43347	6.48173	6.54954	6.67968	6.59843	6.65275	6.54947	6.07337	6.21228	6.71189	6.33652
Cenpl	protein_coding	KNOWN	3.7	ENSMUSG00000026708	1	163000898	163016855	+	6	0.0566944	-0.943413	-1.97358	-0.641256	-0.299122	-0.411897	0.601789	1.74	1.80599	0.318311	0.959798	0.164827	-0.0282788	-0.74742	-1.07977	-0.126301	-0.519733	-0.131752
Dars2	protein_coding	KNOWN	3.7	ENSMUSG00000026709	1	162970732	163000789	-	7	1.52563	1.23923	0.688715	1.19168	1.72373	1.3407	1.79582	2.59819	2.50725	1.80587	2.09324	1.85134	1.63514	1.26665	0.551242	1.48841	1.49439	1.4063
Serpinc1	protein_coding	KNOWN	3.2	ENSMUSG00000026715	1	162908737	162933141	+	1	9.68303	9.55292	9.19647	8.9531	9.2974	9.29895	9.42649	9.35426	9.38426	9.43542	9.52093	9.52552	9.49148	9.54997	9.26785	9.23171	9.4532	9.61982
Pter	protein_coding	KNOWN	3.1	ENSMUSG00000026730	2	12845668	12925080	+	5	4.43716	3.84059	2.81689	3.78455	4.40767	3.94056	4.19353	4.44417	4.71536	4.34138	5.14508	5.04476	4.30905	4.04477	3.00147	4.37746	4.89651	4.82529
[truncated: 3,737 more rows]
