# Supplementary material for: Cycles of gene expression and genome response during mammalian tissue regeneration
Source: Epigenetics Chromatin. 2018 Sep 12;11:52. doi: 10.1186/s13072-018-0222-0 (PMC6134763; doi:10.1186/s13072-018-0222-0)
Supplement: Supplementary file 6 — Additional file 6: Table S3. Complete list of GO terms associated with genes in Sets 1–3.7 with the associated corrected p value. [file 13072_2018_222_MOESM6_ESM.xlsx]

## Sheet: Sheet3
term	set1	set2	set3	set3.1	set3.2	set3.3	set3.4	set3.5	set3.6	set3.7
phosphate-containing compound metabolic process		7.13e-42	2.16e-65	8.64e-16	4.06e-05	0.0166	3.41e-12	3.55e-05	9.83e-11	4.61e-06
cellular macromolecule metabolic process		1.2e-260	6.53e-91	2.79e-08			8.99e-14	1.47e-45	7.46e-13	1.44e-24
oxidation-reduction process		0.0099	1.57e-75		1.04e-83	6.6e-25				2.51e-05
cellular process	1.4e-23	1.2e-127	4.41e-157	1.63e-15	5.56e-13	5.7e-05	1.5e-19	1.69e-28	1.1e-16	1.16e-34
phosphorus metabolic process		1.99e-40	4.39e-72	1.63e-15	2.87e-08	0.003	9.85e-13	7.48e-05	2.25e-12	9.83e-06
cellular metabolic process		2.76e-268	5.43e-220	1.19e-15	4.55e-29	1.29e-10	7.68e-23	6.39e-43	5.72e-19	1.94e-35
macromolecule metabolic process		1.62e-236	9.14e-82	6.49e-07			3.53e-13	6.98e-42	2.87e-11	1.11e-20
metabolic process		4.82e-255	6.83e-250	1.63e-15	2.88e-58	1.74e-19	3.55e-21	3.94e-38	9.25e-20	3.47e-34
regulation of metabolic process		8.58e-81	6.38e-60	2.75e-10		0.014	2.36e-21	1.16e-16	3.39e-07	0.0006
regulation of cell communication	0.0271	2.69e-16	2.47e-16	1.69e-10			1.23e-07		2.42e-05
regulation of cellular metabolic process		1.86e-86	3.05e-52	7.4e-11			2.55e-20	9.6e-16	4.87e-07	0.0005
regulation of signaling	0.0186	2.31e-16	1.47e-15	6.04e-10			1.13e-07		2.19e-05
organelle organization		2.67e-64	3.36e-64	1.33e-07			0.0014	3.65e-06	1.43e-12	7.27e-56
regulation of primary metabolic process		7.62e-90	1.11e-49	9.36e-10			4.56e-20	3.54e-14	4.86e-07	0.0009
cellular nitrogen compound biosynthetic process		1.96e-70	2.27e-35	6.89e-08			3.71e-17	1.05e-12	0.0008	0.0446
regulation of biosynthetic process		9.92e-67	2.82e-29	7.66e-08			1.11e-15	1.76e-13	0.0043
cellular component organization		4.42e-63	2.4e-74	7.05e-10			2.13e-05	1.55e-09	4.96e-12	5.43e-42
developmental process	9.63e-16	5.24e-10	5.93e-22	5.26e-09			9.63e-09	0.0271	0.0005	0.0094
RNA metabolic process		1.69e-127	7.54e-34	1.75e-05			5.06e-12	8.34e-41	0.0127
anatomical structure development	3.4e-14	9.18e-09	2.92e-18	5.77e-09			2.55e-07		0.0002	0.0261
nucleic acid metabolic process		4.79e-140	1.37e-60	2.52e-05			3.1e-09	1.76e-40	1.03e-05	4.54e-21
system development	9.46e-21	0.0018	4.88e-13	6.51e-09			5.26e-05		0.0153
primary metabolic process		1.2e-260	5.98e-173	4.92e-13	7.78e-15	7.1e-08	2.49e-18	8.39e-40	1.1e-16	7.98e-31
phosphorylation		1.06e-24	1.31e-30	1.42e-08			4.83e-08	0.0013	2.36e-08	0.0025
phospholipid metabolic process		0.001	4.25e-11	1.68e-08	0.013
regulation of cellular biosynthetic process		5.83e-66	3.78e-28	9.92e-08			1.11e-15	1.87e-13	0.0043
aromatic compound biosynthetic process		1.49e-68	4.92e-32	7.02e-08			1.65e-15	1.23e-12	0.0013
negative regulation of cellular process		6e-32	3.19e-44	2.04e-08		0.0337	4.11e-08	1.79e-05	6.01e-08	4.04e-08
organic substance metabolic process		1.01e-249	3.25e-185	5.57e-13	3.1e-20	1.44e-09	3.63e-19	8.39e-40	1.14e-16	2.24e-32
cellular component organization at cellular level		3.64e-63	2.41e-58	2.49e-08			0.0014	7.22e-07	1.58e-11	4.67e-48
anatomical structure morphogenesis	1.68e-14	0.0002	1.42e-08	2.74e-08			0.0006		0.0211
RNA processing		7.33e-62	8.39e-11					7.49e-39
multicellular organismal development	1.33e-22	1.27e-05	1.07e-14	4.51e-08			3.29e-06		0.0271
gene expression		1.84e-157	7.5e-34	6.86e-05			1.63e-12	1.28e-38	0.0099
regulation of signal transduction		3.21e-23	3.81e-17	5.81e-08			7.57e-07	0.0453	9.27e-06
heterocycle biosynthetic process		1.47e-70	1.25e-32	7.83e-08			2.01e-15	1.62e-12	0.0014	0.0373
heterocycle metabolic process		9.47e-155	6.29e-97	9.7e-07			4.99e-12	2.95e-38	2.06e-08	1.86e-27
positive regulation of biological process		2.08e-30	8.88e-42	2.51e-07	0.0338	0.0386	2.2e-15	2.87e-07	1e-05	0.0061
organic cyclic compound biosynthetic process		5.83e-66	3.21e-40	3.33e-09			2.26e-15	1.34e-11	0.0014	0.0141
regulation of nucleobase-containing compound metabolic process		1.54e-71	1.46e-28	1.73e-07			5.19e-15	1.9e-12	6.19e-05	0.0068
nucleobase-containing compound biosynthetic process		7.48e-71	2.94e-28	7.02e-08			6.13e-15	2.78e-12	0.0014
nucleobase-containing compound metabolic process		3.12e-158	3.2e-83	7.98e-07			5.24e-12	3.94e-38	2.84e-08	4.1e-26
positive regulation of cellular process		7.36e-30	6.37e-41	7.5e-08			6.7e-15	1.97e-08	0.0001	0.0004
cellular response to hormone stimulus			2.36e-10	7.83e-08			0.0314		4.08e-05
regulation of nitrogen compound metabolic process		8.64e-72	1.07e-28	1.38e-07			1.21e-14	3.43e-12	0.0001	0.0105
intracellular signal transduction		2.1e-22	1.37e-24	9.76e-10			8.99e-14	0.0005	6.19e-05
cellular aromatic compound metabolic process		4.92e-151	3.32e-96	8.82e-07			3.41e-12	6.43e-38	7.5e-08	2.18e-26
cell death		4.25e-20	1.33e-28	5.29e-05			2.06e-13	0.0025	0.0002	0.0047
death		8.37e-20	1.4e-28	6.3e-05			2.53e-13	0.0013	0.0003	0.0033
cell cycle		1.39e-19	3.91e-77	0.0287			0.0007	0.0002	1.58e-11	2.27e-99
cellular nitrogen compound metabolic process		8.63e-159	5.87e-107	2.55e-07	0.0062		8.99e-14	1.59e-37	1.15e-08	3.24e-28
regulation of molecular function		2.7e-15	3.61e-32	1.59e-06		0.0471	4.54e-13	0.0149	0.0004	0.0001
organic cyclic compound metabolic process		3.79e-148	2.8e-114	2.49e-08	0.0002	0.0004	9.83e-12	1.8e-36	4.87e-08	2.31e-28
nitrogen compound metabolic process		4.66e-159	1.59e-115	7.02e-08	2.71e-06	0.009	8.99e-14	2.48e-35	1.97e-08	1.64e-27
regulation of transcription, DNA-dependent		2.5e-62	4.96e-21	9.96e-08			5.22e-13	8.53e-12	0.0192
organic acid metabolic process		0.0008	4.39e-72		1.03e-57	3.36e-29	0.0065		0.0279	0.0228
cellular component organization or biogenesis		1.69e-71	4.6e-80	5.26e-09			6.47e-06	1.16e-16	2.15e-11	2.41e-40
mRNA metabolic process		8.21e-40	4.28e-08					4.17e-26
cellular protein modification process		7.14e-87	3.44e-32	2.24e-07			2.94e-05	2.73e-09	5.04e-11	0.0007
protein modification process		7.14e-87	3.44e-32	2.24e-07			2.94e-05	2.73e-09	5.04e-11	0.0007
anatomical structure formation involved in morphogenesis	2.27e-14	0.0018	1.33e-05	2.5e-07			0.0065
regulation of RNA biosynthetic process		1.34e-62	7.62e-21	1.05e-07			5.63e-13	9.66e-12	0.0202
cellular component biogenesis at cellular level		1.03e-21	4.04e-08					7.1e-24
apoptotic process		4.64e-18	9.71e-29	2.68e-05	0.0365		1.2e-12	0.0036	0.0004	0.0033
biological regulation	2.23e-105	3.33e-14	1.6e-24	1.73e-08			1.27e-12	1.08e-05	0.0001
small molecule metabolic process		8.94e-18	4.21e-91	0.0006	7.12e-57	8.05e-26	1.06e-07		0.0009	1.05e-07
carboxylic acid metabolic process		0.0034	5.98e-71		7.28e-57	7.78e-29	0.0025		0.0271
mRNA processing		8.74e-35	1.25e-06					7.53e-24
macromolecule modification		1.06e-90	2.83e-34	7.63e-07			8.43e-06	6.36e-11	2.87e-11	0.0004
ribonucleoprotein complex biogenesis		5.95e-21	3.91e-07					1.11e-23
regulation of response to stimulus		1.76e-20	2.13e-20	7.98e-07			1.31e-06	0.0082	0.0001
RNA splicing		5.32e-30	7.97e-06					2.3e-21
organic substance transport		7.54e-40	5.29e-22	8.86e-07		0.0111	7.34e-06	0.0001	5.9e-05
ncRNA metabolic process		3.02e-29	3.63e-06					2.67e-20
regulation of catalytic activity		3.22e-11	1.06e-31	7.23e-05		0.0077	1.35e-12	0.0342	2.43e-05	0.0003
steroid hormone mediated signaling pathway			0.0019	1.56e-06
programmed cell death		3.18e-18	9.71e-29	2.41e-05	0.0468		2.14e-12	0.0036	0.0002	0.0025
organ development	7.85e-17		2.76e-09	1.63e-06			0.0001
negative regulation of metabolic process		4.08e-21	1.14e-20	2.65e-06		0.0134	0.0001	0.0013	0.0007	0.0295
cellular response to endogenous stimulus			2.86e-05	3.19e-06			0.0233		0.0014
cellular response to steroid hormone stimulus				4.02e-06
negative regulation of cellular metabolic process		1.28e-26	6.5e-20	4.75e-06		0.0116	0.0002	0.0171	0.0014	0.0054
regulation of biological process	2.44e-101	3.44e-13	6.76e-21	1.26e-07			3.41e-12	4.28e-06	0.0005
negative regulation of macromolecule biosynthetic process		2.06e-19	8.04e-13	5.76e-06			0.0014		0.0224	0.0124
negative regulation of biosynthetic process		1.08e-18	1.23e-13	5.89e-06			0.0014		0.0202	0.0197
regulation of anatomical structure morphogenesis	0.0271	0.0034	1.22e-05	5.9e-06			0.0008
negative regulation of cellular biosynthetic process		2.11e-18	3.21e-13	7.03e-06			0.0014		0.016	0.0141
negative regulation of cellular macromolecule biosynthetic process		2.14e-19	1.11e-12	7.27e-06			0.0025		0.0137	0.0203
regulation of cellular component organization		6.02e-17	1.2e-16	8.81e-06			0.0025	0.0234	0.0009	0.0003
ribosome biogenesis		7.09e-15	5.04e-06				0.0401	3.23e-20
cellular macromolecule biosynthetic process		1.05e-120	4.54e-37	1.22e-05			2.79e-12	4.33e-19	7.39e-05	1.91e-07
oxoacid metabolic process		0.0009	1.68e-69		1.54e-55	2.15e-28	0.0053		0.0227
macromolecule biosynthetic process		2.46e-118	7.94e-38	9e-06			7.04e-13	1.46e-18	7.56e-05	1.3e-07
cellular component organization or biogenesis at cellular level		8.89e-73	8.49e-64	1.76e-07			0.0007	7.01e-14	5.32e-11	2.83e-46
sterol biosynthetic process			1.1e-10	1.52e-05	0.0002					0.0351
cellular response to chemical stimulus			6.76e-21	0.0051	6.47e-05	0.0053	3.41e-12		0.0014
cellular biosynthetic process		9.36e-116	2.88e-66	5.69e-08	0.003	0.0308	1.09e-15	5.19e-17	5.69e-06	2.52e-08
negative regulation of macromolecule metabolic process		2.29e-22	7.86e-18	1.84e-05			0.0002	0.0005	0.0025	0.0373
response to cytokine stimulus			2.76e-15		0.018	2.15e-06	1.7e-11
regulation of cellular process	3.63e-106	3.86e-12	6.87e-15	2.04e-08			2.74e-11	6.61e-05	0.0014
regulation of macromolecule metabolic process		1.37e-82	5.24e-39	1.42e-08			2.06e-13	5.56e-17	1.43e-05	0.0075
regulation of cell morphogenesis		0.0264	0.0004	2.59e-05
positive regulation of metabolic process		2.36e-27	9.06e-22	0.0011			4.74e-11	4.2e-05	0.0004
tissue development	2.15e-07	0.0119	6.95e-07	2.68e-05			0.0098		0.039
response to chemical stimulus			1.55e-21		1.2e-07	0.0001	9.53e-11		0.0052
negative regulation of transcription, DNA-dependent		1.56e-16	1.45e-08	2.78e-05			0.0074
dephosphorylation		9.41e-06	1.85e-07	2.78e-05				0.0249	0.0224
regulation of cellular component biogenesis		7.91e-05	4.03e-05	2.84e-05					0.0302
single-organism process	4.1e-231			2.9e-05			0.0007
cell communication	1.83e-200			3.07e-05			0.0004
alcohol biosynthetic process			4.11e-09	3.13e-05	0.0003	0.0308
negative regulation of gene expression		9.83e-11	9.69e-09	3.9e-05			0.0247	0.0426
positive regulation of cellular metabolic process		1.28e-27	2.44e-20	0.0006			9.65e-11	2.9e-05	0.0009
single-organism metabolic process		6.07e-248	1.68e-219	3.48e-12	1.98e-46	1.25e-14	3.7e-18	7.52e-38	1.47e-16	1.94e-35
regulation of actin filament-based process		0.0124		4.15e-05
negative regulation of molecular function		9.62e-05	4.04e-17	0.0113		0.0116	1.17e-10	0.0492		0.0453
regulation of developmental process	9.17e-05	9.49e-07	5.6e-07	4.9e-05			6.37e-05		0.0336
regulation of Wnt receptor signaling pathway		8.59e-05		4.94e-05
negative regulation of biological process		1.18e-27	3.17e-43	3.89e-07		0.0386	1.51e-10	1.18e-06	7.62e-08	4.57e-06
negative regulation of transcription from RNA polymerase II promoter		1.43e-06	9.44e-07	5.29e-05			0.0318
protein phosphorylation		8.57e-20	4.12e-17	5.44e-05			2.25e-05	0.0073	6.32e-07	0.0224
regulation of cell proliferation	0.0259	0.0004	1.49e-12	5.48e-05			0.0001		0.0234
response to organic substance			7.51e-16	0.0145	0.0096	0.0005	2.41e-10		0.0012
biosynthetic process		3.46e-116	5.28e-75	6.48e-09	2.4e-06	0.0021	2.15e-15	1.16e-16	5.16e-06	3.57e-08
negative regulation of RNA metabolic process		1.57e-19	2.87e-08	6.86e-05			0.0061
regulation of catabolic process		5.18e-09	2.49e-20	0.0072	0.0261		5.91e-10		0.0005
localization	0.0004	6.63e-35	4.17e-44	2.72e-07	6.73e-06	0.0039	6.95e-10	3.99e-05	3.4e-08	0.0261
transcription from RNA polymerase II promoter		2.36e-25	3.21e-09	0.0059			7.77e-10	0.0012
response to peptide hormone stimulus			7.51e-16	0.0011		0.0287	3.9e-09		0.0004
negative regulation of nucleobase-containing compound metabolic process		1.12e-20	4.75e-10	7.23e-05			0.0092		0.0314	0.0158
establishment of localization in cell		7.91e-31	6.75e-13	8.67e-05			0.0081	0.0004	8.69e-06
cell morphogenesis	1.98e-05	0.0135	2.43e-05	9.27e-05
organic substance biosynthetic process		1.87e-114	1.11e-73	5.37e-09	5.35e-05	0.0039	7.45e-16	1.8e-16	4.6e-06	8.75e-09
regulation of transcription from RNA polymerase II promoter		1.84e-20	1.24e-09	0.0044			1.17e-08	0.0013
negative regulation of nitrogen compound metabolic process		1.26e-20	3.66e-10	0.0001			0.011		0.0268	0.0208
positive regulation of signal transduction		8.02e-10	1.14e-07	0.0001				0.01	0.0141
regulation of phosphate metabolic process		1.96e-12	4.3e-17	6.86e-05			1.29e-08		1.53e-05	0.0105
phospholipid biosynthetic process		0.0061	3.42e-08	0.0001
response to insulin stimulus		0.0456	3.42e-08	0.0001			0.0095		9.3e-05
Wnt receptor signaling pathway		1.24e-07		0.0001
cardiovascular system development		0.0009	1.34e-07	0.0001			0.0002
circulatory system development		0.0009	1.34e-07	0.0001			0.0002
hormone-mediated signaling pathway			0.004	0.0001
canonical Wnt receptor signaling pathway		0.0004		0.0001
signaling	2.03e-207			0.0002			0.0025
single organism signaling	2.03e-207			0.0002			0.0025
regulation of gene expression		1.29e-67	9.2e-26	7.7e-08			3.04e-13	2.1e-15	0.0067
ncRNA processing		1.62e-26	0.0001					2.83e-15
cellular localization		1.43e-37	4.03e-17	0.0002			0.0008	0.0003	4.81e-07	0.0151
regulation of phosphorus metabolic process		2.25e-12	2.79e-17	3.93e-05			1.31e-08		1.56e-05	0.0105
positive regulation of response to stimulus		1.22e-09	4.07e-09	0.0002			0.0305	0.0011	0.0311
Ras protein signal transduction		3.75e-09	6.26e-07	0.0002			0.0008		0.0052
negative regulation of cell proliferation		0.0005	1.16e-06	0.0002			0.0214
JNK cascade		0.0124	0.004	0.0002
regulation of actin cytoskeleton organization		0.0048		0.0002
Rho protein signal transduction		0.0048	0.0024	0.0002					0.0309
mitotic cell cycle		6.08e-09	3.78e-48				0.0342		1.69e-06	2.95e-77
regulation of cell death		7.12e-14	1.33e-22	0.0029	0.0118		1.88e-08	0.0025	0.0009	0.0281
positive regulation of cell communication		1.39e-07	2.89e-06	0.0003				0.0149	0.0332
positive regulation of signaling		4.73e-07	2.62e-06	0.0003				0.0228	0.0227
cellular component morphogenesis	9.03e-06	0.0034	2.92e-05	0.0003				0.0256
actin filament-based process		9.16e-06	0.0003	0.0003					0.0096
stress-activated MAPK cascade		0.0034	0.0013	0.0003
cofactor metabolic process			5.27e-41		7.39e-30	1.08e-05	0.0025		0.0211	0.0146
regulation of cellular macromolecule biosynthetic process		1.35e-72	7.63e-27	1.45e-07			9.56e-14	9.48e-15	0.0025
regulation of cellular catabolic process		2.72e-06	3.62e-18	0.0076			1.88e-08		0.001
regulation of biological quality	0.0028	1.46e-08	1.13e-23	1.96e-05	5.97e-05		2.64e-08		0.0003
positive regulation of JUN kinase activity			0.0387	0.0004
positive regulation of cell morphogenesis involved in differentiation				0.0004
enzyme linked receptor protein signaling pathway		0.0018	1.29e-07	0.0001			2.97e-08		0.0043
regulation of Rho protein signal transduction			0.0099	0.0005
vacuole organization		4.36e-05	0.0066	0.0005
regulation of JNK cascade		0.0081	0.0107	0.0005
stress-activated protein kinase signaling cascade		0.0018	0.0013	0.0005
organonitrogen compound metabolic process		3.98e-16	1.07e-54	0.0391	2.21e-29	5.96e-11	1.3e-06		0.0052	1e-05
regulation of macromolecule biosynthetic process		2.78e-71	5.36e-27	1.34e-07			8.99e-14	1.56e-14	0.0035
inflammatory response	4.82e-05		0.0003				2.97e-08
negative regulation of catalytic activity		0.0048	2.1e-13			0.0021	3.92e-08		0.0493
DNA metabolic process		2.17e-18	1.01e-40					0.01	2.85e-06	7.97e-62
chromosome organization		2.07e-29	1.86e-21	0.0113				0.0011	2.63e-05	5.1e-22
establishment of localization	0.0201	6.38e-30	2.45e-36	4.95e-06	5.65e-07	0.0046	4.29e-08	9.98e-05	5.51e-07
regulation of apoptotic process		3.38e-13	1.33e-22	0.0029	0.0062		5.99e-08	0.0044	0.0013	0.0219
negative regulation of cell communication		3.92e-07	4.56e-07	0.0007			0.002		0.0011
regulation of cellular localization	1.35e-06		0.0001	0.0007			0.0035		0.0171
enamel mineralization			0.0414	0.0007
endosome organization		0.0464		0.0007
positive regulation of epithelial to mesenchymal transition				0.0007
nervous system development	1.98e-15	0.0018		0.0008			0.0329
lipid metabolic process		0.0006	1.36e-47	4.26e-07	4.44e-27	7.67e-18	0.0077		0.0014
signal transduction	2.31e-187			0.0009			0.004
establishment of protein localization to membrane			0.0061	0.001
cellular response to stimulus	1.91e-109			0.0011			0.0014		0.0475
transcription, DNA-dependent		2.12e-69	1.26e-22	1.43e-07			4.83e-13	7.01e-14	0.0096
positive regulation of macromolecule metabolic process		6.41e-29	3.34e-18	0.0005			6.37e-08	2.22e-05	0.0002
cell cycle process		1.88e-09	6.23e-60				0.0237	0.0025	2.72e-05	3.65e-95
cytoskeleton organization		4.84e-06	4.74e-23	0.0011				0.0025	4.34e-05	1.72e-21
regulation of programmed cell death		2.77e-13	3.45e-22	0.002	0.0076		8.66e-08	0.0055	0.001	0.0261
intracellular protein kinase cascade		1.63e-08	2.26e-13	0.0003			9.64e-08	0.0044	0.0096
coenzyme metabolic process			2.03e-34		5.39e-27	6.79e-06	0.0057		0.0265
generation of precursor metabolites and energy		0.0041	8.35e-19		2.36e-26	0.0267	0.0479
cell projection organization	1.07e-10	0.0377	0.0174	0.0011
positive regulation of catabolic process		2.4e-07	2.97e-07		0.0012		9.82e-08
electron transport chain			5.71e-14		1.48e-24	0.0356
negative regulation of signal transduction		1.27e-08	1.25e-06	0.0011			0.004		0.0025
cellular component movement	1.62e-05	0.0018	5.64e-08	0.0011			0.0265		0.0418	0.0214
actin cytoskeleton organization		2.65e-06	0.0004	0.0011					0.0192
regulation of Ras protein signal transduction		1.76e-05	6.47e-06	0.0011			0.0248		0.0052
tube development		8.27e-06		0.0011			0.0119
response to organic cyclic compound			8.34e-06	0.0011	0.0379		0.0242
regulation of JUN kinase activity			0.0375	0.0011
cellular response to dexamethasone stimulus				0.0011
post-Golgi vesicle-mediated transport		0.0188	0.004	0.0011
regulation of myelination				0.0011
response to cortisol stimulus				0.0011
response to dexamethasone stimulus				0.0011
stress fiber assembly				0.0011
cell division		4.86e-06	3.78e-40						6.19e-05	3.51e-72
positive regulation of cellular catabolic process		0.0006	1.03e-06		0.0122		9.92e-08
regulation of hydrolase activity		2.34e-05	1.47e-14			0.0341	1.13e-07		0.0067	0.0373
interphase		0.0026	9.07e-17				0.007		6.24e-05	9.57e-13
RNA biosynthetic process		2.15e-69	6.58e-23	1.03e-07			2.53e-13	8.93e-14	0.0099
regulation of kinase activity		1.12e-05	5.02e-13	0.002			0.0025		0.0002	0.0146
regulation of transferase activity		1.02e-06	5.02e-13	0.002		0.0487	0.002		0.0004	0.0094
regulation of protein localization		0.0055	7.13e-09	0.002			0.0406	0.0234	0.0004
negative regulation of signaling		3.7e-07	1.23e-06	0.002			0.002		0.0035
regulation of small GTPase mediated signal transduction		2.38e-05	1.5e-06	0.002			0.0103		0.0014
response to steroid hormone stimulus			0.0001	0.002	0.0365
regulation of stress-activated protein kinase signaling cascade		0.001	0.0071	0.002
lysosome organization		0.0018		0.002
regulation of stress-activated MAPK cascade		0.0018	0.0061	0.002
regulation of cell morphogenesis involved in differentiation	0.0109			0.002
catabolic process		1.45e-46	2.6e-68	0.0004	8.05e-23	5.32e-08	1.17e-08	8.16e-07	0.0014	3.6e-07
single-organism biosynthetic process		0.0495	1.63e-24	0.0044	1.36e-21	1.86e-11
response to wounding	6.74e-05		1.69e-07		0.0062		1.13e-07
transport	0.0051	2.48e-29	2.69e-32	2.74e-05	8.15e-07	0.003	1.23e-07	0.0001	5.51e-07
cell cycle phase		4.9e-06	1.12e-46						6.78e-05	1.55e-91
cellular developmental process	4.87e-18	0.0005	2.65e-12	1.16e-06			2.72e-07	0.0183
pattern specification process	5.38e-14			0.0029
cellular response to insulin stimulus		0.0413	3.26e-08	0.0029			0.0035		5.35e-05
monocarboxylic acid metabolic process			1.8e-36		1.9e-23	2.56e-24	0.0264		0.0293
regulation of establishment of protein localization		0.0087	2.7e-07	0.0029				0.0149	0.0014
homophilic cell adhesion	2.5e-05			0.0029
protein localization to plasma membrane			0.0099	0.0029
amelogenesis				0.0029
negative regulation of stress fiber assembly				0.0029
small molecule biosynthetic process		0.028	6.93e-25	0.0029	8.25e-21	4.5e-11
transmembrane receptor protein tyrosine kinase signaling pathway			2.8e-07	0.0007			3.23e-07		0.0014
positive regulation of molecular function		4.79e-07	4.37e-17	0.0004			4.1e-07		0.0035	0.0208
regionalization	1.03e-12			0.0037
cellular response to peptide hormone stimulus			1.53e-10	0.0037			0.0002		7.67e-05
regulation of intracellular transport		0.001	0.0001	0.0037				0.0212	0.0268
DNA damage response, signal transduction resulting in transcription			0.0006	0.0037
establishment of protein localization to plasma membrane			0.0089	0.0037
skeletal muscle organ development			0.0323	0.0037
foregut morphogenesis				0.0037
muscle structure development	0.0137		0.0156	0.0037
positive regulation of transcription from RNA polymerase II promoter		4.76e-09	3.48e-05				4.35e-07	0.0005
cellular catabolic process		2.73e-47	1.13e-61	0.0029	1.25e-20	8.2e-09	4.54e-06	1.34e-06	0.0043	3.57e-07
cell differentiation	1.14e-21	0.0243	1.09e-09	0.0001			4.71e-07	0.0388
cellular lipid metabolic process		0.001	4.64e-42	1.73e-07	2.61e-20	9.15e-16			0.0006
positive regulation of cellular biosynthetic process		1.07e-16	6.57e-09	0.0087			1.47e-06	2.03e-05	0.0461
positive regulation of cellular component organization		5.51e-09	0.0001	0.0044					0.0309
positive regulation of nitrogen compound metabolic process		1.22e-19	4.26e-08	0.0177			2.21e-06	6.18e-06
regulation of binding		0.0004	5.52e-06	0.0044			0.0216	0.022
regulation of cell differentiation	3.42e-05	0.0006	0.0019	0.0044			0.0087
Golgi to plasma membrane protein transport			0.003	0.0044
epithelium development	0.0009	0.0006	0.0178	0.0044					0.0184
tooth mineralization			0.0317	0.0044
cell projection assembly		0.0135	0.0007	0.0044						0.0281
cellular component biogenesis		1.14e-32	1.23e-37	0.0002			0.0199	2.7e-13	0.0014	3.1e-10
regulation of protein metabolic process		2.09e-33	3.43e-20	0.0044			2.29e-06	0.0001	5.72e-05
rRNA processing		6.06e-14	0.0056					6.09e-13
actin filament bundle assembly			0.0214	0.0051
inositol phosphate metabolic process			0.0218	0.0051
regulation of canonical Wnt receptor signaling pathway		0.001		0.0051
negative regulation of insulin secretion			0.047	0.0051
cellular response to organic substance			5.93e-14	7.05e-05		0.0161	2.6e-06		0.0002
response to DNA damage stimulus		2.2e-21	1.71e-31					0.0183	0.0001	9.44e-43
response to hormone stimulus			1.88e-17	1.68e-05	0.0276	0.0296	2.7e-06		1.69e-05
DNA replication			1.92e-31					0.0044	0.0001	1.51e-37
positive regulation of nucleobase-containing compound metabolic process		1.4e-19	1.17e-07	0.0118			2.7e-06	1.64e-05	0.048
embryo development		1.71e-11	0.0024	0.0065			0.0077
positive regulation of biosynthetic process		5.91e-17	2.58e-09	0.0065			2.79e-06	2.6e-05	0.0455
cellular amino acid metabolic process			6.67e-22		8.61e-19	5.34e-09
fatty acid metabolic process			2.79e-27	0.0271	5.51e-15	3.7e-21			0.0314
catenin import into nucleus			0.021	0.0065
regulation of epithelial to mesenchymal transition			0.0335	0.0065
skeletal muscle tissue development			0.0369	0.0065
positive regulation of cell-matrix adhesion				0.0065
regulation of RNA metabolic process		2.33e-68	1.75e-20	1.91e-07			8.9e-13	7.36e-13	0.0197
chromatin organization		6.33e-30	7.68e-11	0.0072				0.0025	9.44e-05	0.0001
positive regulation of catalytic activity		7.13e-05	2.23e-17	0.0007			3.77e-06		0.0009	0.0075
cell morphogenesis involved in differentiation	7.77e-11		0.0387	0.0072
interphase of mitotic cell cycle		0.0026	1.39e-16				0.0053		0.0001	7.69e-12
positive regulation of apoptotic signaling pathway			6.84e-05	0.0072
carbohydrate transport			0.0102	0.0072			0.0184		0.0311
mammary gland duct morphogenesis				0.0072
cell development	9.64e-19		0.0019	0.0076			0.0201
cell proliferation	0.0218	1.43e-05	4.24e-16	0.0002			5.3e-06		0.021	0.0025
locomotion	6.85e-12		0.0007	0.0076
regulation of protein phosphorylation		1.75e-10	7.22e-11	0.0076			0.0004		7.21e-05
glycerophospholipid metabolic process		8.1e-07	0.0002	0.0076		0.0393
cellular response to interleukin-1			0.0144				6.2e-06
fructose 6-phosphate metabolic process			0.0223	0.0076
bundle of His cell to Purkinje myocyte communication				0.0076
digestive tract morphogenesis				0.0076
hepatoblast differentiation				0.0076
negative regulation of actin filament bundle assembly				0.0076
regulation of Golgi to plasma membrane protein transport				0.0076
regulation of somitogenesis				0.0076
sphinganine-1-phosphate metabolic process				0.0076
regulation of protein modification process		2.32e-20	1.17e-12	0.0082			0.0002		9.38e-05
regulation of nervous system development	6.47e-10			0.0082
regulation of cell development	1.58e-08			0.0082
regulation of protein complex assembly		3.31e-06	0.0007	0.0082
cell junction organization		0.0018	6.59e-05	0.0082			0.0206		0.0342
Golgi to plasma membrane transport			0.0013	0.0082
negative regulation of peptide hormone secretion				0.0082
regulation of response to stress		0.0006	5.96e-14			0.0455	6.72e-06	0.0013
glucose transport			0.0323	0.0087			0.0461
mammary gland morphogenesis			0.0294	0.0087
sphingolipid metabolic process			0.0102	0.0087
actin filament organization		0.0034	0.0174	0.0087				0.0372
negative regulation of peptide secretion				0.0087
regulation of stress fiber assembly				0.0087
negative regulation of protein metabolic process		1.59e-09	2.09e-12	0.0182			7.42e-06	0.0073	0.0114
cellular response to stress		3.84e-29	1e-39	0.002			0.0014	4.89e-05	0.0004	3.34e-31
organic substance catabolic process		3.47e-44	2.52e-60	0.0037	1.37e-18	8.16e-07	4.89e-07	1.71e-06	0.0006	2.38e-07
regulation of protein kinase activity		3.17e-05	5.42e-11	0.0092			0.0101		0.0001
response to interleukin-1			0.0056				8.33e-06
membrane lipid metabolic process		0.0018	0.0024	0.0092
regulation of cell-substrate adhesion			0.0051	0.0092
hexose transport			0.0375	0.0092			0.0479
cellular response to glucocorticoid stimulus				0.0092
brain development	3.49e-06			0.0098
cell motility	9.41e-05	0.0026	1.34e-05	0.0098			0.0216		0.0232
localization of cell	9.41e-05	0.0026	1.34e-05	0.0098			0.0216		0.0232
epithelial tube morphogenesis		3.57e-05		0.0102
cytokine production	0.0002		0.0024				8.95e-06
muscle organ development	0.0004			0.0102
positive regulation of protein homooligomerization			0.0079	0.0102
hindbrain development	0.0039			0.0102
regulation of transforming growth factor beta receptor signaling pathway		0.0099		0.0102
negative regulation of cellular component organization		2.32e-05	3.61e-05	0.0108			0.0334		0.0234
positive regulation of Wnt receptor signaling pathway		0.0026		0.0108
activation of cysteine-type endopeptidase activity involved in apoptotic process			0.0006	0.0108
regulation of cell cycle		3.34e-10	4.26e-30	0.0092			0.0014	0.0006	0.0004	5.04e-25
response to endogenous stimulus			4.16e-09	0.0004			1.14e-05		0.0025
protein dephosphorylation		0.0002	0.0003	0.0113					0.0384
ceramide metabolic process			0.0024	0.0113
cellular response to cytokine stimulus			2.05e-09			1.6e-05	1.22e-05
secretion	8.49e-18			0.0118			0.0214		0.0147
response to lipid			1.61e-05		0.0047		1.22e-05
positive regulation of intracellular protein kinase cascade		0.0008	2.14e-05	0.0118				0.0207
signal transduction by p53 class mediator			4.64e-06	0.0118
activation of cysteine-type endopeptidase activity			0.0007	0.0118
response to organic nitrogen			1.3e-05				1.22e-05		0.0268
positive regulation of MAP kinase activity			0.003	0.0124
Golgi vesicle transport		1.52e-15	0.0133	0.0129
negative regulation of hydrolase activity			0.0002			0.0021	1.53e-05
negative regulation of cell death		2.42e-05	2.84e-10				1.54e-05		0.021
positive regulation of extrinsic apoptotic signaling pathway			0.0002	0.0129
regulation of cell projection organization	0.0061			0.0135			0.0479
cellular component assembly		2.53e-23	1.01e-30	1.52e-05				0.0001	0.0007	2.54e-11
regulation of cytokine production	0.0003		0.0156				1.55e-05
cellular protein localization		2.72e-35	7.16e-15	0.0145			0.0284	8.51e-05	5.9e-05	0.0004
positive regulation of gene expression		1.62e-14	2.56e-08	0.0029			1.77e-05	0.0001	0.0132
signal transduction in response to DNA damage			3.03e-06	0.0145
apoptotic signaling pathway		7.85e-05	1.03e-09	0.015			0.0154		0.0433
regulation of execution phase of apoptosis		7.85e-05	1.03e-09	0.015			0.0154		0.0433
regulation of multicellular organismal process	6.44e-20	0.013	3.86e-05	0.0037			1.81e-05		0.0359
cellular protein metabolic process		1.07e-163	4.36e-33	9.11e-06			4.03e-06	1.29e-12	2.05e-08	0.0002
execution phase of apoptosis		4.99e-05	5.7e-10	0.0155	0.0256		0.0261
rRNA metabolic process		3.46e-14	0.0061					1.54e-12
DNA duplex unwinding			4.32e-05						0.0007	0.0002
positive regulation of kinase activity		0.0213	2.5e-06	0.0159			0.0406		0.0025
positive regulation of cysteine-type endopeptidase activity involved in apoptotic process		0.0364	0.0013	0.0159
regulation of cell shape		0.0364	0.0013	0.0159					0.0132
muscle tissue development	0.0099			0.0159
carboxylic acid biosynthetic process		0.0335	5.47e-19		4.4e-18	6.29e-10
cell part morphogenesis	7.01e-08			0.0164
secretion by cell	2.69e-16			0.0168			0.0211		0.0141
positive regulation of protein complex assembly		0.001	0.0102	0.0168
plasma membrane organization			0.0024	0.0168			0.0256
vesicle-mediated transport		4.06e-35	0.0004	0.0173			0.0377		3.78e-06
negative regulation of sequence-specific DNA binding transcription factor activity		0.0135	0.0005				1.81e-05
regulation of defense response			0.0001			0.0333	1.89e-05	0.0249
regulation of inflammatory response	0.0495		0.0019				2.03e-05
anterior/posterior pattern specification	3.13e-08			0.0177
transforming growth factor beta receptor signaling pathway		0.0061	0.0289	0.0177			0.0457
DNA repair		2.77e-17	4.01e-24						0.0008	1.37e-42
positive regulation of protein modification process		3.33e-11	2.42e-07	0.0179			0.0088		0.0004
defense response	2.15e-07		0.0006		0.003	0.0012	2.13e-05
regulation of cell-cell adhesion involved in gastrulation							2.24e-05
apoptotic mitochondrial changes			0.0019	0.0179
regulation of heterotypic cell-cell adhesion							2.24e-05
regulation of neuron differentiation	8.46e-08			0.0182
blood vessel morphogenesis		0.0321	1.29e-05				2.28e-05
morphogenesis of an epithelium	0.0142	2.69e-05		0.0182					0.0318
positive regulation of transcription, DNA-dependent		7.85e-17	1.17e-07	0.0011			2.42e-05	8.49e-05
tube morphogenesis		1.42e-05		0.0186			0.0318
positive regulation of cysteine-type endopeptidase activity		0.034	0.0019	0.0186
striated muscle tissue development	0.0061		0.0476	0.0186
organ morphogenesis	2.13e-17			0.0197
cell projection morphogenesis	3.42e-09			0.0201
release of cytochrome c from mitochondria			0.0019	0.0201			0.0322
negative regulation of apoptotic process		2.98e-05	5.47e-10				2.61e-05		0.0344
lipid modification		0.0026	1.42e-09	0.0211		1.43e-08
monocarboxylic acid catabolic process			6.59e-08		0.0047	3.22e-08
positive regulation of transferase activity		0.0041	4.91e-06	0.022			0.0274		0.0035
negative regulation of translation		0.0264	0.0001	0.022
DNA damage response, signal transduction by p53 class mediator resulting in transcription of p21 class mediator			0.0019	0.0223
neural tube development		0.0004		0.0228
regulation of cellular protein metabolic process		5.96e-33	4.75e-17	0.002			3e-05	0.0001	0.0002
protein metabolic process		5.35e-153	2.05e-31	0.0001			8.41e-06	4.43e-10	1.12e-07	0.0018
cytokine-mediated signaling pathway			9e-08			0.0012	3.22e-05
DNA damage response, signal transduction by p53 class mediator			3.55e-05	0.0235
positive regulation of release of cytochrome c from mitochondria			0.003	0.0235
embryonic morphogenesis	3.7e-08	0.0061		0.0239
posttranscriptional regulation of gene expression		2.18e-10	1.61e-09				3.32e-05	0.0004	0.0067
cell fate commitment	3.78e-11			0.0249
positive regulation of phosphorylation		1.09e-06	6.93e-05	0.0253					0.0013
insulin receptor signaling pathway		0.0207	2.22e-05	0.0253			0.0014		9.41e-05
cell-cell adhesion involved in gastrulation			0.0317				3.32e-05
heterotypic cell-cell adhesion							3.32e-05
negative regulation of programmed cell death		3.57e-05	3.66e-10				3.34e-05		0.0268
nucleobase-containing small molecule metabolic process		4.24e-14	5.73e-23		2.52e-05	0.0053	6.18e-05		0.0009	1.1e-05
cellular lipid catabolic process			2.81e-11		2.24e-05	3.36e-07
positive regulation of phosphate metabolic process		1.35e-05	0.0002	0.0258			0.0084		0.0025
positive regulation of phosphorus metabolic process		1.35e-05	0.0002	0.0258			0.0084		0.0025
regulation of localization	2.27e-12		1.84e-10	4.54e-05			4e-05		0.0013
positive regulation of endopeptidase activity		0.0202	0.0007	0.0267
cholesterol transport		0.0385	0.0005			4.79e-07
central nervous system development	1.84e-07			0.0272
tissue morphogenesis	4.69e-05	9.68e-05		0.0272					0.0374
regulation of cholesterol biosynthetic process			0.004	0.0272	0.0338
regulation of protein homooligomerization			0.004	0.0272
common-partner SMAD protein phosphorylation			0.0092	0.0278
maintenance of DNA repeat elements			0.0092	0.0278
DNA integrity checkpoint			2.46e-10						0.0012	2.2e-08
positive regulation of protein kinase activity			1.49e-05	0.0287					0.0025
small GTPase mediated signal transduction		1.03e-13	5.38e-08	6.86e-05			4e-05		0.0043
cellular response to biotic stimulus							4.27e-05
regulation of intracellular protein kinase cascade		8.19e-08	3.44e-10	0.0011			4.86e-05		0.006
cell-cell junction organization		0.0009	0.0226	0.0298
mRNA splicing, via spliceosome		3.43e-07	0.004					7.43e-10
positive regulation of cellular protein metabolic process		9.28e-16	1.66e-08	0.0301			0.0014		0.0006
cellular response to lipopolysaccharide							4.86e-05
regulation of transmembrane receptor protein serine/threonine kinase signaling pathway		0.0002		0.031
neurogenesis	5.7e-20			0.0311
induction of apoptosis		7.85e-05	4.14e-06	0.0311			0.0349
interleukin-1-mediated signaling pathway			0.0136				4.86e-05
regulation of cell projection assembly			0.0084	0.0311
intracellular receptor mediated signaling pathway		2.76e-06	0.0007	0.032
organic acid biosynthetic process		0.0335	5.47e-19		4.4e-18	6.29e-10
sphingomyelin metabolic process			0.0079	0.0322
DNA-dependent DNA replication			1.85e-16						0.0013	1e-18
macroautophagy		0.001	0.0141	0.0326
multi-organism process			0.017		0.0361		4.86e-05
negative regulation of heterotypic cell-cell adhesion			0.0223				5e-05
regulation of neurogenesis	2.88e-07			0.0331
induction of programmed cell death		2.85e-05	6.44e-06	0.0331			0.036
regulation of protein transport		0.0119	3.66e-05	0.0331				0.0191	0.012
positive regulation of protein metabolic process		2.51e-16	3.29e-10				5.69e-05		0.0006
regulation of phosphorylation		2.62e-11	9.2e-14	0.0006			5.86e-05		5.95e-05
negative regulation of peptidase activity			0.0129			0.007	6.18e-05
blood vessel development		0.0093	1.77e-06	0.0182			6.76e-05
cytoskeleton-dependent intracellular transport		1.44e-05		0.035
microtubule-based transport		1.44e-05		0.035
negative regulation of hormone secretion	4.87e-05			0.035
DNA geometric change			6.02e-05						0.0013	5.77e-05
regulation of dephosphorylation		0.0061		0.0358
regulation of purine nucleotide metabolic process			0.0051				7e-05		0.0076
small molecule catabolic process			5.15e-24		1.09e-17	3.1e-12
homeostatic process	0.0099	0.0004	2e-09		0.0039		7.41e-05		0.0444
positive regulation of mitochondrion organization			0.0046	0.0364
urogenital system development	0.008			0.0367
generation of neurons	2.51e-20			0.0375
negative regulation of response to cytokine stimulus			6.02e-05				7.87e-05
regulation of neuron projection development	0.0011			0.0375
cellular response to molecule of bacterial origin							8.53e-05
protein ubiquitination involved in ubiquitin-dependent protein catabolic process			3.04e-05	0.0378				0.0388	0.0096
regulation of nucleotide metabolic process		0.0437	0.004				8.61e-05		0.0084
single-organism catabolic process			1.94e-24		1.27e-17	3.86e-13
response to stimulus	7.31e-120		1.69e-05	0.0092			0.0001		0.0268
RNA splicing, via transesterification reactions with bulged adenosine as nucleophile		3.43e-07	0.004					7.43e-10
sphingomyelin biosynthetic process			0.0024	0.0391
endosome to lysosome transport		0.0087		0.0396
mammary gland development			0.003	0.0396
vasculature development		0.0061	7.35e-07	0.0092			0.0001
renal system development	0.0071			0.0398
neuron projection development	1.53e-13			0.0414
positive regulation of peptidase activity			9.43e-05	0.0417
regulation of apoptotic signaling pathway		0.0026	2.67e-05	0.0425					0.0341
sterol transport		0.0385	0.0005			4.79e-07
chylomicron remnant clearance			0.0001			5.86e-07
carboxylic acid transport	0.0051		0.0046				0.0001
peptide secretion	7.82e-06			0.0291			0.0002
extrinsic apoptotic signaling pathway			2.04e-05	0.0438					0.0359
carboxylic acid catabolic process			1.63e-22		1.88e-17	9.04e-12	0.0473
nucleoside metabolic process		5.16e-18	2.79e-16			0.035	0.0008		0.0014	7.7e-06
neuron differentiation	2.92e-21			0.0472
positive regulation of cell death		1.79e-07	1.77e-09	0.0362			0.0002
regulation of actin filament polymerization		0.0018		0.0475
ion homeostasis	1.25e-16			0.0478
DNA conformation change			2.21e-09						0.0014	3.64e-16
regulation of extrinsic apoptotic signaling pathway			0.0046	0.0487					0.0407
G-protein coupled receptor signaling pathway	0
cell surface receptor signaling pathway	9.82e-267
sensory perception	9.82e-267
neurological system process	3.27e-266
system process	5.18e-262
sensory perception of chemical stimulus	5.57e-238
sensory perception of smell	3.88e-223
purine-containing compound metabolic process		2.69e-12	5.81e-13				0.0002		0.006	0.0008
positive regulation of lipid catabolic process			1.1e-06				0.0002
cellular component assembly at cellular level		7.71e-20	1.16e-17	0.0003				0.0044	0.0025	5.74e-12
organophosphate catabolic process		2.15e-13	1.37e-16	0.0059		0.0455	0.0251		0.0025	2.51e-05
response to stress		4.12e-20	6.13e-41	0.0179	0.0003	0.0046	1.47e-07	5.79e-05	0.0025	2.7e-13
organic acid catabolic process			1.63e-22		1.88e-17	9.04e-12	0.0473
ribonucleoside metabolic process		8.94e-18	2.26e-14				0.004		0.0025	1.99e-05
ribose phosphate metabolic process		1.03e-16	8.72e-14				0.0101		0.0025	4.1e-05
regulation of mitotic cell cycle		0.0002	4.61e-11				0.035		0.0025	5.74e-12
macromolecular complex subunit organization		2.25e-21	1.18e-24	0.0065		0.0276		1.1e-05	0.0035	4.36e-07
nucleoside phosphate metabolic process		4.02e-14	3.2e-19		0.0001		0.0001		0.0035	1.79e-05
regulation of DNA metabolic process		2.11e-06	2.05e-06					0.0293	0.0035	7.45e-07
cellular modified amino acid metabolic process			1.19e-17		3.58e-17	5.59e-08
lipid biosynthetic process		0.0034	1e-26	3.98e-05	5.14e-16	2.07e-10
cellular amino acid catabolic process			9.33e-16		6.67e-16	1.98e-06
RNA splicing, via transesterification reactions		1.58e-07	0.0051					9.28e-10
nucleotide metabolic process		4.27e-14	1.69e-18		0.0002		9.66e-05		0.0043	2.43e-05
nuclear transport		1.89e-08	4.85e-10					1.68e-09	0.0043	0.0321
nucleocytoplasmic transport		1.59e-08	4.37e-10					4.08e-09	0.0035	0.0281
RNA localization		0.0018	3.73e-09					8.12e-09		0.0054
ribonucleotide metabolic process		3.06e-17	1.19e-12				0.0167		0.0043	3.23e-05
cell cycle checkpoint		0.0441	5.93e-14						0.0043	3.55e-17
purine ribonucleoside metabolic process		1.58e-16	2.56e-14				0.003		0.0052	1.06e-05
intracellular transport		3.03e-53	5.54e-13	0.0004				9.26e-09	0.0004
steroid metabolic process			4.38e-20	0.0092	1.55e-15	3.86e-13
alpha-amino acid metabolic process			7.38e-20		2.98e-15	4.05e-11	0.0406
establishment of RNA localization		0.0041	3.31e-09					1.51e-08	0.0418	0.01
cell-cell signaling	3.89e-40
nucleic acid transport		0.0041	3.31e-09					1.51e-08	0.0418	0.01
purine nucleoside metabolic process		8.82e-17	1.29e-14				0.003		0.006	5.84e-06
microtubule cytoskeleton organization			9.6e-25					0.0342	0.0067	1.75e-38
nucleoside phosphate catabolic process		4.43e-14	1.49e-13				0.0127		0.0091	6.19e-06
regulation of ion transport	2.11e-37
RNA transport		0.0041	3.31e-09					1.51e-08	0.0418	0.01
mRNA transport		0.0364	2.17e-09					5.59e-08	0.0243	0.0033
triglyceride-rich lipoprotein particle clearance			0.0001			5.86e-07
macromolecule localization		8.02e-64	1.28e-24	0.0002		0.0211	0.0006	9.26e-08	2.73e-06	0.0033
nucleobase-containing compound transport		0.0018	5.07e-10					1.64e-07	0.021	0.0169
cellular amide metabolic process			4.8e-15		3.86e-13	0.003
cellular macromolecule catabolic process		2.32e-40	1.43e-10					2.66e-07	0.022	0.0081
protein transport		3.93e-57	1.17e-12	0.0072			0.0301	4.84e-07	1.32e-05
intracellular protein transport		1.1e-33	6.55e-07					0.0025	0.0011
macromolecule catabolic process		1.28e-44	5.96e-13				0.0245	6.77e-07	0.0107	0.0255
synaptic transmission	4.85e-32
glutathione metabolic process			1.94e-11		2e-12
establishment of protein localization		2.6e-57	2.42e-14	0.0006			0.0136	1.47e-06	3.15e-06
regulation of ion transmembrane transport	2.17e-31
covalent chromatin modification		3.94e-30	0.0003					0.0368	0.0227	0.0446
protein localization		1.17e-60	4.26e-19	0.0011			0.0088	1.55e-06	1.78e-06	0.0008
protein ubiquitination		2.15e-29	1.78e-10					0.0025	0.0013	0.0047
nuclear export		0.0018	4.39e-06					1.86e-06	0.0355
multicellular organismal signaling	6.37e-29
carbohydrate derivative metabolic process		2.04e-28	5.78e-24		0.0062		4.48e-05		3.28e-06	5.75e-06
transmission of nerve impulse	4.04e-28
cation transport	1.34e-27
purine-containing compound catabolic process		8.92e-14	1.1e-12				0.0088		0.0096	4.63e-06
DNA damage checkpoint			1.45e-09						0.0096	4.85e-08
metal ion transport	1.02e-26
positive regulation of macromolecule biosynthetic process		1.1e-18	1.31e-08	0.0051			5.72e-05	4.32e-06	0.0475
peptide metabolic process			6.38e-10		2e-12
regulation of cell cycle process		1.92e-06	1.86e-18					0.0377	0.0099	1.4e-25
purine ribonucleotide metabolic process		1.69e-16	1.79e-12				0.0146		0.0107	2.11e-05
acyl-CoA metabolic process			9.45e-15		2.54e-12	0.0003			0.0137
thioester metabolic process			9.45e-15		2.54e-12	0.0003			0.0137
terpenoid metabolic process			1.2e-08		7.85e-12
maturation of 5.8S rRNA			0.0162					8.14e-06
organelle fission		2.96e-05	9.45e-35						0.012	2.15e-74
positive regulation of RNA metabolic process		1.92e-18	7.01e-08	0.002			1.89e-05	8.54e-06
regulation of cell cycle arrest		0.0369	2.1e-16					0.0256	0.0127	6.53e-17
alpha-amino acid catabolic process			3.02e-14		9.52e-12	4.79e-07	0.0482
acetyl-CoA metabolic process			1.3e-11		1.1e-11	0.0039
mitosis		0.0002	3.66e-34						0.0132	1.05e-76
regulation of response to external stimulus	0.0006		3.83e-06		0.0096	0.0424	0.0002
monocarboxylic acid biosynthetic process			3.28e-12		1.15e-11	1.64e-10
sulfur compound metabolic process			9.86e-13		6.93e-11	6.38e-06
proteolysis		3.52e-22	0.0223
cofactor biosynthetic process			3.35e-15		8.18e-11	0.0244	0.0113
protein modification by small protein conjugation or removal		8.45e-44	3.23e-09					8.73e-06	0.0067	0.0342
angiogenesis			4e-05				0.0002
tRNA metabolic process		4.28e-20	0.0252					2.36e-05
nuclear division		0.0002	3.66e-34						0.0132	1.05e-76
potassium ion transport	1.18e-20
cellular macromolecule localization		3.6e-35	1.99e-15	0.0155			0.0299	2.6e-05	6.24e-05	0.0002
response to pheromone	3.33e-20
ribonucleoprotein complex subunit organization		1.22e-09	0.0467					3.36e-05
vitamin metabolic process			2.48e-09		8.84e-11					0.0419
nucleobase-containing compound catabolic process		1.93e-19	1.47e-18				0.0081	0.0013	0.0132	1.11e-07
cellular nitrogen compound catabolic process		4.2e-17	1.64e-23		0.0069	0.0166	0.004	0.001	0.0147	1.11e-07
purine nucleotide catabolic process		1.27e-13	3.62e-12				0.0081		0.0147	8.21e-06
neuropeptide signaling pathway	4.16e-19
isoprenoid metabolic process			2.75e-09		1.05e-10					0.0238
monosaccharide metabolic process		0.0048	1.1e-13		1.61e-10	0.0053	0.0007
heterocycle catabolic process		9.87e-17	7.72e-24		0.0008	0.0305	0.0077	0.0011	0.016	1.34e-07
cellular potassium ion transport	1.38e-18
neuron development	1.38e-18
potassium ion transmembrane transport	1.38e-18
M phase of mitotic cell cycle		0.0005	3.12e-34						0.0173	5.56e-77
aromatic compound catabolic process		2.6e-17	1.37e-24		0.0005	0.0053	0.0084	0.0013	0.0179	4.49e-07
monovalent inorganic cation transport	8.55e-18
coenzyme biosynthetic process			1.03e-11		2.35e-10	0.0305	0.036
cellular macromolecular complex subunit organization		3.11e-19	6.17e-10					0.0004	0.0187	2.94e-08
nucleotide catabolic process		2.75e-14	1.1e-12				0.0103		0.0197	1.78e-05
methylation		3.84e-14	6.47e-06					3.99e-05
guanosine-containing compound metabolic process		7.23e-12	1.1e-05				0.0357		0.0206	0.0025
dicarboxylic acid metabolic process			2.54e-10		2.96e-10					0.0311
nucleoside triphosphate catabolic process		8.48e-13	2.54e-12				0.0291		0.0211	6.53e-07
nucleoside triphosphate metabolic process		2.42e-15	7.25e-12				0.0116		0.022	2.03e-06
protein complex subunit organization		3.69e-13	5.24e-20	0.0011	0.014			0.0044	0.0224	1.57e-06
organic cyclic compound catabolic process		1.11e-15	7.1e-27		1.2e-05	0.0012	0.0106	0.0025	0.0227	3.7e-08
regulation of organelle organization		2.21e-11	1.08e-08	0.0159					0.0243	2.17e-08
peptidyl-lysine modification		3.7e-17	0.0092
regulation of transmembrane transport	4.43e-17
ribonucleoside triphosphate metabolic process		6.97e-15	5.66e-11				0.0167		0.0265	1.14e-05
calcium ion homeostasis	6.1e-17
protein-DNA complex subunit organization		0.0006	0.0267						0.0265	0.0061
calcium ion transport	7.11e-17
lipid storage		0.0026	0.0013		0.0261		0.0002
GTP metabolic process		5.76e-11	1.21e-05						0.0271	0.0018
purine ribonucleoside triphosphate catabolic process		3.7e-13	2.85e-11				0.0256		0.0279	2.21e-06
positive regulation of mitotic cell cycle			0.0019						0.0279	0.0054
macromolecular complex assembly		2.61e-19	4.72e-22	0.002	0.0233			3.07e-05	0.0283	4.96e-06
peptidyl-amino acid modification		1.27e-16	1.84e-08					0.0127	9.69e-06
ribonucleoside triphosphate catabolic process		4.71e-13	1.69e-11				0.0258		0.0283	2.35e-06
purine nucleoside triphosphate catabolic process		2.07e-13	1.48e-11				0.0265		0.0298	1.19e-06
purine ribonucleotide catabolic process		7.07e-14	2.19e-11				0.0274		0.0311	3.11e-06
ribonucleotide catabolic process		8.92e-14	2.67e-11				0.0278		0.0314	3.27e-06
regulation of neurological system process	1.97e-16
regulation of synaptic transmission	2.38e-16
organic acid transport	0.0051		0.0035				0.0002
negative regulation of organelle organization		0.0005	0.0019						0.0318	0.0041
purine nucleoside catabolic process		5.3e-14	1.58e-11				0.0282		0.032	1.47e-06
tRNA processing		3.87e-16
response to lipopolysaccharide							0.0002
cellular calcium ion homeostasis	5.94e-16
cellular respiration			4.05e-07		2.96e-10
axon guidance	1.31e-15
endosomal transport		1.81e-15							0.0184
purine ribonucleoside catabolic process		5.3e-14	1.58e-11				0.0282		0.032	1.47e-06
taxis	2.42e-15
response to molecule of bacterial origin							0.0002
internal protein amino acid acetylation		3.04e-15
organonitrogen compound biosynthetic process		0.0119	7.92e-13		8.71e-10	0.0356	8.72e-06
cell cycle arrest		0.0074	1.54e-17	0.014				0.0199	0.0342	6.53e-17
chemotaxis	3.93e-15
regulation of transmission of nerve impulse	4.43e-15
axonogenesis	4.79e-15
alcohol metabolic process			7.44e-17	1.13e-05	9.41e-10	0.0001
cell morphogenesis involved in neuron differentiation	5.25e-15
internal peptidyl-lysine acetylation		5.57e-15
metal ion homeostasis	6.25e-15
protein folding		6.26e-15	0.004						0.0035
M phase		0.001	7.5e-34						0.0344	3.47e-89
histone acetylation		7.42e-15
peptidyl-lysine acetylation		7.57e-15
divalent inorganic cation homeostasis	9.18e-15
embryonic organ morphogenesis	9.18e-15
diterpenoid metabolic process			1.57e-06		1.08e-09
retinoid metabolic process			1.57e-06		1.08e-09
sterol metabolic process			5.08e-15	0.0011	1.76e-09	2.31e-06
protein localization to organelle		1.02e-17	6.24e-09					8.62e-05	0.0005	0.0461
carbohydrate metabolic process		4.79e-06	1.15e-14		2.25e-09		0.0008		0.022
regulation of peptidase activity			5.2e-06			0.0084	0.0003
cytosolic calcium ion homeostasis	2.72e-14
ribonucleoside catabolic process		3.8e-14	2.05e-11				0.0305		0.0344	1.89e-06
regulation of interphase of mitotic cell cycle		0.034	1.53e-06						0.0347	0.0009
nucleoside catabolic process		2.83e-14	1.48e-11				0.0311		0.0359	2.1e-06
cholesterol metabolic process			1.02e-12		3.44e-09	1.24e-06
ribonucleoprotein complex assembly		9.85e-09	0.0462					8.93e-05
GTP catabolic process		5.25e-11	1.51e-05				0.0461		0.0359	0.0025
positive regulation of I-kappaB kinase/NF-kappaB cascade		0.0385	1.74e-05					9.02e-05
nucleotide-excision repair, DNA gap filling			0.0024						0.0359	0.0047
sensory perception of light stimulus	5e-14
visual perception	5e-14
purine ribonucleoside triphosphate metabolic process		3.37e-15	2.51e-10				0.0159		0.0374	1e-05
guanosine-containing compound catabolic process		2.2e-11	1.34e-05				0.0483		0.0382	0.0009
negative regulation of DNA recombination			0.0007						0.0384	0.0151
cellular divalent inorganic cation homeostasis	5.35e-14
feeding behavior	5.38e-14
negative regulation of endopeptidase activity		0.0018	0.0391				0.0003
translational initiation		5.49e-11						0.0001
protein acetylation		6.74e-14	0.0317
protein complex assembly		6.4e-12	1.49e-19	0.0007	0.0069			0.0044	0.0387	5.7e-06
protein modification by small protein removal		8.54e-14
double-strand break repair		2.2e-05	4.14e-09						0.0387	4.49e-17
protein complex biogenesis		4.18e-12	1.83e-19	0.0007	0.0069			0.0044	0.0394	5.84e-06
carbohydrate derivative catabolic process		8.38e-17	2.05e-12	0.047			0.0403		0.0399	1.64e-06
calcium ion transmembrane transport	9.74e-14
microtubule organizing center organization			5.42e-15					0.0264	0.0399	1.03e-17
insulin secretion	0.0028			0.0076			0.0004
response to xenobiotic stimulus			6.35e-07		3.44e-09	0.0003
DNA packaging			1.45e-05						0.0402	3.77e-12
elevation of cytosolic calcium ion concentration	1.72e-13
cellular metal ion homeostasis	1.85e-13
positive regulation of GTPase activity			0.0079						0.0402	0.0356
peptide transport	2.77e-06			0.0472			0.0004
DNA recombination		0.0001	1.54e-09						0.0407	9.05e-21
acylglycerol metabolic process			2.4e-13		1.1e-06	9.94e-07	0.0391
energy derivation by oxidation of organic compounds		0.0026	2.75e-07		3.95e-09
purine nucleoside triphosphate metabolic process		3.49e-16	2.31e-10				0.0177		0.0418	6.11e-06
S phase			8.61e-09						0.0442	1.71e-05
mitotic cell cycle checkpoint			2.05e-06						0.0444	4.21e-07
response to external stimulus	2.79e-11		1.69e-06		0.0128		0.0004
regulation of sequence-specific DNA binding transcription factor activity		2.42e-05	0.0095				0.0004
steroid biosynthetic process			1.2e-11	0.0044	5.24e-09	9.2e-06
negative regulation of DNA metabolic process		0.0413	0.0002						0.0444	0.0018
neutral lipid metabolic process			8.92e-13		1.53e-06	1.24e-06	0.0415
fatty acid biosynthetic process			6.41e-11	0.0458	9.24e-09	1.17e-07
pyridine nucleotide metabolic process			8.1e-11		1.21e-08		0.0482
G-protein coupled receptor signaling pathway, coupled to cyclic nucleotide second messenger	1.19e-12
protein acylation		1.82e-12
cellular response to xenobiotic stimulus			4.37e-07		1.58e-08	0.0002
xenobiotic metabolic process			4.37e-07		1.58e-08	0.0002
detection of stimulus	2.2e-12
neuron projection morphogenesis	2.27e-12
sensory organ development	2.42e-12
adenylate cyclase-modulating G-protein coupled receptor signaling pathway	3.28e-12
carbohydrate catabolic process			1.45e-08		2.26e-08		0.0303
negative regulation of cell cycle		0.0003	1.8e-18	0.0029				0.0157	0.0475	1.32e-15
regulation of response to cytokine stimulus			5.4e-05				0.0004
regulation of cytoskeleton organization		0.0048	3.18e-06	0.0072						1.21e-06
regulation of cellular response to stress		2.66e-07	6e-08	0.0258				0.0252		0.0164
intrinsic apoptotic signaling pathway in response to DNA damage response			0.0002	0.0326						0.0238
carbohydrate derivative biosynthetic process		7.6e-12	7.44e-07				0.0065		0.0025
reactive oxygen species metabolic process			2.83e-08		3.44e-08					0.0295
positive regulation of transmission of nerve impulse	8.2e-12
divalent inorganic cation transport	8.83e-12
multicellular organismal response to stress	8.83e-12
organophosphate metabolic process		1.63e-16	1.17e-32	4.72e-07	3.86e-08	0.007	6.51e-05		0.0007	0.0002
divalent metal ion transport	9.52e-12
pyridine-containing compound metabolic process			1.34e-11		3.97e-08
nicotinamide nucleotide metabolic process			3.45e-10		5.21e-08		0.0421
single-organism carbohydrate catabolic process			2.22e-08		1.03e-07		0.0281
cellular protein complex assembly		6.16e-09	3.83e-07	0.0354						4.76e-06
regulation of ligase activity			0.0003	0.0487			0.0399			0.0286
neuron-neuron synaptic transmission	1.69e-11
chromosome segregation			3.38e-22							9.44e-43
negative regulation of cytokine-mediated signaling pathway			0.0007				0.0004
microtubule-based process		0.0067	3.48e-20							2.68e-38
spindle organization			7.25e-15							6.99e-27
cyclic nucleotide metabolic process	2.56e-11
aerobic respiration			3.77e-06		1.05e-07
positive regulation of apoptotic process		2.23e-07	1.62e-09	0.0232			0.0005
fatty acid oxidation			1.51e-07		0.0347	1.98e-06
centrosome organization			1.15e-14					0.0157		9.82e-18
peptide hormone secretion	1.02e-05			0.0235			0.0005
cellular macromolecular complex assembly		1.28e-17	8.19e-09					0.0009		2.47e-06
RNA catabolic process		1.05e-05	0.0007					0.0001
M phase of meiotic cell cycle			0.0003							3.2e-17
meiosis			0.0003							3.2e-17
lipopolysaccharide-mediated signaling pathway			0.003				0.0005
organic anion transport	0.001		0.0013		0.0197		0.0005
embryonic skeletal system morphogenesis	7.45e-11
positive regulation of neurological system process	7.98e-11
endocytosis		8.05e-11	0.003				0.0098		0.0007
oxidoreduction coenzyme metabolic process			1.84e-09		1.2e-07
protein homotetramerization			1.91e-06		1.35e-07
cAMP metabolic process	1.03e-10
organonitrogen compound catabolic process		7.44e-13	2.73e-23		1.45e-07	4.25e-05	0.003			3.23e-05
central nervous system neuron differentiation	1.52e-10
neurotransmitter transport	1.55e-10
positive regulation of synaptic transmission	1.71e-10
meiotic cell cycle			0.0002							9.92e-17
protein deubiquitination		2.13e-10
sequestering of triglyceride			0.0006				0.0005
cation homeostasis	2.2e-10
sexual reproduction	2.28e-10
cellular cation homeostasis	2.39e-10
detection of stimulus involved in sensory perception	2.42e-10
protein polyubiquitination		1.68e-16	0.0133							0.0105
xenobiotic catabolic process			1.33e-05		3.69e-07	0.0478
ear morphogenesis	2.66e-10
nitrogen compound transport	0.0003		6.17e-06	0.0206			0.0006
regulation of microtubule cytoskeleton organization			2.1e-08							2.84e-14
vitamin A metabolic process			4.09e-05		4.03e-07
tricarboxylic acid cycle			2.01e-05		4.44e-07
positive regulation of programmed cell death		8.88e-08	3.86e-09	0.0255			0.0006
amino acid activation		1.52e-05	0.0071					0.0001
sulfur amino acid metabolic process			0.0002		0.0096	2.02e-06
amide transport	5.44e-07			0.0338			0.0006
tRNA aminoacylation		1.52e-05	0.0071					0.0001
translation		1.32e-49	0.004					0.0002
glutamate receptor signaling pathway	5e-10
embryonic organ development	5.06e-10
modification-dependent macromolecule catabolic process		2.01e-34	1.71e-05					0.0002	0.0328
negative regulation of protein phosphorylation		0.001	1.01e-06				0.0006		0.0227
inner ear morphogenesis	6.99e-10
protein modification by small protein conjugation		3.49e-32	1.04e-10					0.0002	0.0035	0.0081
nucleolus organization			0.0294					0.0002
defense response to bacterium	7.7e-10
mitotic sister chromatid segregation			4.37e-07							5.18e-14
sensory perception of mechanical stimulus	8.12e-10
muscle contraction	8.19e-10
ubiquitin-dependent protein catabolic process		4.11e-34	7.73e-05					0.0003	0.0268
sensory perception of taste	1.04e-09
ear development	1.05e-09
sister chromatid segregation			1.52e-07					0.036		8.92e-14
hexose metabolic process		0.0018	2.64e-11		4.53e-07	0.0215	0.0025
NADP metabolic process			3.72e-07		4.76e-07	0.0417
mRNA catabolic process		2.37e-07	0.0099					0.0003
mitotic spindle organization			1.17e-07							1.01e-13
protein alkylation		1.4e-09	0.021
protein methylation		1.4e-09	0.021
regulation of microtubule-based process			7.41e-08							2.12e-13
spindle assembly			2.18e-07							5.68e-13
embryonic skeletal system development	1.71e-09
acetyl-CoA catabolic process			6.51e-06		6.77e-07
negative regulation of protein modification process		3.75e-06	1.51e-06				0.0006		0.0171
regulation of triglyceride metabolic process			2.05e-06		0.0012		0.0006
I-kappaB kinase/NF-kappaB cascade		0.0074	1.61e-06				0.0025	0.0003
attachment of spindle microtubules to chromosome			3.88e-06							6.78e-12
inner ear development	2.5e-09
virus-host interaction		0.0243	0.0002			0.0478		0.0003
modification-dependent protein catabolic process		6.81e-34	1.95e-05					0.0004	0.0309
tRNA aminoacylation for protein translation		1.16e-05	0.0178					0.0004
sensory perception of pain	3.1e-09
single-organism carbohydrate metabolic process		4.5e-06	3.11e-13		7.75e-07		0.0014
sodium ion transmembrane transport	3.3e-09
chromatin modification		2.35e-32	1.34e-09	0.0051				0.0005	0.0025	0.0041
nuclear-transcribed mRNA catabolic process, nonsense-mediated decay		0.0018	0.0304					0.0005
RNA export from nucleus			0.0013					0.0005
regulation of smooth muscle cell proliferation			0.0004				0.0006
triglyceride metabolic process			8.96e-12		1.28e-06	2.39e-06	0.0265
negative regulation of cysteine-type endopeptidase activity			0.0129				0.0006
negative regulation of cellular catabolic process			6.55e-07			0.009		0.0007
regulation of RNA stability			0.0107			0.0161	0.0006
aromatic amino acid family catabolic process			1.54e-05		1.58e-06	0.007
cellular aldehyde metabolic process			3.52e-05		1.75e-06					0.0457
regulation of tumor necrosis factor production							0.0006
tumor necrosis factor production							0.0006
histone H4 acetylation		5.78e-09
membrane organization		5.86e-09	0.0263						0.0342
regulation of behavior	5.93e-09
ER-associated protein catabolic process		5.95e-09
cellular membrane organization		6.57e-09	0.0312
regulation of protein binding			5.48e-06	0.0232				0.0008
regulation of chromosome segregation			0.0002							1.37e-11
response to topologically incorrect protein		7.47e-09
purine nucleotide metabolic process		3.8e-12	3.48e-09				0.0007		0.0187	0.0018
chromosome condensation			0.0007							1.58e-11
cholesterol homeostasis		0.0124	8.09e-05			2.29e-06
maintenance of fidelity involved in DNA-dependent DNA replication			5.59e-05							1.74e-11
coenzyme catabolic process			7.22e-06		1.75e-06
G1/S transition of mitotic cell cycle		0.0232	9.52e-09				0.013		6.63e-05	0.0068
regulation of nucleocytoplasmic transport		0.0026	0.0007					0.0008	0.0179
pteridine-containing compound metabolic process			6.02e-05		2.12e-06
smooth muscle cell proliferation			0.0003				0.0007
regulation of membrane potential	1.57e-08
vitamin biosynthetic process			0.0003		2.12e-06
fat-soluble vitamin metabolic process			2.35e-05		2.38e-06					0.025
microtubule anchoring			4.37e-07							2.29e-11
tricarboxylic acid metabolic process			1.98e-07		2.82e-06
tumor necrosis factor superfamily cytokine production							0.0007
chemical homeostasis	3.63e-09		0.0001	0.0065	0.0118		0.0008
protein catabolic process		4.44e-42	2.49e-08				0.0265	0.0009	0.0114
regulation of lipid metabolic process			7.8e-12	0.0011	3.4e-06	0.0006	0.002		0.048
attachment of spindle microtubules to kinetochore			4.26e-06							3.88e-11
muscle system process	2.42e-08
centrosome cycle			7.72e-10					0.0055		6.13e-11
cell fate specification	2.43e-08
double-strand break repair via homologous recombination		0.0005	0.0006							2.02e-10
protein localization to nucleus		2.45e-08	2.85e-06					0.0044	0.0025
establishment of protein localization to organelle		2.7e-08
amine metabolic process			1.75e-08		3.58e-06	0.0007	0.0369
recombinational repair		0.0008	0.0007							2.94e-10
organelle assembly		0.0041	8.42e-07							7.75e-10
regulation of MAPK cascade		2.25e-05	5.92e-06	0.0118			0.0008		0.0206
regulation of neurotransmitter levels	3.06e-08
plasma lipoprotein particle organization			0.0003			2.42e-06	0.0322
MAPK cascade		0.0003	2.59e-06	0.015			0.0008		0.0141
skeletal system morphogenesis	3.38e-08
regulation of cell adhesion		0.0483	4.28e-05	0.0179			0.0008
organophosphate biosynthetic process		0.0061	5.91e-13	0.0008	4.6e-06		0.003		0.0341
regulation of calcium ion transport	3.63e-08
single organism reproductive process	1.05e-09		0.0001				0.0253			5.77e-05
protein deacylation		4.27e-08
response to unfolded protein		4.78e-08
macromolecule methylation		1.28e-09	0.0051					0.0335		0.0224
nuclear-transcribed mRNA catabolic process		2.3e-06	0.0102					0.0009
regulation of peptide hormone secretion	0.0002			0.0298			0.0008
glycoprotein metabolic process		5.93e-08
cytokinesis		1.04e-06	6.34e-05							1.51e-09
regulation of peptide secretion	0.0002			0.0334			0.0008
adult behavior	7.27e-08
cofactor catabolic process			3.42e-06		5.29e-06
spindle checkpoint			6.02e-05							2.19e-09
regulation of peptide transport	0.0002			0.0334			0.0008
sensory perception of sound	8.33e-08
regulation of chromosome organization		6.73e-09								0.0151
histone lysine methylation		8.88e-08
hormone secretion	3.47e-09						0.0008
locomotory behavior	9e-08
meiotic chromosome segregation			0.0013							8.07e-09
regulation of amine transport	9.2e-08
response to metal ion			3.27e-08		0.013		0.0008
immune system process	0.0233	5.44e-05	7.81e-08		0.0062		0.0008
neuron fate commitment	1.04e-07
cellular hormone metabolic process			2.34e-05		1.2e-05
detection of chemical stimulus involved in sensory perception	1.05e-07
cellular process involved in reproduction	0.0061		0.0013							1.68e-08
mRNA export from nucleus			0.0046					0.0009
positive regulation of protein catabolic process		1.23e-07	0.012				0.0008
fertilization	1.17e-07
response to inorganic substance			2.85e-07		0.0022		0.0008
negative regulation of phosphorylation		0.0005	1.09e-06				0.0008		0.0167
alpha-amino acid biosynthetic process			1.65e-06		1.88e-05	0.0364
single fertilization	1.44e-07
protein deacetylation		1.5e-07
protein-lipid complex subunit organization			0.0003			2.42e-06	0.0322
mitotic chromosome condensation			0.0019							2.27e-08
sterol homeostasis		0.0074	0.0001			2.47e-06
histone methylation		1.71e-07
cell cycle cytokinesis			0.0002							2.43e-08
positive regulation of triglyceride catabolic process			0.0006				0.0008
adenylate cyclase-activating G-protein coupled receptor signaling pathway	1.88e-07
blastocyst formation							0.0008
protein tetramerization			1.78e-06		2.44e-05	0.0461
positive regulation of organelle organization		2e-07	0.0102
glucose metabolic process		0.0099	4.7e-09		2.71e-05	0.0258	0.0008
cytokine biosynthetic process			0.0071				0.0008
sister chromatid cohesion			0.003							2.43e-08
proteolysis involved in cellular protein catabolic process		1.47e-36	2.58e-05					0.001	0.022
inorganic anion transport	2.41e-07
fear response	2.45e-07
ER to Golgi vesicle-mediated transport		2.54e-07
protein K48-linked ubiquitination		2.54e-07
cytokine metabolic process			0.0079				0.0008
cellular amino acid biosynthetic process			1.78e-06		3.25e-05	0.0417
synaptic transmission, glutamatergic	2.78e-07
replication fork processing			0.0007							2.9e-08
G2/M transition of mitotic cell cycle			0.0001							2.96e-08
response to bacterium	0.0201						0.0008
multicellular organism reproduction	2.91e-07		0.0102
multicellular organismal reproductive process	2.91e-07		0.0102
microtubule polymerization or depolymerization			5.39e-05							3.84e-08
tetrahydrobiopterin metabolic process			0.0007		4.19e-05
detection of external stimulus	3.49e-07
water-soluble vitamin metabolic process			2.65e-05		4.62e-05
cholesterol biosynthetic process			2e-09	0.0011	5.01e-05
branched-chain amino acid metabolic process			0.0001		9.83e-05
maintenance of protein location in cell		0.0159	4.81e-08					0.0341		1.21e-06
histone deacetylation		4.37e-07
monosaccharide catabolic process			9.36e-07		0.0001		0.0103
positive regulation of transmembrane receptor protein serine/threonine kinase signaling pathway		4.52e-07
regulation of heart rate	4.6e-07
regulation of metal ion transport	4.6e-07
lipid oxidation			1.6e-07		0.0428	2.55e-06
lipid catabolic process			4.75e-10		0.0002	4.81e-06	0.0098
ATP catabolic process		0.0093	6.07e-08							0.0004
skeletal system development	5.22e-07
response to biotic stimulus						0.0244	0.0008
triglyceride-rich lipoprotein particle remodeling			5.14e-05			4.81e-06	0.0357
regulation of cholesterol transport			0.0003			4.96e-06
gamete generation	6.2e-07
spermatogenesis	6.2e-07
response to other organism						0.028	0.0008
response to peptidoglycan			0.022				0.0008
positive regulation of protein import into nucleus, translocation								0.001
regulation of insulin secretion	0.0172		0.0345	0.0129			0.0014
drug transmembrane transport			0.0095		0.0001
maintenance of location in cell		0.0018	7.76e-08							1.19e-06
detection of chemical stimulus involved in sensory perception of taste	7.47e-07
neuron fate specification	7.47e-07
regulation of histone modification		7.63e-07
male gamete generation	7.95e-07
detection of chemical stimulus	8.12e-07
in utero embryonic development		1.96e-11	0.0002				0.0014			0.0111
meiosis I			0.016							8.5e-08
hormone transport	3.75e-09						0.0014
regulation of sterol transport			0.0003			4.96e-06
diencephalon development	8.88e-07
regulation of hormone secretion	1.77e-08						0.0014
hormone metabolic process			0.0001		0.0001
regulation of protein catabolic process		1.4e-06	8.55e-07				0.0014
regulation of endopeptidase activity		1.87e-05	0.0001				0.0014
regulation of muscle contraction	1.01e-06
macromolecular complex remodeling			0.0005			6.26e-06
response to glucose stimulus			0.0001				0.0014
response to hexose stimulus			0.0001				0.0014
chloride transport	1.24e-06
cell-cell adhesion	0.0002						0.0014
centrosome duplication			1.17e-06					0.0342		9.13e-08
histone H3-K4 methylation		1.38e-06
respiratory electron transport chain			0.0046		0.0001
intracellular steroid hormone receptor signaling pathway		1.45e-06
negative regulation of multicellular organismal process	0.0005		0.0003			0.0267	0.0014
muscle cell proliferation			0.0007				0.0014
establishment of organelle localization		0.0087	5.49e-05							1.11e-07
ribose phosphate biosynthetic process		0.0041	0.0001		0.0001
zinc ion transport			2.16e-05					0.0011
triglyceride biosynthetic process			0.0013		0.0001
response to radiation		0.0018	1.59e-07				0.0049			1.53e-06
maintenance of protein location		0.022	1.73e-07					0.0286		1.57e-06
microtubule-based movement			0.0089							2.36e-07
reproduction	4.93e-07		2.8e-07				0.0095			0.0002
protein homooligomerization			3.2e-09		0.0002
glutamine family amino acid metabolic process			1.59e-05		0.0002		0.0125
reproductive process	2.83e-07		2.84e-07				0.0142			0.0002
aromatic amino acid family metabolic process			0.0004		0.0002	0.0039
learning	1.78e-06
C21-steroid hormone metabolic process					0.0002
sensory perception of bitter taste	1.79e-06
ribosomal small subunit biogenesis		1.81e-06
regulation of mRNA processing		0.0018						0.0011
plasma lipoprotein particle remodeling			0.0005			6.26e-06
negative regulation of ion transport	0.0109						0.0014
protein-lipid complex remodeling			0.0005			6.26e-06
regulation of protein import into nucleus, translocation			0.0314					0.0011
positive regulation of defense response							0.0014	0.0388
short-chain fatty acid metabolic process			0.0099		0.0002
regulation of lipid biosynthetic process			3.37e-08	0.0065	0.0003				0.0141
protein autophosphorylation		2.26e-06	6.23e-05				0.0242		0.0014
fatty acid catabolic process			1.99e-06			7.21e-06
cellular protein catabolic process		2.78e-37	1.21e-05					0.0013	0.0271
detection of abiotic stimulus	2.32e-06
androgen receptor signaling pathway		2.38e-06
transmembrane transport	1.43e-14		1.3e-06		0.0003		0.0081
regulation of cytokine biosynthetic process	0.0241						0.0014
negative regulation of cholesterol transport			0.0462			7.29e-06
negative regulation of sterol transport			0.0462			7.29e-06
lipid localization		0.0135	1.71e-05			7.95e-06	0.002
S phase of mitotic cell cycle			3.11e-07							0.0033
regulation of cytokine-mediated signaling pathway			0.0019				0.0014
mitotic anaphase			0.0024							5.14e-07
kinetochore organization			0.0019							8.3e-07
behavioral defense response	3.13e-06
cellular biogenic amine metabolic process			7.69e-08		0.0003	0.0111	0.045
protein targeting		1.25e-14	2.85e-06					0.0013	0.0091
positive regulation of protein phosphorylation		3.45e-06	0.0002						0.0007
second-messenger-mediated signaling	3.45e-06
regulation of gastrulation							0.0014
regulation of organic acid transport	0.0195						0.0014
protein localization to chromosome			0.003							1.32e-06
negative regulation of cellular protein metabolic process		7.53e-09	6.55e-10	0.0177			0.002	0.0082	0.0192
cellular homeostasis	5.7e-08		0.0051				0.002
response to abiotic stimulus		0.0433	1.65e-05				0.002			0.0025
lipid transport		0.0413	0.0007	0.0429		8.73e-06	0.0336
positive regulation of DNA metabolic process		4.4e-06
mitochondrial RNA metabolic process		4.44e-06
response to monosaccharide stimulus			0.0002				0.002
interaction with host		0.0061	0.0013					0.0013
response to UV		0.0067	1.7e-06							0.0018
regulation of triglyceride catabolic process			0.0007				0.002
positive regulation of cell cycle cytokinesis			0.0203							1.73e-06
regulation of attachment of spindle microtubules to kinetochore			0.0079							1.73e-06
regulation of translational initiation		0.0074	0.0248					0.0013
regulation of translation		4.9e-10	0.0006				0.035	0.0025
organophosphate ester transport			0.0007			2.13e-05
cholesterol efflux			0.0007			2.35e-05
glycerolipid metabolic process		8.88e-07	5.23e-12	0.0435	0.0001	3.18e-05			0.0306
viral reproductive process		0.0007	0.0003					0.0025
activation of MAPKK activity			0.0066				0.002
taurine metabolic process			0.0024			3.41e-05
adiponectin secretion							0.002
retrograde transport, endosome to Golgi		5.72e-06
regulation of proteolysis		5.8e-06	0.0007
regulation of cell cycle cytokinesis			0.0203							1.73e-06
regulation of neurotransmitter transport	5.98e-06
phosphatidylinositol metabolic process		6.03e-06
neuromuscular process	6.15e-06
negative regulation of cysteine-type endopeptidase activity involved in apoptotic process			0.012				0.002
lipid homeostasis		0.0041	6.51e-06		0.0076	4.1e-05	0.0351
plasma lipoprotein particle clearance			2.16e-05			4.84e-05
regulation of plasma lipoprotein particle levels			1.07e-06			6.22e-05
cell differentiation in spinal cord	6.44e-06
serine family amino acid metabolic process			8.58e-07		0.0006	9e-05
response to oxidative stress		7.42e-06	3.46e-07		0.0003	0.0496	0.0074
coagulation		0.0081	0.0002		0.0003
immune response	0.0051		0.0002		0.0003
spindle assembly checkpoint			0.0007							1.77e-06
regulation of blood pressure	7.14e-06
regulation of ion homeostasis	7.14e-06
behavioral fear response	7.24e-06
exogen			0.0124		0.0229	0.0001
fatty acid beta-oxidation		0.0377	0.0001			0.0001
neurotransmitter secretion	7.51e-06
nucleus organization			0.0007					0.0025
intronless viral mRNA export from host nucleus			0.0414					0.0025
negative regulation of muscle hyperplasia							0.002
very-low-density lipoprotein particle remodeling			0.0002			0.0001	0.0309
acylglycerol biosynthetic process			0.0013		0.0003
rRNA transcription			0.003					0.0025	0.0341
cellular response to topologically incorrect protein		8.24e-06
positive regulation of nuclear-transcribed mRNA poly(A) tail shortening							0.002
regulation of cytokinesis			0.0071							2.84e-06
vacuolar transport		8.57e-06
regulation of adiponectin secretion							0.002
regulation of nuclear-transcribed mRNA catabolic process, deadenylation-dependent decay							0.002
regulation of nuclear-transcribed mRNA poly(A) tail shortening							0.002
positive regulation of ion transport	8.67e-06
response to calcium ion							0.002
L-phenylalanine catabolic process			0.0095		0.0003
establishment of chromosome localization			3.48e-05					0.0362		2.91e-06
organelle localization		3.11e-06	2.08e-05							1.62e-05
centriole replication			4.17e-06					0.0171		5.89e-06
anaphase			0.0162							4.57e-06
ionotropic glutamate receptor signaling pathway	1.03e-05
ATP metabolic process		0.0001	4.61e-06							0.0068
regulation of protein import into nucleus		0.0034	0.0092					0.0036
chromosome localization			8.29e-05					0.0418		4.63e-06
regulation of protein localization to nucleus		0.0034	0.0102					0.0036
neutral lipid biosynthetic process			0.0013		0.0003
negative regulation of response to stimulus		1.33e-07	3.14e-07	0.0044			0.0025		0.0052
positive regulation of hydrolase activity		0.0048	7.7e-10	0.014			0.0025		0.0171	0.0192
oxidative phosphorylation		0.0468	0.0358		0.0003
regulation of cysteine-type endopeptidase activity		0.0041	3.08e-05	0.0375			0.0025
synapse organization	1.28e-05
homeostasis of number of cells		0.0018	9.18e-05				0.0025
autonomic nervous system development	1.32e-05
antigen processing and presentation of exogenous peptide antigen						0.0002
negative regulation of transport	0.0128		0.0002				0.0025		0.0171
response to interferon-gamma			0.0144		0.0003
fat cell differentiation			1.39e-05				0.0233		0.0076
positive regulation of cytokinesis			0.0465							5.89e-06
single-organism reproductive behavior	1.39e-05
ribonucleoside monophosphate metabolic process		1.42e-05							0.0173
response to carbohydrate stimulus			0.0004				0.0025
regulation of cyclin-dependent protein kinase activity			7.13e-06				0.0184			0.0009
telomere organization		8.57e-06								0.0018
negative regulation of glycolysis								0.0036
terpenoid biosynthetic process			0.0115		0.0003
negative regulation of translational initiation in response to stress								0.0036
negative regulation of smooth muscle cell proliferation			0.0007				0.0025
tetrahydrobiopterin biosynthetic process			0.0006		0.0003
hexose catabolic process			1.41e-06		0.0004		0.0095
amine catabolic process			5.59e-05		0.0004
glycerol metabolic process							0.0025
cellular amine metabolic process			1e-05		0.0005	0.007
interleukin-6 production							0.0025
peptidyl-asparagine modification		1.61e-05
reciprocal DNA recombination										1e-05
monocarboxylic acid transport			0.0089				0.0025
high-density lipoprotein particle remodeling						0.0002
citrate metabolic process			0.0001		0.0005
response to drug			0.0001		0.0005
reciprocal meiotic recombination										1e-05
negative regulation of defense response			0.0181				0.0025
membrane fusion		1.72e-05
protein desumoylation								0.0036
negative regulation of inflammatory response			0.017				0.0025
regulation of mitosis			0.0089							1e-05
negative regulation of organic acid transport							0.0025
acid secretion	1.88e-05
chemokine-mediated signaling pathway	1.88e-05
regulation of insulin receptor signaling pathway			0.004				0.0025		0.0206
regulation of nuclear division			0.0089							1e-05
RNA polyadenylation		1.95e-05
protein polymerization		0.0055	1.05e-05					0.0377		1.36e-05
regulation of interleukin-6 production							0.0025
regulation of mRNA stability			0.0089			0.0111	0.0025
nucleotide-excision repair		1.09e-05								0.0146
phospholipid transport			0.0013			0.0002
9-cis-retinoic acid biosynthetic process			0.0223		0.0005
cholesterol esterification						0.0003
regulation of mRNA splicing, via spliceosome		0.0135						0.0036
cellular membrane fusion		2.23e-05
response to growth factor stimulus		0.031	0.0418				0.0025
regulation of transport	8.87e-21		0.0035	0.0037			0.003		0.0306
regulation of transmembrane transporter activity	2.24e-05
regulation of cell migration		0.0018	6e-07	0.0342			0.003		0.012
organic hydroxy compound transport			0.0141			0.0003
9-cis-retinoic acid metabolic process			0.0223		0.0005
cellular response to interferon-beta			0.0152		0.0005	0.0193
negative regulation of phosphate metabolic process		0.0006	8.6e-06			0.0193	0.003		0.0238
regulation of nucleoside metabolic process		0.001	2.36e-05				0.0014		0.0004	0.0266
negative regulation of RNA splicing		2.41e-05
positive regulation of nervous system development	2.42e-05
positive regulation of synapse assembly	2.42e-05
negative regulation of phosphorus metabolic process		0.0006	8.6e-06			0.0193	0.003		0.0238
spinal cord development	2.46e-05
hemopoiesis		0.0018	4.35e-05				0.003
cellular protein complex localization			0.0024				0.003
response to ionizing radiation		0.0001	1.39e-05					0.01		0.0001
flavonoid metabolic process			0.0223		0.0005
histidine family amino acid metabolic process			0.0024		0.0005
glycoprotein biosynthetic process		2.66e-05
gamma-aminobutyric acid transport	2.82e-05
short-chain fatty acid transport	2.82e-05
neuron migration	2.83e-05
regulation of sequestering of triglyceride			0.0024				0.003
regulation of translational initiation in response to stress								0.0036
purine-containing compound biosynthetic process	0.018				0.0468		0.003
cullin deneddylation		2.96e-05
protein deneddylation		2.96e-05
response to pain	3.15e-05
organelle fusion		3.17e-05
regulation of cell-cell adhesion							0.003
regulation of smooth muscle cell migration			0.0335				0.003
regulation of multicellular organismal development	2.09e-10	0.0026	0.0051	0.0044			0.0035
growth		7.59e-06	2.38e-06				0.0035	0.0372
phospholipid efflux			0.0019			0.0003	0.0406
DNA replication initiation			3.48e-05						0.0002	0.0005
ER-nucleus signaling pathway		3.56e-05
transcription initiation from RNA polymerase II promoter		3.56e-05
cellular response to unfolded protein		3.57e-05
GPI anchor metabolic process		3.57e-05
regulation of nucleotide catabolic process		0.0009	3.84e-05				0.0035		0.0003	0.0257
regulation of purine nucleotide catabolic process		0.0009	3.84e-05				0.0035		0.0003	0.0257
autophagy		2.96e-05	9.03e-05				0.0035
regulation of secretion	1.53e-17			0.0305			0.004
regulation of ion transmembrane transporter activity	4.17e-05
regulation of leukocyte activation	4.17e-05
histidine metabolic process			0.0024		0.0005
iron ion homeostasis			2.36e-05		0.0056		0.004
positive regulation of cell cycle process		0.0364	0.0005							1.49e-05
3'-UTR-mediated mRNA stabilization							0.004
steroid esterification						0.0003
smooth muscle cell migration							0.004
regulation of locomotion		0.0041	1.66e-06	0.0129			0.0045		0.021
histone H3 acetylation		4.39e-05	0.0248						0.041
phospholipase C-activating G-protein coupled receptor signaling pathway	4.57e-05
GPI anchor biosynthetic process		4.76e-05
regulation of synapse assembly	4.82e-05
regulation of cell motility		0.001	2e-07	0.0173			0.0045		0.0099
cellular response to extracellular stimulus		0.001	5.41e-06				0.0045
acute-phase response			0.0075				0.0045	0.036
negative regulation of catabolic process			4.96e-08			0.0106	0.0045	0.0044
alditol metabolic process							0.0045
L-ascorbic acid metabolic process			0.0223		0.0005
vitamin A biosynthetic process			0.0223		0.0005
protein oligomerization		0.0041	4.64e-11	0.0164	0.0006	0.0224
negative regulation of response to external stimulus	0.0051		0.0473				0.0045
pentose metabolic process			0.0002		0.0006
cranial nerve morphogenesis	5.59e-05
detection of chemical stimulus involved in sensory perception of bitter taste	5.59e-05
establishment of cell polarity			1.51e-05							0.0033
maintenance of location			1.62e-05							0.0003
protein N-linked glycosylation via asparagine		5.77e-05
endocrine system development	5.96e-05
smooth muscle contraction	5.96e-05
sterol esterification						0.0003
nuclear import		4.97e-06	1.16e-05					0.0044	0.0067
positive regulation of cytokine biosynthetic process			0.0422				0.0045
cellular component disassembly		6.12e-05	0.0256
regulation of microtubule polymerization or depolymerization			0.0024							1.71e-05
regulation of angiogenesis			0.0148			0.0468	0.0045
calcium ion transport into cytosol	6.21e-05
forebrain development	6.21e-05
interferon-gamma production	6.21e-05
pituitary gland development	6.21e-05
retinoic acid metabolic process			0.0004		0.0006					0.0081
proximal/distal pattern formation	6.74e-05
regulation of synaptic transmission, glutamatergic	6.82e-05
acyl-CoA biosynthetic process			0.0079		0.0006
negative regulation of cell cycle process			1.94e-05							1.84e-05
negative regulation of insulin receptor signaling pathway			0.0019	0.0295			0.0049		0.0265
regulation of cellular response to insulin stimulus			0.0004	0.0378			0.0049		0.0096
cellular response to oxidative stress		0.001	0.0002		0.0128		0.0049	0.0414
gamma-aminobutyric acid secretion	7.39e-05
regulation of lyase activity	7.39e-05
centromere complex assembly			0.0115							1.91e-05
endocrine process	7.62e-05
monoamine transport	7.62e-05
vesicle organization		7.74e-05
calcium-mediated signaling	7.75e-05
mitotic metaphase/anaphase transition			0.0019							1.96e-05
positive regulation of cellular component biogenesis	8.24e-05
regulation of postsynaptic membrane potential	8.38e-05
positive regulation of hormone secretion	0.0008						0.0049
telomere maintenance		2.07e-05	0.0462							0.0018
arginine metabolic process			0.0115		0.0279		0.0049
adult locomotory behavior	8.76e-05
behavioral response to pain	8.87e-05
serotonin receptor signaling pathway	8.87e-05
leukocyte aggregation							0.0049
negative regulation of smooth muscle cell migration			0.0115				0.0049
endoplasmic reticulum unfolded protein response		9.34e-05
eating behavior	9.52e-05
apocarotenoid metabolic process					0.0006
cytosolic calcium ion transport	9.62e-05
cellular carbohydrate catabolic process			0.0007		0.0006
pattern recognition receptor signaling pathway			0.017				0.0049
very long-chain fatty acid metabolic process			0.0019			0.0004			0.0265
cellular response to nutrient levels		0.001	1.16e-06	0.0329			0.0053
cardiac ventricle morphogenesis	0.0001
cell aging		0.0001	0.032
cellular component disassembly at cellular level		0.0001	0.0256
establishment of spindle localization			0.0001							2.53e-05
hydrogen peroxide metabolic process			0.0019		0.0006
detection of light stimulus	0.0001
dorsal spinal cord development	0.0001
retinal metabolic process					0.0006
base-excision repair			0.0144							5.77e-05
regulation of lipid catabolic process			8.08e-09			0.0005	0.0008
antigen processing and presentation of exogenous antigen			0.0144			0.0005
thioester biosynthetic process			0.0079		0.0006
blood coagulation		0.0048	0.0005		0.0008
establishment of mitotic spindle localization			0.0013							6.13e-05
muscle organ morphogenesis	0.0001
negative regulation of lipid transport						0.0005
antigen processing and presentation of exogenous peptide antigen via MHC class II						0.0006
neural tube formation		0.0001
immune system development		0.0026	2.87e-05				0.0053		0.032
regulation of intestinal cholesterol absorption			0.0095			0.0009
nucleoside monophosphate metabolic process		0.0001							0.0279
ammonia assimilation cycle							0.0053
regulation of cell activation	0.0001
regulation of cell division			0.0066							6.96e-05
regulation of cyclase activity	0.0001
very-low-density lipoprotein particle clearance			0.0095			0.0009
regulation of GTP catabolic process		0.001	0.0001				0.0261		0.0007	0.0094
G2/M transition checkpoint			0.0004							7.49e-05
regulation of proteasomal protein catabolic process		0.0001	0.003
regulation of synaptic plasticity	0.0001
regulation of steroid metabolic process			6.66e-05		0.0009	0.0046
hemostasis		0.0067	0.0002		0.0009
fumarate metabolic process							0.0053
marginal zone B cell differentiation			0.032				0.0053
drug metabolic process			0.0013		0.001	0.0258
imidazole-containing compound metabolic process			0.0079		0.001
transcription from mitochondrial promoter		0.0001
L-phenylalanine metabolic process			0.0079		0.001
brown fat cell differentiation			5.36e-06			0.0011	0.0095
glycine metabolic process			4.35e-05		0.0122	0.0011
response to interferon-beta			0.0046		0.001	0.0258
cellular ketone metabolic process		0.0188	1.29e-07	0.0322	0.0011	0.0012
muscle hyperplasia							0.0053
negative regulation of muscle adaptation							0.0053
blood circulation	2.15e-07				0.0011
neutrophil aggregation			0.032				0.0053
microtubule polymerization			0.0071							7.75e-05
serine family amino acid catabolic process			0.0007		0.0011	0.0092
ATP synthesis coupled proton transport					0.0011
cranial nerve development	0.0002
energy coupled proton transport, down electrochemical gradient					0.0011
spindle localization			0.0002							8.58e-05
regulation of muscle hyperplasia							0.0053
circulatory system process	2.78e-07				0.0012
antigen processing and presentation of peptide antigen via MHC class II						0.0011
histone H2A acetylation		0.0002
histone lysine demethylation		0.0002
glucose catabolic process			6.95e-06		0.0012		0.0087
lactation			0.0002
leukocyte proliferation	0.0002
response to tumor necrosis factor			0.0102				0.0053
lymphocyte activation	0.0002
lymphocyte proliferation	0.0002
mitochondrial translation		0.0002
centrosome separation			0.0024							0.0001
mononuclear cell proliferation	0.0002
morphogenesis of embryonic epithelium		0.0002
protein import into nucleus		1.37e-05	7.71e-06					0.0044	0.006
positive regulation of lipid metabolic process			8.03e-06		0.0012		0.0103
establishment of spindle orientation			0.0005							0.0001
metaphase plate congression			0.0001					0.0212		0.0002
regulation of centrosome cycle			0.0001					0.032		0.0003
negative regulation of gene expression, epigenetic		0.0002
negative regulation of sequestering of calcium ion	0.0002
zinc ion import			0.032				0.0053
regulation of cellular component movement		0.0124	1.11e-08	0.0059			0.0057		0.0096
protein targeting to nucleus		1.37e-05	7.71e-06					0.0044	0.006
pteridine-containing compound biosynthetic process			0.0003		0.0012
negative regulation of cellular response to insulin stimulus			0.003	0.0329			0.0057		0.0293
acetate metabolic process					0.0012
regulation of cellular ketone metabolic process			3.56e-07	0.0065	0.0103	0.0012
placenta development		0.0002
positive regulation of chromosome organization		0.0002
positive regulation of proteasomal ubiquitin-dependent protein catabolic process		0.0002
positive regulation of proteolysis		6.3e-07					0.0057
positive regulation of reactive oxygen species metabolic process			0.0002
protein dealkylation		0.0002
protein demethylation		0.0002
protein N-linked glycosylation		0.0002
regulation of alpha-amino-3-hydroxy-5-methyl-4-isoxazole propionate selective glutamate receptor activity	0.0002
regulation of glutamate receptor signaling pathway	0.0002
regulation of GTPase activity		0.0006	0.0002				0.0242		0.0006	0.0175
regulation of interferon-gamma production	0.0002
regulation of neuronal synaptic plasticity	0.0002
regulation of proteasomal ubiquitin-dependent protein catabolic process		0.0002	0.0075
regulation of mitotic spindle organization			0.0294							0.0001
regulation of sequestering of calcium ion	0.0002
regulation of transporter activity	0.0002
regulation of vesicle-mediated transport		0.0002							0.0442
release of sequestered calcium ion into cytosol	0.0002
chromosome organization involved in meiosis										0.0002
liver development		0.0344	1.59e-05				0.0057
cellular response to calcium ion							0.0057
ossification			0.0181				0.0057
retrograde vesicle-mediated transport, Golgi to ER		0.0002
fat-soluble vitamin biosynthetic process			0.0319		0.0012
spinal cord association neuron differentiation	0.0002
spinal cord motor neuron cell fate specification	0.0002
G2/M transition DNA damage checkpoint			0.0006							0.0002
regulation of I-kappaB kinase/NF-kappaB cascade		0.0034	4.92e-05					0.0044
kynurenine metabolic process			0.0024		0.0012	0.0356
L-ascorbic acid biosynthetic process					0.0012
catecholamine transport	0.0003
RNA 3'-end processing		0.0018	0.0115					0.0044		0.0124
hair follicle maturation			0.0075		0.0022	0.0012
developmental growth	0.0003
high-density lipoprotein particle clearance			0.0223			0.0012
embryonic forelimb morphogenesis	0.0003
negative regulation of female receptivity					0.0012
mechanoreceptor differentiation	0.0003
mitotic metaphase plate congression			0.0002					0.0073		0.0047
oxidative demethylation			0.0162		0.0012
regulation of anion transport			0.0245				0.0057
negative regulation of DNA replication			0.0002							0.0018
negative regulation of DNA-dependent DNA replication			0.0061							0.0002
negative regulation of cell adhesion			7.78e-05	0.0102	0.0159		0.0061
regulation of S phase			0.0002							0.0018
negative regulation of protein transport			0.0003						0.034
nerve development	0.0003
response to iron ion					0.0012
pyridine nucleotide biosynthetic process			0.0007		0.0022
isoprenoid biosynthetic process			0.0013		0.0022					0.0197
low-density lipoprotein particle remodeling						0.0012
positive regulation of lipid biosynthetic process			0.0013		0.0022				0.0202
peptidyl-tyrosine modification			0.0003						0.0043
peptidyl-tyrosine phosphorylation			0.0003						0.0043
positive regulation of cholesterol esterification			0.0223			0.0012
positive regulation of cell cycle		0.0147	0.0003						0.0014	0.0141
regulation of cysteine-type endopeptidase activity involved in apoptotic process		0.0048	1.92e-05	0.0311			0.0061
purine ribonucleotide biosynthetic process		0.013	0.0013		0.0022
purine ribonucleoside monophosphate metabolic process		0.0003							0.0374
regulation of calcium ion transport into cytosol	0.0003
response to gamma radiation			0.0002					0.0342		0.0256
regulation of G1/S transition of mitotic cell cycle			0.0003						0.0187
regulation of neurotransmitter secretion	0.0003
sodium ion transport	6.57e-07						0.0061
regulation of cholesterol metabolic process			0.0013		0.0022
branched-chain amino acid catabolic process			0.0061		0.0022
sleep	0.0003
hematopoietic or lymphoid organ development		0.0048	7.22e-05				0.0061
regulation of lipid transport			0.0013			0.0012	0.0088
regulation of fatty acid metabolic process			3.64e-08	0.0029	0.0047	0.0021
diterpenoid biosynthetic process			0.0294		0.0022
drug catabolic process			0.0294		0.0022	0.0417
positive regulation of response to cytokine stimulus			0.0452					0.0044
actin polymerization or depolymerization		0.0004
anatomical structure homeostasis		0.0004	0.0066
regulation of intracellular protein transport		0.0009	9.18e-05	0.0391				0.0055	0.0137
spindle assembly involved in mitosis			0.0007							0.0002
keratinization	0.0004
muscle tissue morphogenesis	0.0004
cell junction assembly		0.0238	0.0006				0.0061
positive regulation of calcium ion transport	0.0004
mitotic cell cycle spindle checkpoint			0.0148							0.0003
monosaccharide biosynthetic process		0.013	0.0056		0.0022		0.0338
negative regulation of mitosis			0.0071							0.0003
regulation of lymphocyte activation	0.0004
regulation of neuron death			0.0004
regulation of protein deacetylation		0.0004
cellular response to growth hormone stimulus			0.004				0.0061
regulation of synapse structure and activity	0.0004
growth hormone receptor signaling pathway			0.004				0.0061
retinal ganglion cell axon guidance	0.0004
progesterone metabolic process			0.0061		0.0022
sequestering of calcium ion	0.0004
tetrapyrrole biosynthetic process			0.0004
regulation of MAP kinase activity			5.39e-05	0.0216		0.0021
retinoic acid biosynthetic process			0.0294		0.0022
short-chain fatty acid biosynthetic process			0.0452		0.0022
antigen processing and presentation of peptide antigen			0.0152			0.0021
succinate metabolic process			0.0294		0.0022
innate immune response-activating signal transduction			0.0294				0.0061
cell-substrate adhesion		0.0331	0.0005						0.0258
tyrosine metabolic process			0.0294		0.0022	0.0417
eosinophil migration	0.0005
water-soluble vitamin biosynthetic process			0.0061		0.0022
forelimb morphogenesis	0.0005
one-carbon metabolic process			1.52e-05		0.003	0.007
cellular biogenic amine catabolic process			0.0002		0.003	0.0478
histone demethylation		0.0005
nucleoside phosphate biosynthetic process			0.0002		0.003		0.0113
muscle cell migration							0.0061
membrane lipid biosynthetic process		0.0005
motor neuron axon guidance	0.0005
antigen processing and presentation of peptide or polysaccharide antigen via MHC class II						0.0021
negative regulation of mitotic metaphase/anaphase transition			0.0035							0.0003
heme metabolic process			6.02e-05		0.0494			0.0055
positive regulation of membrane protein ectodomain proteolysis							0.0061
peptidyl-serine modification		0.0005
peptidyl-serine phosphorylation		0.0005
photoreceptor cell development	0.0005
positive regulation of protein secretion	0.0005
proteasome assembly		0.0005
protein autoubiquitination		0.0005
nucleotide biosynthetic process			0.0003		0.003		0.011
histidine catabolic process			0.0024		0.003
regulation of catecholamine secretion	0.0005
negative regulation of nuclear division			0.0071							0.0003
regulation of release of sequestered calcium ion into cytosol	0.0005
regulation of smooth muscle contraction	0.0005
regulation of synapse organization	0.0005
intracellular protein transmembrane import		2.85e-09	2.2e-05					0.0064	0.0067
hepaticobiliary system development		0.0264	3.33e-05				0.0065
tRNA modification		0.0005
vesicle targeting, to, from or within Golgi		0.0005
histidine family amino acid catabolic process			0.0024		0.003
actin filament polymerization		0.0006
negative regulation of kinase activity		0.0004	2.27e-07	0.0267			0.007		0.0091
imidazole-containing compound catabolic process			0.0024		0.003
chylomicron remodeling						0.0021
folic acid-containing compound metabolic process			0.0099		0.003
ATP hydrolysis coupled proton transport		0.0006
cellular chemical homeostasis	1.1e-13						0.007
hydrogen transport		0.041			0.003
regulation of double-strand break repair			0.0452							0.0003
dsRNA fragmentation			0.0006						0.0253
energy coupled proton transmembrane transport, against electrochemical gradient		0.0006
establishment or maintenance of cell polarity			0.0004					0.0453		0.0047
establishment of protein localization to peroxisome		0.0006
histone H4-K5 acetylation		0.0006
histone H4-K8 acetylation		0.0006
negative regulation of vascular endothelial growth factor receptor signaling pathway			0.0294		0.003
inner mitochondrial membrane organization		0.0006
lysosomal transport		0.0006
regulation of vasculature development			0.032				0.007
negative regulation of TOR signaling cascade		0.0006
peroxisomal transport		0.0006
protein localization to kinetochore			0.0006							0.0004
positive regulation of pathway-restricted SMAD protein phosphorylation		0.0006
cellular response to external stimulus		0.0034	4.54e-06				0.0074
production of small RNA involved in gene silencing by RNA			0.0006						0.0253
protein localization to peroxisome		0.0006
protein targeting to peroxisome		0.0006
regulation of DNA replication		0.0177	0.0004							0.0007
purine nucleoside monophosphate metabolic process		0.0006							0.0407
regulation of actin polymerization or depolymerization		0.0006
regulation of cellular component size		0.0006
regulation of DNA-dependent DNA replication			0.0013							0.0005
dendritic cell differentiation										0.0006
positive regulation of cell migration		0.0213	0.0001				0.0074
cell-type specific apoptotic process		0.0335	0.0002				0.0074
establishment of mitotic spindle orientation			0.004							0.0006
proton transport					0.003
positive regulation of chromosome segregation			0.032							0.0006
quinolinate metabolic process			0.0294		0.003
thyroid gland development	0.0006
regulation of lipid storage		0.0026					0.0074
coenzyme A catabolic process						0.0021
regulation of carbohydrate catabolic process			0.0136		0.003
cell-cell recognition	0.0007
cellular response to hydrogen peroxide			0.0007
regulation of cellular carbohydrate catabolic process			0.0136		0.003
central nervous system neuron development	0.0007
chromatin assembly or disassembly			0.004						0.0007	0.0136
chromatin silencing		0.0007
establishment of vesicle localization		0.0007
regulation of female receptivity					0.003
glycine biosynthetic process, by transamination of glyoxylate						0.0021
intracellular protein transmembrane transport		2.85e-09	2.2e-05					0.0064	0.0067
regulation of Ras GTPase activity		0.0003	0.0007				0.0077		0.0096
regulation of dendritic cell differentiation			0.032							0.0006
protein complex localization			0.0013				0.0077			0.0094
protein transmembrane transport		2.85e-09	2.2e-05					0.0064	0.0067
tyrosine catabolic process			0.0294		0.003
cellular response to interleukin-6			0.0317				0.0077
protein processing		0.0105	0.0007
purine nucleoside diphosphate metabolic process		0.0007
purine ribonucleoside diphosphate metabolic process		0.0007
innate immune response		0.0005	0.0001		0.0039
nitric oxide mediated signal transduction							0.0077
regulation of purine nucleotide biosynthetic process	6.64e-08						0.0081
insulin secretion involved in cellular response to glucose stimulus							0.0081
regulation of neuron apoptotic process			0.0007
regulation of RNA splicing		2.04e-06						0.0064
regulation of mitotic metaphase/anaphase transition			0.0071							0.0006
replication fork protection			0.032							0.0006
positive regulation of insulin secretion							0.0081
ribonucleoside monophosphate biosynthetic process		0.0007							0.0211
prostaglandin metabolic process			0.0181		0.0039
prostanoid metabolic process			0.0181		0.0039
synapse assembly	0.0007
transcription-coupled nucleotide-excision repair		0.0007
regulation of insulin secretion involved in cellular response to glucose stimulus							0.0081
ubiquinone biosynthetic process		0.0007
regulation of nucleotide biosynthetic process	3.58e-08						0.0084
positive regulation of developmental process	8.17e-07	0.0335	0.0075				0.0084
positive regulation of nucleotide biosynthetic process	2.5e-05						0.0084
cytoplasmic mRNA processing body assembly		0.0008
eye development	0.0008
gamma-aminobutyric acid signaling pathway	0.0008
tetrapyrrole metabolic process			3.42e-06		0.0103			0.0064
keratinocyte differentiation	0.0008
positive regulation of purine nucleotide biosynthetic process	2.5e-05						0.0084
regulation of actin filament length		0.0008
regulation of adenylate cyclase activity	0.0008
positive regulation of cell motility		0.0165	0.0003				0.0084
response to reactive oxygen species			1.71e-05		0.0256		0.0087
cell-matrix adhesion			0.0051				0.0087		0.039
blastocyst development		0.0364	0.0399				0.0087			0.0111
protein import		6.61e-09	1.94e-05					0.0073	0.0084
synaptic transmission, GABAergic	0.0008
adenylate cyclase-inhibiting G-protein coupled receptor signaling pathway	0.0009
spindle midzone assembly involved in mitosis			0.032							0.0006
catecholamine secretion	0.0009
cell recognition	0.0009
complement activation, classical pathway		0.0009
embryonic appendage morphogenesis	0.0009
embryonic limb morphogenesis	0.0009
regulation of response to DNA damage stimulus		0.0018	0.0007							0.0219
regulation of spindle organization										0.0007
anaphase-promoting complex-dependent proteasomal ubiquitin-dependent protein catabolic process			0.0079							0.0009
female meiosis										0.0009
response to dsRNA			0.0013					0.0073
parasympathetic nervous system development	0.0009
intestinal absorption			0.0314			0.0021
multicellular organismal metabolic process			0.012				0.0087
positive regulation of interleukin-1 beta secretion	0.0009
positive regulation of interleukin-1 secretion	0.0009
protein monoubiquitination		0.0009	0.0248
inner cell mass cell proliferation										0.0009
kinetochore assembly			0.0414							0.0009
regulation of cytokine secretion	0.0009
regulation of excitatory postsynaptic membrane potential	0.0009
intestinal phytosterol absorption						0.0021
regulation of sensory perception	0.0009
regulation of sensory perception of pain	0.0009
sequestering of metal ion	0.0009
L-alanine catabolic process						0.0021
vesicle docking involved in exocytosis		0.0009
aging		0.001	0.0046						0.0475
branching morphogenesis of a tube		0.001
central nervous system projection neuron axonogenesis	0.001
dorsal/ventral pattern formation	0.001
wound healing		0.0264	5.18e-05		0.0047		0.0274
embryonic epithelial tube formation		0.001
epithelial tube formation		0.001
erythrocyte differentiation		0.001	0.0013						0.034
eye morphogenesis	0.001
regulation of autophagy			0.0102				0.0087
histone deubiquitination		0.001
pyridine-containing compound biosynthetic process			0.0004		0.0047
ribonucleotide biosynthetic process		0.0018	0.0007		0.0047
L-cysteine catabolic process to taurine						0.0021
positive regulation of intracellular protein transport		0.0413	0.0202	0.0298				0.0082
lipoprotein metabolic process		0.0034	0.003			0.0021
neural tube closure		0.001
RNA modification		2.07e-08						0.0082
regulation of innate immune response			0.0107				0.0119	0.0082
regulation of endocytosis		0.001							0.032
regulation of sodium ion transport							0.0087
regulation of intracellular steroid hormone receptor signaling pathway		0.001
regulation of pathway-restricted SMAD protein phosphorylation		0.001
regulation of protein dephosphorylation		0.001
regulation of TOR signaling cascade		0.001
female mating behavior					0.0047
ribonucleoside diphosphate metabolic process		0.001
sperm-egg recognition	0.001
startle response	0.001
TOR signaling cascade		0.001
transcription elongation from RNA polymerase II promoter		0.001
positive regulation of transport	1.78e-07		0.0156				0.0088		0.0461
negative regulation of cholesterol import						0.0021
appendage development	0.0011
phenylpropanoid metabolic process			0.0203		0.0047
cardiac muscle tissue morphogenesis	0.0011
sulfur compound biosynthetic process		0.0093	0.016		0.0047
leukocyte migration	0.0011
limb development	0.0011
metanephros development	0.0011
positive regulation of cytokine secretion	0.0011
protein import into nucleus, translocation			0.0075					0.01
DNA-dependent transcription, initiation		1.13e-07						0.011
regulation of protein secretion	0.0011
response to nutrient levels		0.0099	9e-09		0.0056		0.0087
cytokine secretion	0.0012
triglyceride catabolic process			0.003				0.0088
regulation of coagulation			7.03e-06		0.0056
negative regulation of intestinal cholesterol absorption						0.0021
negative regulation of intestinal phytosterol absorption						0.0021
glutamate metabolic process			0.0007		0.0056		0.0235
ATP biosynthetic process			0.0248		0.0056
negative regulation of sterol import						0.0021
mating					0.0056
regulation of body fluid levels		0.0191	0.0013		0.0062		0.0206
nucleoside bisphosphate catabolic process						0.0021
positive regulation of peptidyl-tyrosine phosphorylation	0.0012
purine nucleoside bisphosphate catabolic process						0.0021
regulation of release of sequestered calcium ion into cytosol by sarcoplasmic reticulum	0.0012
release of sequestered calcium ion into cytosol by sarcoplasmic reticulum	0.0012
mitochondrial respiratory chain complex I assembly					0.0062
sarcoplasmic reticulum calcium ion transport	0.0012
synaptic transmission, dopaminergic	0.0012
alcohol catabolic process			0.0013
proteasomal protein catabolic process		9.97e-22	0.0084					0.0119
positive regulation of intracellular transport			0.0075	0.0155				0.0127
mitochondrial respiratory chain complex I biogenesis					0.0062
activation of innate immune response			0.0271				0.0088	0.0489
NADH dehydrogenase complex assembly					0.0062
ribonucleoside bisphosphate catabolic process						0.0021
mitotic cell cycle spindle assembly checkpoint			0.0136							0.0009
negative regulation of transmembrane transport			0.0013						0.0013
porphyrin-containing compound biosynthetic process			0.0013
positive regulation of behavior	0.0013
NADPH oxidation			0.0095		0.0062
positive regulation of interleukin-10 production	0.0013
nicotinamide nucleotide biosynthetic process			0.0079		0.0062
B-1 B cell homeostasis							0.0088
nonribosomal peptide biosynthetic process			0.0317		0.0062
response to extracellular stimulus		0.0074	3.6e-08		0.0069		0.007
porphyrin-containing compound metabolic process			1.34e-05		0.0069			0.0183
mating behavior					0.0069
mRNA 3'-end processing		0.001						0.0127
proteasomal ubiquitin-dependent protein catabolic process		3.21e-21	0.0115					0.0134
CD40 signaling pathway							0.0088
sympathetic nervous system development	0.0013
adenohypophysis development	0.0014
negative regulation of cell adhesion mediated by integrin							0.0088
appendage morphogenesis	0.0014
arachidonic acid secretion	0.0014
associative learning	0.0014
binding of sperm to zona pellucida	0.0014
cell fate determination	0.0014
connective tissue development	0.0014
epidermal cell differentiation	0.0014
excretion	0.0014
exocytosis	0.0014								0.0014
eye photoreceptor cell development	0.0014
limb morphogenesis	0.0014
mesodermal cell differentiation	0.0014
negative regulation of establishment of protein localization to plasma membrane							0.0088
phototransduction	0.0014
negative regulation of interleukin-8 biosynthetic process							0.0088
negative regulation of plasma membrane long-chain fatty acid transport							0.0088
negative regulation of plasminogen activation							0.0088
negative regulation of sequestering of triglyceride							0.0088
regulation of interleukin-10 production	0.0014
regulation of leukocyte proliferation	0.0014
regulation of lymphocyte proliferation	0.0014
regulation of mononuclear cell proliferation	0.0014
positive regulation of mRNA catabolic process							0.0088
response to nicotine	0.0014
striated muscle contraction	0.0014
T cell activation	0.0014
adherens junction organization		0.0018
anterograde synaptic vesicle transport		0.0018
axon cargo transport		0.0018
cholesterol storage		0.0018
dATP metabolic process		0.0018
regulation of centriole replication			0.0079							0.0009
fatty acid beta-oxidation using acyl-CoA dehydrogenase		0.0018
glycolipid metabolic process		0.0018	0.0438
histone ubiquitination		0.0018	0.0124
membrane docking		0.0018							0.0265
mitochondrial membrane organization		0.0018	0.0329
mitochondrion morphogenesis		0.0018
pathway-restricted SMAD protein phosphorylation		0.0018
positive regulation of BMP signaling pathway		0.0018
positive regulation of gluconeogenesis		0.0018
positive regulation of histone modification		0.0018
positive regulation of interferon-beta production		0.0018
positive regulation of protein deacetylation		0.0018
positive regulation of transcription elongation from RNA polymerase II promoter		0.0018
positive regulation of viral reproduction		0.0018
primary neural tube formation		0.0018
protein import into peroxisome matrix		0.0018
protein K48-linked deubiquitination		0.0018
protein lipidation		0.0018
regulation of centrosome duplication			0.003							0.0009
protein maturation		0.0018	0.0019
negative regulation of mitotic cell cycle			0.0013							0.0146
receptor metabolic process		0.0018
regulation of anatomical structure size		0.0018
regulation of androgen receptor signaling pathway		0.0018
deoxyribonucleotide metabolic process		0.0331	0.0102							0.0018
protein localization to chromosome, centromeric region										0.0018
regulation of transcription elongation from RNA polymerase II promoter		0.0018
viral reproduction		2.89e-05	0.0013					0.0134
protein-DNA complex assembly		0.0067	0.0245							0.0018
telomere capping		0.0018
tube closure		0.0018
ubiquinone metabolic process		0.0018
UV protection		0.0018
cell-substrate junction assembly			0.0019						0.0495
regulation of DNA recombination			0.0099							0.0018
NADPH regeneration			5.18e-05		0.0076
regulation of microtubule polymerization			0.0297							0.0018
regulation of very-low-density lipoprotein particle remodeling			0.0092			0.0092	0.0088
production of miRNAs involved in gene silencing by miRNA			0.0019						0.0211
antigen processing and presentation			0.0084			0.003
homocysteine metabolic process						0.003
pentose-phosphate shunt			5.18e-05		0.0076
RNA destabilization							0.0088
regulation of system process	9.4e-23						0.0092
regulation of hormone levels	5.85e-09		0.0024	0.0179	0.0197		0.0095
heart development		0.0048	0.0019	0.0239			0.0095
regulation of fatty acid transport							0.0095
positive regulation of cellular component movement		0.0226	7.13e-05				0.0098
toll-like receptor signaling pathway			0.032				0.0098
cell migration	0.0014	0.001	6.06e-06	0.0124			0.0101		0.0137
negative regulation of transferase activity		0.0001	1.16e-07	0.0186			0.0101		0.0137
intestinal cholesterol absorption			0.0162			0.003
regulation of cholesterol esterification						0.003
bile acid metabolic process						0.0039
developmental maturation	0.0148		0.004		0.0289	0.0039
negative regulation of fatty acid biosynthetic process			0.0061			0.0039
regulation of protein serine/threonine kinase activity		0.0006	3.12e-07	0.0258		0.0046	0.013		0.0293
regulation of lipoprotein particle clearance			1.33e-05			0.0046
lipid digestion			0.0462			0.0046
negative regulation of lipase activity			0.0115			0.0046	0.0406
glycerolipid catabolic process			6.02e-05		0.0494	0.0053	0.0322
long-chain fatty acid metabolic process			0.0007			0.0053
positive regulation of steroid metabolic process			0.0046		0.0494	0.0053
alanine catabolic process						0.0058
biphenyl metabolic process			0.032			0.0058
cysteine catabolic process						0.0058
glyoxylate catabolic process			0.032			0.0058
L-alanine metabolic process						0.0058
secondary metabolic process			0.0282		0.0076	0.0123
sulfur amino acid biosynthetic process			0.0465		0.0076
reproductive behavior	9.55e-05				0.0085
pigment metabolic process			0.0007		0.009
indolalkylamine catabolic process			0.0024		0.009	0.0251
indole-containing compound catabolic process			0.0024		0.009	0.0251
regulation of steroid biosynthetic process			0.0024		0.009
tryptophan catabolic process			0.0024		0.009	0.0251
tryptophan catabolic process to kynurenine			0.0024		0.009	0.0251
fatty-acyl-CoA biosynthetic process					0.009
generation of a signal involved in cell-cell signaling	4.91e-16			0.0255			0.0101
signal release	4.91e-16			0.0255			0.0101
interspecies interaction between organisms		0.0008	0.0071					0.0134
spindle midzone assembly										0.0018
L-cysteine catabolic process						0.0058
L-cysteine metabolic process						0.0058
heme transport			0.0024
hydrogen peroxide biosynthetic process					0.009
negative regulation of activation of membrane attack complex					0.009
symbiosis, encompassing mutualism through parasitism		0.0008	0.0071					0.0134
response to oleic acid					0.009
fatty acid derivative metabolic process			0.0152		0.0096
icosanoid metabolic process			0.0152		0.0096
negative regulation of systemic arterial blood pressure			0.0056				0.0101
regulation of transcription from RNA polymerase II promoter in response to stress			0.0056				0.0101
mitotic cell cycle G1/S transition DNA damage checkpoint			0.0024						0.0025
negative regulation of protein catabolic process			0.0024
nuclear pore organization			0.0024
positive regulation of fatty acid biosynthetic process			0.022		0.0096
extrinsic apoptotic signaling pathway via death domain receptors			0.0019							0.0424
positive regulation of coagulation			0.0024
response to growth hormone stimulus			0.0056				0.0101
cell activation	6.23e-07						0.0103
positive regulation of nucleotide metabolic process	4.33e-06						0.0103
negative regulation of very-low-density lipoprotein particle remodeling			0.032			0.0058
positive regulation of purine nucleotide metabolic process	4.33e-06						0.0103
positive regulation of locomotion		0.0306	0.0007				0.0103
DNA replication, synthesis of RNA primer			0.0024							0.0047
regulation of fatty acid biosynthetic process			6.02e-05	0.0364	0.0111	0.0333
S-adenosylmethionine metabolic process			0.0024
cellular iron ion homeostasis			0.0092			0.0477	0.0103
aspartate family amino acid metabolic process			0.0003		0.0111
regulation of reactive oxygen species metabolic process			6.51e-06		0.0122
regulation of spindle checkpoint			0.0024							0.0025
chromatin assembly			0.0136							0.0025
cellular response to metal ion			0.0092				0.0103
myeloid cell differentiation		0.0008	4.03e-05				0.0106	0.0414	0.0187
transition metal ion transport			4.73e-06					0.0157
cellular zinc ion homeostasis			4.35e-05				0.0119
zinc ion homeostasis			4.35e-05				0.0119
positive regulation of triglyceride metabolic process			0.0019				0.0119
chordate embryonic development		5.21e-10	0.0278	0.0398			0.0122
DNA ligation			0.0162							0.0025
protein K11-linked ubiquitination		0.0034								0.0025
anion transport	3.37e-09		0.0051		0.045		0.0122
positive regulation of cell proliferation	0.0001		2.02e-05				0.0125
negative regulation of protein kinase activity		0.0006	2.88e-06				0.0127		0.0132
embryo development ending in birth or egg hatching		2.03e-10	0.0289	0.0438			0.013
zinc ion transmembrane transport			0.003					0.0171
ARF protein signal transduction		0.0026
glycolipid biosynthetic process		0.0026
positive regulation of type I interferon production		0.0026
plasma lipoprotein particle assembly						0.0058	0.0461
regulation of ARF protein signal transduction		0.0026
endothelial cell migration		0.0385	0.0084				0.013
vesicle docking		0.0026
vesicle localization		0.0026
viral genome expression		0.0026
viral transcription		0.0026
cell fate commitment involved in pattern specification	0.0028
exploration behavior	0.0028
glycerolipid biosynthetic process		0.001	2.28e-05		0.0436		0.0136		0.0486
icosanoid secretion	0.0028
immune response-regulating cell surface receptor signaling pathway	0.0028
inner ear receptor cell differentiation	0.0028
long-term synaptic potentiation	0.0028
negative regulation of developmental process	0.0039		0.0141	0.0375			0.0139
negative regulation of amine transport	0.0028
negative regulation of behavior	0.0028
positive regulation of amine transport	0.0028
positive regulation of muscle contraction	0.0028
protein secretion	0.0028
regulation of feeding behavior	0.0028
regulation of gamma-aminobutyric acid secretion	0.0028
regulation of interleukin-1 beta secretion	0.0028
rhythmic behavior	0.0028
rhythmic process	0.0028
ventral spinal cord interneuron fate commitment	0.0028
pyruvate family amino acid catabolic process						0.0058
regulation of blood coagulation			2.35e-05		0.0122
regulation of double-strand break repair via homologous recombination										0.0025
purine nucleotide biosynthetic process	0.0039						0.0149
regulation of hemostasis			2.35e-05		0.0122
regulation of cholesterol import						0.0058
cellular response to reactive oxygen species		0.0124	0.0007		0.0122		0.039
regulation of sterol import						0.0058
sulfur amino acid catabolic process						0.0058
phosphatidylcholine metabolic process			0.003			0.0065
regulation of generation of precursor metabolites and energy			0.0019		0.0122
nucleus localization			0.003
regulation of lipoprotein lipase activity			0.0095			0.0065
positive regulation of cell cycle arrest			0.003					0.0342	0.0096
positive regulation of protein serine/threonine kinase activity		0.0321	0.003						0.0418
bile acid and bile salt transport			0.0095		0.0122
positive regulation of multicellular organismal process	6.01e-13						0.0152
glutamine family amino acid biosynthetic process			0.0095		0.0122
indolalkylamine metabolic process			0.0095		0.0122
response to hydrogen peroxide			4.57e-06				0.0152	0.0492
multi-organism reproductive process			0.0002		0.013		0.0443	0.0414
negative regulation of lipid metabolic process			0.0001			0.007
purine nucleoside biosynthetic process		0.0026	0.0005		0.013		0.0167
transmembrane receptor protein serine/threonine kinase signaling pathway		0.001					0.0152
activation of protein kinase activity			0.0006				0.0154
purine ribonucleoside biosynthetic process		0.0026	0.0005		0.013		0.0167
cellular response to starvation		0.0074	4.64e-06					0.0199
DNA catabolic process			0.003							0.037
deoxyribonucleotide biosynthetic process			0.0294							0.0033
oocyte maturation			0.0452							0.0033
regulation of G2/M transition of mitotic cell cycle			0.0358							0.0033
regulation of sister chromatid cohesion										0.0033
fibroblast proliferation		0.0034	0.022						0.0197
morphogenesis of a branching epithelium	0.0264	0.0034
morphogenesis of a branching structure	0.0157	0.0034
negative regulation of MAPK cascade		0.0034							0.0486
nucleoside monophosphate biosynthetic process		0.0034							0.0293
cilium morphogenesis		0.0034								0.0291
phosphatidylinositol biosynthetic process		0.0034
positive regulation of cytoskeleton organization		0.0034
regulation of histone deacetylation		0.0034
regulation of histone methylation		0.0034
DNA-dependent transcription, elongation		0.0004						0.0242
response to starvation		0.0067	4.54e-06					0.0252
type I interferon production		0.0034
benzene-containing compound metabolic process			0.0079		0.013	0.0304
DNA catabolic process, exonucleolytic			0.0079					0.0252
negative regulation of intracellular protein transport		0.041	0.0035						0.0263
negative regulation of lipid biosynthetic process			0.0013			0.007
protein export from nucleus		0.041	0.0035						0.032
regulation of mitochondrial membrane permeability			0.0035
intra-Golgi vesicle-mediated transport			0.0095					0.0256
histone modification		1.36e-31	0.0005					0.0315	0.0342
hydrogen peroxide catabolic process			0.0035					0.032
cellular response to radiation		0.0326	0.0024					0.0348
mRNA polyadenylation		0.0002						0.0362
protein-lipid complex assembly			0.0317			0.007
circadian sleep/wake cycle process	0.0039
circadian sleep/wake cycle, sleep	0.0039
peroxisome organization		0.0009				0.0077
immune response-activating cell surface receptor signaling pathway	0.0039
leukotriene biosynthetic process	0.0039
mesenchyme development	0.0039
mesodermal cell fate commitment	0.0039
mesodermal cell fate specification	0.0039
negative regulation of cAMP metabolic process	0.0039
negative regulation of cyclic nucleotide metabolic process	0.0039
anatomical structure maturation					0.0218	0.0077
negative regulation of immune system process	0.0039	0.0461
negative regulation of leukocyte activation	0.0039
negative regulation of neurological system process	0.0039
negative regulation of transmission of nerve impulse	0.0039
neuromuscular process controlling balance	0.0039
phenol-containing compound metabolic process	0.0039
photoreceptor cell differentiation	0.0039
positive regulation of interleukin-1 production	0.0039
positive regulation of synaptic transmission, glutamatergic	0.0039
glycine catabolic process			0.0079		0.013
hair follicle development			0.0092		0.013	0.0393
regulation of Rab GTPase activity		0.0099	0.0152				0.0157
regulation of circadian sleep/wake cycle	0.0039
regulation of circadian sleep/wake cycle, sleep	0.0039
response to alkaloid	0.0039
response to food	0.0039
ureteric bud development	0.0039
ventral spinal cord interneuron differentiation	0.0039
regulation of Rab protein signal transduction		0.0099	0.0152				0.0157
acute inflammatory response			0.004						0.0347
positive regulation of cAMP biosynthetic process	3.92e-06						0.0159
regulation of protein ubiquitination		0.0002	4.28e-06				0.0159
negative regulation of intracellular transport			0.004						0.0328
neuron death			0.0001				0.0159
negative regulation of protein binding			0.004
polyol metabolic process			0.004
protein localization to Golgi apparatus			0.004						0.0253
regulation of protein export from nucleus			0.004						0.0171
positive regulation of cAMP metabolic process	2.01e-06						0.0167
[truncated: 377 more rows]
